# Supplementary material for: Mitochondrial perturbation in immune cells enhances cell-mediated innate immunity in Drosophila
Source: BMC Biol. 2024 Mar 13;22:60. doi: 10.1186/s12915-024-01858-5 (PMC10935954; doi:10.1186/s12915-024-01858-5)
Supplement: Supplementary file 6 — Additional file 6. Differentially expressed genes, their log2 fold changes, p-values and FDR corrected p-values per comparison. [file 12915_2024_1858_MOESM6_ESM.xlsx]

## Sheet: read me 
Tabs
Tab number	Tab name	Description
1.	KD late vs wGD late upreg	Upregulated genes when comparing UQCR-C1 knockdown hemocytes from late timepoint (120 h AEL) to control hemocytes from the same timepoint
2.	KD late vs wGD late downreg	Downregulated genes when comparing UQCR-C1 knockdown hemocytes from late timepoint (120 h AEL) to control hemocytes from the same timepoint
3.	KD early vs wGD early upreg	Upregulated genes when comparing UQCR-C1 knockdown hemocytes from early timepoint (90 h AEL) to control hemocytes from the same timepoint
4.	KD early vs wGD early downreg	Downregulated genes when comparing UQCR-C1 knockdown hemocytes from early timepoint (90 h AEL) to control hemocytes from the same timepoint
5.	KD inf vs wGD inf upreg	Upregulated genes when comparing UQCR-C1 knockdown hemocytes from late timepoint (120 h AEL) wasp-infected larvae to hemocytes of wasp-infected control larvae from the same timepoint
6.	KD inf vs wGD inf downreg	Downregulated genes when comparing UQCR-C1 knockdown hemocytes from late timepoint (120 h AEL) wasp-infected larvae to hemocytes of wasp-infected control larvae from the same timepoint
7.	wGD inf vs wGD late upreg	Upregulated genes when comparing control hemocytes from late timepoint (120 h AEL) wasp-infected larvae to hemocytes of uninfected control larvae from the same timepoint
8.	wGD inf vs wGD late down	Downregulated genes when comparing control hemocytes from late timepoint (120 h AEL) wasp-infected larvae to hemocytes of uninfected control larvae from the same timepoint
	wasp infection:	Leptopilina boulardi parasitoid wasps, hemocytes collected 48 h after infection

## Sheet: 1. KD late vs wGD late upreg
Gene	FlyBase ID	log2 FC	P value	FDR
CG5724	FBgn0038082	10.0399	3.14166e-35	9.16631e-33
CR44138	FBgn0264987	9.46508	3.43249e-188	2.35349e-184
Ldh	FBgn0001258	8.66252	1.68268e-61	1.5383e-58
CG6830	FBgn0037934	8.20236	6.85738e-58	4.70176e-55
CG33263	FBgn0053263	8.05663	6.32521e-24	8.76137e-22
Smvt	FBgn0039873	7.79323	0.00175329	0.0201175
CR42738	FBgn0261702	7.64559	7.80725e-07	2.02767e-05
CG10562	FBgn0039326	7.52547	1.78963e-44	7.01175e-42
CG32237	FBgn0052237	7.49216	6.36973e-08	2.02664e-06
Cyp6a18	FBgn0039519	7.47679	0.012976	0.0992417
CR44522	FBgn0265715	7.45719	2.67342e-15	1.76253e-13
CG32302	FBgn0052302	7.20341	1.45232e-05	0.000293741
Slob	FBgn0264087	7.08758	4.30125e-14	2.60987e-12
CG10560	FBgn0039325	7.08592	8.45727e-05	0.00143178
Muc18B	FBgn0031000	6.98951	0.0109117	0.0872489
Ugt37A3	FBgn0038083	6.74622	3.0803e-137	1.40801e-133
Dgat2	FBgn0033215	6.72478	4.7206e-15	3.06794e-13
CG14565	FBgn0037129	6.70592	3.71662e-17	2.91234e-15
CG14545	FBgn0040602	6.69332	9.16784e-86	1.57148e-82
CG12655	FBgn0031080	6.68111	1.36867e-16	9.93047e-15
CG9813	FBgn0038143	6.68048	2.63133e-60	2.12255e-57
y	FBgn0004034	6.62398	5.23333e-10	2.14864e-08
CG4461	FBgn0035982	6.58635	2.71446e-05	0.000509909
CG18649	FBgn0036469	6.56212	0.00267154	0.0284211
CG14072	FBgn0032318	6.4914	8.95934e-13	4.83698e-11
Ugt36Bb	FBgn0040261	6.44889	1.12049e-05	0.000231405
CG6300	FBgn0038730	6.41446	0.00499726	0.0475225
CG34034	FBgn0054034	6.37014	2.80903e-06	6.50679e-05
CG8870	FBgn0038144	6.30348	2.7442e-18	2.38172e-16
CR43967	FBgn0264698	6.28059	0.000231215	0.00349576
CG40485	FBgn0069973	6.11354	2.73659e-05	0.000513363
CG1208	FBgn0037386	6.07857	4.64265e-24	6.49639e-22
Liprin-gamma	FBgn0034720	5.99995	1.22398e-16	9.0239e-15
CG33775	FBgn0053775	5.99479	7.68386e-05	0.00132207
Drip	FBgn0015872	5.98308	7.25428e-29	1.32637e-26
CG15221	FBgn0030331	5.97438	0.00668728	0.0600935
ItgalphaPS4	FBgn0034005	5.96148	9.00196e-27	1.46957e-24
CG15431	FBgn0031602	5.96035	1.33141e-06	3.30156e-05
nord	FBgn0050418	5.95443	0.000990678	0.0124065
CG10910	FBgn0034289	5.94944	0.00591946	0.0542967
CG18635	FBgn0034279	5.91996	2.60374e-05	0.000491805
CG31769	FBgn0051769	5.90671	1.35595e-14	8.49045e-13
Ndg	FBgn0026403	5.90539	0.00148591	0.0175205
CG5246	FBgn0038484	5.88658	8.15766e-05	0.00138763
Ugt36Ba	FBgn0040262	5.85843	2.35815e-32	5.57541e-30
a10	FBgn0011293	5.84568	0.00058061	0.00789088
CG10912	FBgn0034296	5.82521	0.00665251	0.0598595
SP2353	FBgn0034070	5.80212	0.000558785	0.0076397
CG16898	FBgn0034480	5.76185	4.25343e-07	1.14817e-05
CG15347	FBgn0030040	5.74892	2.7907e-31	6.01546e-29
lectin-22C	FBgn0259230	5.74186	0.0100255	0.0813967
CG31106	FBgn0051106	5.73987	0.00510537	0.048316
Ocho	FBgn0040296	5.72746	9.78301e-14	5.88397e-12
CG9336	FBgn0032897	5.70969	1.79104e-21	2.04671e-19
sNPF-R	FBgn0036934	5.67761	1.64747e-08	5.64795e-07
Jon25Bi	FBgn0020906	5.65854	0.0104251	0.0839453
dpr2	FBgn0261871	5.60723	5.88063e-08	1.87975e-06
CG12880	FBgn0046258	5.60395	0.000578786	0.00787946
CG2556	FBgn0030396	5.60202	4.17689e-30	7.84626e-28
GstD2	FBgn0010038	5.53133	4.38248e-23	5.61653e-21
CR45334	FBgn0266873	5.5143	5.47296e-18	4.60434e-16
CG31789	FBgn0051789	5.50205	0.0049549	0.0473495
CG10132	FBgn0032798	5.48566	1.06914e-19	1.05476e-17
Neu2	FBgn0037085	5.46945	0.000159494	0.00251387
CG13955	FBgn0033412	5.46935	0.00250454	0.0270645
CG14933	FBgn0040968	5.45899	0.000183429	0.00283261
sca	FBgn0003326	5.45784	0.00953097	0.0786865
Tsp42Ec	FBgn0033124	5.43338	0.00524238	0.0492726
CG13461	FBgn0036468	5.41752	2.57999e-07	7.27971e-06
CG13324	FBgn0033789	5.41227	0.0024168	0.0262228
Jon25Bii	FBgn0031654	5.38374	0.008695	0.0734655
atilla	FBgn0032422	5.33619	2.35554e-19	2.25485e-17
fau	FBgn0266451	5.33077	0.00192203	0.0215862
CG14830	FBgn0035755	5.31222	0.00196756	0.0220255
CR44948	FBgn0266253	5.30528	6.62541e-16	4.61189e-14
CG31157	FBgn0051157	5.28199	0.00580537	0.0534289
CG17739	FBgn0033710	5.27636	1.62077e-11	7.79847e-10
CG30339	FBgn0050339	5.27511	1.05207e-69	1.31155e-66
CG14105	FBgn0036359	5.25518	8.67118e-09	3.08852e-07
CR45382	FBgn0266931	5.22243	0.00251756	0.0271196
Sep4	FBgn0259923	5.20578	9.23675e-22	1.07342e-19
CG31200	FBgn0051200	5.20539	0.00101688	0.0126883
CG4607	FBgn0029932	5.14294	1.21757e-10	5.36868e-09
CG5835	FBgn0038682	5.09924	6.14867e-22	7.33189e-20
CR45192	FBgn0266702	5.0813	0.00290889	0.0305667
CG13284	FBgn0032614	5.06953	0.00015346	0.00243003
CG9733	FBgn0039759	5.04481	1.91014e-16	1.36426e-14
CG10163	FBgn0035697	5.02036	3.7273e-06	8.44834e-05
CG6834	FBgn0037935	5.00502	3.25319e-10	1.36425e-08
CG31869	FBgn0051869	4.989	6.94235e-25	1.01277e-22
CG31326	FBgn0051326	4.9756	7.32137e-05	0.00126925
CG34033	FBgn0054033	4.94192	0.0110591	0.0881707
CG13323	FBgn0033788	4.92622	0.00973047	0.0797573
Sp212	FBgn0053329	4.88019	5.66505e-10	2.31895e-08
CG15152	FBgn0032665	4.87003	0.00597242	0.0546727
CG4053	FBgn0038482	4.85212	0.0109613	0.0875436
CG11034	FBgn0031741	4.85048	0.000374967	0.00538421
Cyp6a20	FBgn0033980	4.82257	7.75157e-38	2.53089e-35
GstE8	FBgn0063492	4.81437	9.11144e-47	4.03049e-44
Aph-4	FBgn0016123	4.78486	0.000598854	0.00808276
CG17475	FBgn0038481	4.77654	0.000728373	0.00948544
CG33643	FBgn0053643	4.74855	0.00661081	0.0596016
CG4678	FBgn0030778	4.74643	1.43514e-06	3.54595e-05
alphaTub85E	FBgn0003886	4.74175	3.926e-18	3.34393e-16
e	FBgn0000527	4.73673	1.10841e-13	6.55158e-12
mir-980	FBgn0262266	4.73118	0.0037689	0.0380581
CR45677	FBgn0267237	4.72551	0.00410135	0.0407254
CG5646	FBgn0039525	4.70328	1.35682e-12	7.15619e-11
Cyp6a14	FBgn0033302	4.6933	4.15061e-61	3.55733e-58
org-1	FBgn0021767	4.68853	9.99206e-10	3.98317e-08
CG1213	FBgn0037387	4.68308	1.5582e-10	6.80496e-09
GstE9	FBgn0063491	4.66673	2.8241e-44	1.07575e-41
hebe	FBgn0033448	4.66014	1.26855e-23	1.72234e-21
CG17104	FBgn0040496	4.62598	9.98083e-07	2.53458e-05
ftz	FBgn0001077	4.59942	4.01608e-10	1.66382e-08
tej	FBgn0033921	4.59181	1.23306e-13	7.22604e-12
CheB38a	FBgn0067312	4.54732	1.45799e-05	0.000294091
CG6660	FBgn0039030	4.51549	0.0120299	0.094159
CG17374	FBgn0287184	4.45871	0.000481698	0.00671294
Proc-R	FBgn0029723	4.45784	1.7827e-08	6.06073e-07
CG42342	FBgn0259244	4.45407	8.05192e-19	7.36107e-17
CG18609	FBgn0034382	4.44525	2.4307e-05	0.000461531
Mur29B	FBgn0051901	4.42887	0.00244084	0.0264386
beat-IV	FBgn0039089	4.42758	0.0127455	0.0978605
Ugt86Dd	FBgn0040256	4.4173	9.87579e-06	0.000207075
Tret1-1	FBgn0050035	4.41715	2.08069e-23	2.77015e-21
Jon74E	FBgn0023197	4.4001	0.00368997	0.0373712
CG44008	FBgn0264750	4.38776	1.25804e-08	4.37855e-07
CG16798	FBgn0032856	4.35106	0.000534003	0.00735958
Cyp6a8	FBgn0013772	4.28914	0.000173443	0.00269357
wun2	FBgn0041087	4.28169	4.53951e-10	1.87501e-08
CG32121	FBgn0052121	4.23502	5.8524e-09	2.15158e-07
Tdc1	FBgn0259977	4.20746	2.05042e-21	2.32375e-19
Cyp4g1	FBgn0010019	4.20679	0.0018803	0.0213095
CG13248	FBgn0036984	4.15749	2.66795e-12	1.38059e-10
ImpL2	FBgn0001257	4.1558	1.19524e-87	2.34148e-84
Cpr64Ac	FBgn0035512	4.15343	3.73442e-07	1.01809e-05
Ugt86Da	FBgn0040259	4.123	5.1534e-104	1.76671e-100
CG15293	FBgn0028526	4.11965	1.14503e-09	4.525e-08
Sodh-1	FBgn0024289	4.11232	4.22078e-23	5.46034e-21
CG42329	FBgn0259229	4.11153	2.72028e-07	7.61289e-06
SPE	FBgn0039102	4.09006	2.00088e-06	4.79688e-05
CG9498	FBgn0031801	4.055	0.0102074	0.0823864
CheB38b	FBgn0067311	4.05092	0.000168261	0.00263098
aos	FBgn0004569	4.04278	0.00155805	0.0181989
CG8086	FBgn0032010	4.01756	2.4201e-23	3.19104e-21
CG3348	FBgn0040609	3.99587	6.17928e-28	1.10047e-25
CG6426	FBgn0034162	3.9783	0.0116235	0.0918688
CR43309	FBgn0263001	3.97721	0.00898632	0.0751399
CG12910	FBgn0033502	3.97059	2.6278e-11	1.23832e-09
CG7841	FBgn0036502	3.96798	1.47327e-24	2.10448e-22
TpnC73F	FBgn0010424	3.96156	4.24089e-11	1.93851e-09
CG2680	FBgn0024995	3.95033	0.000111939	0.00184055
CG14949	FBgn0035358	3.94487	1.08599e-14	6.86275e-13
CG42575	FBgn0260795	3.93621	1.82329e-11	8.74224e-10
Or98a	FBgn0039551	3.9275	0.000575524	0.00784509
yellow-f2	FBgn0038105	3.92713	1.36657e-17	1.10886e-15
CG13658	FBgn0039315	3.892	2.61437e-06	6.09708e-05
CG15531	FBgn0039755	3.85856	0.000112217	0.00184291
MtnD	FBgn0053192	3.84654	4.41185e-12	2.20802e-10
CG15120	FBgn0034454	3.83078	0.000321118	0.00468457
CG34330	FBgn0085359	3.82566	1.63049e-23	2.19205e-21
tx	FBgn0288888	3.8157	2.01313e-19	1.95787e-17
sals	FBgn0051374	3.80669	4.85052e-15	3.12278e-13
CG6733	FBgn0039052	3.7734	1.23295e-16	9.04141e-15
CR43144	FBgn0262620	3.76475	2.83575e-11	1.31819e-09
CG6347	FBgn0033874	3.75825	0.000145746	0.00232939
CG31219	FBgn0051219	3.75133	2.94405e-09	1.10607e-07
slow	FBgn0035539	3.73171	1.32101e-12	6.99423e-11
Dgp-1	FBgn0027836	3.71391	6.656e-51	3.38051e-48
CG6793	FBgn0036242	3.71351	0.000585371	0.00793986
CG9631	FBgn0027563	3.71317	1.29182e-07	3.87631e-06
CR44316	FBgn0265375	3.71028	5.36598e-08	1.71925e-06
brp	FBgn0259246	3.70705	2.40231e-07	6.83463e-06
CG14572	FBgn0037128	3.70046	2.59557e-07	7.30864e-06
Snap25	FBgn0011288	3.6647	1.13233e-07	3.42774e-06
Gyc88E	FBgn0038295	3.65239	8.57062e-06	0.000183067
GstE6	FBgn0063494	3.62918	2.51178e-214	3.44441e-210
CAP	FBgn0033504	3.62105	4.81165e-27	8.04661e-25
pyr	FBgn0033649	3.60832	1.10056e-18	9.99473e-17
CG14857	FBgn0038262	3.60102	0.00474532	0.045697
CG13506	FBgn0034723	3.58906	1.65477e-16	1.19431e-14
CG17350	FBgn0032772	3.54439	2.64232e-11	1.24089e-09
CG11426	FBgn0037166	3.52511	1.65396e-08	5.65603e-07
CG2070	FBgn0033203	3.50511	1.9554e-07	5.68101e-06
Pfk	FBgn0003071	3.47743	1.1254e-71	1.71474e-68
mthl4	FBgn0034219	3.47625	1.34074e-27	2.32729e-25
Cyp9b1	FBgn0015038	3.4627	0.00842454	0.0720235
CG33225	FBgn0053225	3.45897	5.7004e-32	1.30283e-29
CG7763	FBgn0040503	3.45859	3.21565e-19	3.02029e-17
Cyp6a13	FBgn0033304	3.44091	4.3435e-19	4.02449e-17
Efhc1.2	FBgn0034487	3.44053	1.57749e-05	0.000313191
Cyp301a1	FBgn0033753	3.43838	5.86472e-06	0.000127251
CG12520	FBgn0036324	3.43541	0.00700968	0.0624586
Picot	FBgn0024315	3.43193	2.40023e-07	6.83463e-06
CG13659	FBgn0039319	3.42401	2.11593e-05	0.000409249
LpR1	FBgn0066101	3.41477	1.39595e-19	1.36733e-17
CG11425	FBgn0037167	3.41355	4.94726e-05	0.000891482
CG14109	FBgn0036364	3.39822	1.37625e-06	3.40658e-05
Cyp4p1	FBgn0015037	3.39278	8.16609e-05	0.00138763
Tom	FBgn0026320	3.38921	7.98261e-09	2.86559e-07
CG10947	FBgn0032857	3.385	1.31746e-10	5.79049e-09
CR44493	FBgn0265686	3.38183	0.00308589	0.0321312
Ac3	FBgn0023416	3.3781	2.37337e-07	6.79458e-06
tnc	FBgn0039257	3.37349	0.000718272	0.00937171
Lectin-galC1	FBgn0016675	3.3636	0.00326516	0.0335898
CG11671	FBgn0037562	3.35903	0.000887553	0.0113008
CG42458	FBgn0259935	3.35658	5.16497e-05	0.000926948
CG5381	FBgn0032218	3.32136	3.84534e-26	6.13153e-24
rho-6	FBgn0032415	3.32116	2.73214e-06	6.36093e-05
Cyp6a2	FBgn0000473	3.2792	1.89116e-18	1.6624e-16
tio	FBgn0028979	3.27504	4.66993e-08	1.49974e-06
ETHR	FBgn0038874	3.265	3.40306e-07	9.33323e-06
CG30438	FBgn0050438	3.25725	0.0100661	0.0816297
CG44006	FBgn0264748	3.25504	1.95129e-08	6.57445e-07
CG13000	FBgn0030807	3.24882	2.11147e-07	6.0957e-06
JhI-26	FBgn0028424	3.24713	2.36781e-19	2.25485e-17
CG11353	FBgn0035557	3.24288	1.16811e-07	3.52825e-06
CG5783	FBgn0032670	3.23617	7.16561e-09	2.59267e-07
Esp	FBgn0013953	3.22863	7.24028e-10	2.92018e-08
Cda5	FBgn0051973	3.22033	1.43832e-14	8.96532e-13
CG43740	FBgn0263997	3.21786	2.2319e-07	6.40293e-06
Pvf2	FBgn0031888	3.20641	4.4554e-49	2.10679e-46
CG17018	FBgn0039972	3.20478	3.52986e-32	8.20423e-30
CG8738	FBgn0033321	3.20282	0.00409686	0.0407103
CG3301	FBgn0038878	3.19823	0.000200032	0.00307861
CG15043	FBgn0030929	3.1968	0.00501583	0.047666
CG30263	FBgn0050263	3.19043	0.00829632	0.0711047
form3	FBgn0053556	3.18426	9.20661e-12	4.47696e-10
CG43886	FBgn0264478	3.17876	0.00642095	0.0581959
CG32444	FBgn0043783	3.17551	1.40751e-07	4.19592e-06
CG44098	FBgn0264907	3.1691	8.03964e-21	8.68091e-19
MtnE	FBgn0262146	3.16887	8.08889e-08	2.52672e-06
GstD9	FBgn0038020	3.16161	1.25879e-92	2.87696e-89
CAH1	FBgn0027844	3.16057	0.000526157	0.00728072
CG5011	FBgn0040723	3.15207	7.15884e-05	0.00124897
CG42319	FBgn0259219	3.14988	2.99589e-15	1.96567e-13
Cyp28d1	FBgn0031689	3.14514	1.32396e-18	1.19444e-16
CR44168	FBgn0265053	3.13536	0.00101109	0.0126391
dve	FBgn0020307	3.12926	0.000184681	0.00284874
CG42364	FBgn0259710	3.10737	1.9883e-06	4.77505e-05
GNBP2	FBgn0040322	3.09408	6.86245e-07	1.79933e-05
pncr004:X	FBgn0047095	3.09139	0.00314047	0.0325421
GstE7	FBgn0063493	3.08933	5.34614e-15	3.42577e-13
CG14292	FBgn0038658	3.0695	0.00457593	0.0444403
CG7497	FBgn0036742	3.06708	2.71312e-10	1.14126e-08
CG18754	FBgn0042106	3.06366	0.00106266	0.0131757
Rcd2	FBgn0037012	3.06052	2.25584e-06	5.35195e-05
Tsp42Ed	FBgn0029507	3.05337	5.92873e-62	5.80719e-59
CG31821	FBgn0051821	3.04889	2.98412e-11	1.38248e-09
CG34194	FBgn0085223	3.03067	1.04653e-13	6.23962e-12
CG2017	FBgn0037391	3.02136	2.39977e-51	1.2657e-48
plx	FBgn0261261	2.99919	6.50821e-20	6.56228e-18
RyR	FBgn0011286	2.99725	5.70879e-07	1.50837e-05
GstD5	FBgn0010041	2.98164	2.47207e-45	1.02726e-42
CG9674	FBgn0036663	2.97512	5.2469e-57	3.42622e-54
CG6330	FBgn0039464	2.96118	2.68992e-07	7.54334e-06
nSyb	FBgn0013342	2.94829	0.00733832	0.064881
Ect3	FBgn0260746	2.94597	3.2995e-30	6.37269e-28
Myo28B1	FBgn0040299	2.94291	8.25899e-09	2.95706e-07
CG33914	FBgn0053914	2.94008	0.000245989	0.00369874
CG12105	FBgn0035241	2.92048	3.13013e-06	7.17611e-05
CG30026	FBgn0050026	2.90615	9.73087e-05	0.00161941
CR31451	FBgn0051451	2.90554	1.23372e-06	3.07042e-05
Cyp309a1	FBgn0031432	2.90234	0.0030731	0.0320224
CG15210	FBgn0040850	2.89619	9.50105e-07	2.42171e-05
CG33926	FBgn0053926	2.89363	6.32888e-34	1.70172e-31
CG10433	FBgn0034638	2.88718	1.8468e-35	5.50547e-33
CR44512	FBgn0265705	2.88306	0.000140707	0.00225938
CG9691	FBgn0030160	2.87725	1.38501e-15	9.49631e-14
Elovl7	FBgn0037534	2.86304	0.00578446	0.053308
CG33226	FBgn0069056	2.85866	8.45283e-07	2.17883e-05
Sr-CIV	FBgn0031547	2.85767	1.56512e-52	8.585e-50
CG6738	FBgn0039053	2.85334	0.00344882	0.035215
CG9486	FBgn0031791	2.84306	3.3572e-05	0.000622968
CG5910	FBgn0036993	2.83747	9.51917e-06	0.000200517
CG34423	FBgn0085452	2.83456	8.26326e-33	2.09841e-30
CG4623	FBgn0035587	2.82882	1.59451e-13	9.26506e-12
t	FBgn0086367	2.82601	2.15284e-05	0.000415216
Thor	FBgn0261560	2.82578	3.01342e-36	9.1829e-34
Fas1	FBgn0285925	2.81308	5.06036e-49	2.31309e-46
CG14015	FBgn0031716	2.80887	0.000181044	0.00279894
CG13082	FBgn0032803	2.78875	0.00950489	0.0785184
CG4630	FBgn0033809	2.75661	5.24506e-22	6.30926e-20
Tsp42Eg	FBgn0033128	2.75447	0.00904632	0.0754575
CG5535	FBgn0036764	2.74526	3.67571e-98	1.0081e-94
CR45146	FBgn0266639	2.74042	0.000881392	0.0112433
CG6499	FBgn0038309	2.71978	4.94324e-05	0.000891482
CG18557	FBgn0031470	2.71302	2.09767e-09	7.96823e-08
CG6959	FBgn0037956	2.69465	3.19967e-13	1.80564e-11
CG15117	FBgn0034417	2.6579	3.49517e-12	1.75565e-10
wat	FBgn0039620	2.65047	7.94063e-08	2.48607e-06
Whamy	FBgn0037750	2.64545	1.85531e-16	1.33204e-14
CG4301	FBgn0030747	2.63082	3.48498e-21	3.88533e-19
Hdc	FBgn0005619	2.62757	9.83032e-07	2.50099e-05
CG1246	FBgn0035360	2.62623	1.46558e-05	0.00029506
dally	FBgn0263930	2.62331	3.2258e-34	9.02762e-32
Sip1	FBgn0024191	2.61736	3.7957e-17	2.95741e-15
CG14564	FBgn0037131	2.61034	0.00603542	0.0551758
Cyp6a23	FBgn0033978	2.60662	7.63967e-27	1.2622e-24
CG18788	FBgn0042126	2.59708	5.16306e-05	0.000926948
MstProx	FBgn0015770	2.58179	0.00152988	0.0179309
CG45060	FBgn0266430	2.57807	0.000665227	0.00878831
sick	FBgn0263873	2.57462	2.30103e-28	4.15184e-26
Pcp	FBgn0003046	2.57341	0.00451822	0.0440045
CG18622	FBgn0038460	2.5683	0.000638616	0.00849702
CG13936	FBgn0035282	2.56815	0.0011411	0.0139591
Lip4	FBgn0032264	2.56637	4.6255e-09	1.71431e-07
Lmpt	FBgn0261565	2.55765	3.37572e-21	3.79437e-19
Cyp12a4	FBgn0038681	2.55385	0.000630494	0.00841047
CR44458	FBgn0265651	2.53954	2.07352e-07	5.99879e-06
CG12991	FBgn0030847	2.50802	8.88294e-07	2.27261e-05
CG45076	FBgn0266446	2.50148	1.47427e-09	5.74337e-08
CG1607	FBgn0039844	2.49765	1.08771e-09	4.31093e-08
Gapdh2	FBgn0001092	2.49065	4.7273e-59	3.41186e-56
CG10440	FBgn0034636	2.48547	1.84432e-15	1.25204e-13
CR43855	FBgn0264437	2.48377	4.67322e-56	2.9129e-53
CG42390	FBgn0259736	2.48192	4.02666e-25	6.13528e-23
SP1173	FBgn0035710	2.48125	1.38388e-09	5.42204e-08
CR44953	FBgn0266258	2.47226	0.00428247	0.0422789
Cyt-b5-r	FBgn0000406	2.46082	1.00023e-07	3.05483e-06
CG9150	FBgn0031775	2.45609	0.00794719	0.0686271
CG34402	FBgn0085431	2.44095	9.39996e-05	0.00157197
CG10960	FBgn0036316	2.43587	5.57377e-25	8.30794e-23
CG30069	FBgn0050069	2.42917	1.33783e-30	2.69789e-28
stv	FBgn0086708	2.42863	5.0578e-10	2.08281e-08
CG32816	FBgn0052816	2.41358	1.76866e-05	0.000346975
CR42646	FBgn0261429	2.41355	6.86526e-06	0.000148257
CR45717	FBgn0267281	2.41126	0.00193114	0.0216708
GlyP	FBgn0004507	2.40245	8.1252e-40	2.93213e-37
Itgbetanu	FBgn0010395	2.40025	3.99472e-25	6.13528e-23
CG7378	FBgn0030976	2.3922	0.000118481	0.00193191
Alr	FBgn0031068	2.38598	3.14581e-50	1.54066e-47
path	FBgn0036007	2.38587	5.31551e-63	5.60704e-60
cana	FBgn0040233	2.38221	1.75002e-13	1.01257e-11
CG9220	FBgn0030662	2.38206	2.13958e-05	0.00041324
dnr1	FBgn0260866	2.37561	1.01918e-13	6.10309e-12
ltl	FBgn0268063	2.37415	0.00190779	0.021479
VGlut	FBgn0031424	2.37017	0.00449345	0.0438255
CG43349	FBgn0263081	2.35085	0.00930055	0.0772492
AdoR	FBgn0039747	2.34871	1.04047e-05	0.000215854
CG10550	FBgn0039321	2.34514	0.00493316	0.0471779
PPO3	FBgn0261363	2.34384	1.00216e-09	3.98336e-08
RIC-3	FBgn0050296	2.34381	0.00277008	0.0293556
Gp150	FBgn0013272	2.33725	1.33012e-52	7.6e-50
CG13794	FBgn0031936	2.32833	0.00055351	0.00759788
Jafrac1	FBgn0040309	2.32604	6.77717e-71	9.29353e-68
CG33124	FBgn0053124	2.32284	0.0046898	0.0453623
GstE1	FBgn0034335	2.32247	3.33138e-33	8.61947e-31
CG6044	FBgn0034725	2.31581	0.0119837	0.0940115
CG43291	FBgn0262983	2.30183	0.00659169	0.0595075
Neurochondrin	FBgn0037447	2.29568	0.000275589	0.00406935
Pde1c	FBgn0264815	2.28878	1.42985e-26	2.30677e-24
CG34325	FBgn0085354	2.275	3.72289e-13	2.08375e-11
Gli	FBgn0001987	2.27194	7.04738e-39	2.35709e-36
QC	FBgn0052412	2.26805	2.14759e-08	7.15758e-07
Pgi	FBgn0003074	2.26464	4.87807e-60	3.71628e-57
mthl15	FBgn0051720	2.2579	0.0128571	0.0984967
Pbgs	FBgn0036271	2.25137	5.18782e-53	3.09307e-50
cuff	FBgn0260932	2.24792	0.000220891	0.00336791
MtnB	FBgn0002869	2.22893	3.05653e-07	8.45045e-06
CG30287	FBgn0050287	2.22645	0.00375625	0.0379583
GstE3	FBgn0063497	2.22303	1.77106e-07	5.18942e-06
Kal1	FBgn0039155	2.2221	7.09628e-09	2.59083e-07
GstD3	FBgn0010039	2.2206	1.25487e-42	4.65083e-40
gammaTub37C	FBgn0010097	2.21746	2.95507e-31	6.2343e-29
CG10359	FBgn0035452	2.21224	1.00771e-05	0.00021001
obst-J	FBgn0036940	2.20571	0.00659899	0.0595341
Ir76a	FBgn0260874	2.20302	0.000541093	0.00744981
Obp49a	FBgn0050052	2.20241	0.00170651	0.0196486
CG3457	FBgn0024984	2.17911	0.00364316	0.0370064
CG13928	FBgn0035246	2.17874	7.17489e-06	0.000154215
CG6040	FBgn0038679	2.17804	6.80296e-11	3.04866e-09
CR43264	FBgn0262945	2.17454	4.80529e-15	3.10825e-13
CR44285	FBgn0265312	2.17269	0.000411328	0.00581782
CR45604	FBgn0267164	2.17011	0.00365813	0.0371035
Dgk	FBgn0085390	2.14551	2.75492e-14	1.69409e-12
Adk1	FBgn0037995	2.11835	7.85947e-12	3.84918e-10
CG13822	FBgn0039098	2.11834	1.77652e-05	0.00034802
CG34112	FBgn0086608	2.11806	0.000594085	0.00803421
CG5367	FBgn0032228	2.10746	0.00121897	0.0147796
CG34436	FBgn0085465	2.08078	2.72446e-08	9.02427e-07
CG6024	FBgn0036202	2.07423	0.00010994	0.00181203
bor	FBgn0287225	2.06109	2.43095e-45	1.02726e-42
CG3009	FBgn0029720	2.05881	0.00131249	0.0157189
CG14566	FBgn0037127	2.05509	0.0126347	0.0975482
Pglym78	FBgn0014869	2.05432	7.31984e-45	2.95226e-42
CG32260	FBgn0052260	2.04528	0.00657578	0.0594029
v	FBgn0003965	2.04245	0.0101329	0.0819781
Syngr	FBgn0033876	2.0383	0.00176873	0.0202459
CG2065	FBgn0033204	2.03348	1.53394e-10	6.72044e-09
CG17278	FBgn0046763	2.03114	1.33624e-32	3.27211e-30
NTPase	FBgn0024947	2.02147	1.66626e-39	5.85881e-37
CG13694	FBgn0031219	2.01621	0.00251582	0.0271196
CG32625	FBgn0052625	2.0099	0.00022104	0.00336791
CG11598	FBgn0038067	1.99348	1.80906e-06	4.39074e-05
CG44004	FBgn0264746	1.97755	2.98491e-08	9.79237e-07
CG12869	FBgn0033943	1.9637	0.0100981	0.0817449
CG10559	FBgn0039323	1.95502	6.06849e-05	0.00106826
MtnA	FBgn0002868	1.9525	2.50834e-20	2.60582e-18
Rhp	FBgn0026374	1.95136	2.9882e-16	2.12317e-14
daw	FBgn0031461	1.93779	2.1343e-07	6.14867e-06
CG10184	FBgn0039094	1.9361	0.00729304	0.0646473
CG8713	FBgn0033257	1.9231	1.84327e-05	0.000359046
Smyd4	FBgn0036282	1.90619	0.00024482	0.0036852
c(2)M	FBgn0028525	1.90364	0.00439507	0.0431113
shot	FBgn0013733	1.88528	1.05471e-19	1.04806e-17
Spn88Eb	FBgn0038299	1.87729	4.45722e-11	2.03063e-09
CG1311	FBgn0035523	1.87237	1.53119e-05	0.000305734
bam	FBgn0000158	1.85736	2.32753e-06	5.503e-05
niki	FBgn0045980	1.85434	4.53178e-05	0.000823104
CR44717	FBgn0265928	1.84785	0.00972163	0.0797325
tsh	FBgn0003866	1.84776	0.00863048	0.0731115
glob1	FBgn0027657	1.84323	9.6026e-20	9.61171e-18
CG5418	FBgn0032436	1.842	1.84024e-09	7.08854e-08
CG10232	FBgn0039108	1.84189	1.60205e-05	0.000317012
CG43071	FBgn0262481	1.82918	9.48486e-05	0.00158424
elB	FBgn0004858	1.829	0.0025135	0.0271185
Sur	FBgn0028675	1.82867	0.0049926	0.0475111
JhI-21	FBgn0028425	1.82828	5.50462e-37	1.75546e-34
CG13743	FBgn0033368	1.8236	9.4635e-09	3.34466e-07
Treh	FBgn0003748	1.81847	1.13353e-12	6.02484e-11
aub	FBgn0000146	1.81696	7.56248e-18	6.20984e-16
AGBE	FBgn0053138	1.81189	7.80038e-32	1.75355e-29
Tsp29Fa	FBgn0032074	1.79805	0.00177826	0.0203042
wb	FBgn0261563	1.78212	2.14692e-12	1.11942e-10
CG3476	FBgn0031881	1.78099	1.45413e-18	1.28648e-16
sano	FBgn0034408	1.77662	2.00714e-10	8.68261e-09
CG1673	FBgn0030482	1.77615	2.97943e-23	3.89114e-21
CG7720	FBgn0038652	1.76283	5.63378e-09	2.07677e-07
CG34454	FBgn0085483	1.76096	0.000603769	0.00813308
CG12950	FBgn0037736	1.76039	0.00203093	0.0226314
CG4733	FBgn0038744	1.75642	8.42149e-10	3.36688e-08
CG30340	FBgn0050340	1.74489	0.000143528	0.00229661
bru-3	FBgn0264001	1.7444	1.58802e-06	3.88172e-05
CG42846	FBgn0262035	1.74282	6.67261e-13	3.63101e-11
Tsp42Ef	FBgn0033127	1.73599	3.86877e-09	1.44952e-07
olf413	FBgn0037153	1.73577	0.00535825	0.0500529
mthl8	FBgn0052475	1.72232	6.30127e-05	0.00110639
Tsp42Ea	FBgn0029508	1.71909	0.000882451	0.0112463
ea	FBgn0000533	1.71883	0.00881729	0.0741292
CG10738	FBgn0036368	1.71212	0.00702363	0.0625256
CR43314	FBgn0263019	1.70791	0.00979864	0.0801245
Ance-3	FBgn0032536	1.6776	4.57677e-09	1.70085e-07
Ac78C	FBgn0024150	1.67315	4.14286e-11	1.90003e-09
mthl3	FBgn0028956	1.67289	1.05139e-32	2.6214e-30
CG32280	FBgn0052280	1.67089	1.2293e-08	4.28941e-07
TM4SF	FBgn0020372	1.66165	3.87698e-07	1.05486e-05
inaE	FBgn0261244	1.65701	1.05232e-13	6.24696e-12
w	FBgn0003996	1.65179	4.37466e-21	4.83788e-19
asrij	FBgn0034793	1.65081	3.70511e-29	6.86597e-27
bowl	FBgn0004893	1.64436	0.000573927	0.00783111
CG34054	FBgn0054054	1.64192	0.00381682	0.0384898
Spn42De	FBgn0033115	1.6325	0.0086569	0.0732012
CR45549	FBgn0267109	1.62622	0.000962034	0.0121589
CG30383	FBgn0050383	1.62329	0.00807141	0.0695684
CR44976	FBgn0266311	1.62265	0.00497898	0.0474183
CG42553	FBgn0260755	1.61539	6.56769e-28	1.15465e-25
Pgm	FBgn0003076	1.60812	1.18777e-30	2.46787e-28
CG30424	FBgn0050424	1.59714	0.00467384	0.0453246
CG18173	FBgn0035265	1.5935	0.00583061	0.0535893
CG33090	FBgn0028916	1.59212	2.60831e-17	2.10399e-15
bnl	FBgn0014135	1.59184	0.0028933	0.0304262
Unc-13-4B	FBgn0266719	1.57926	1.60839e-11	7.76612e-10
Cyp28a5	FBgn0028940	1.57553	6.70609e-17	5.0807e-15
Ald	FBgn0000064, FBgn0039425	1.57523	2.5334e-18	2.21277e-16
wus	FBgn0030805	1.57242	1.80485e-05	0.000352124
mos	FBgn0033773	1.56885	0.00934209	0.0775269
SoYb	FBgn0051755	1.56036	1.47942e-20	1.56056e-18
Scgalpha	FBgn0032013	1.56016	0.000329302	0.0047836
Phb2	FBgn0010551	1.55815	2.5969e-30	5.16106e-28
CG31549	FBgn0051549	1.55155	1.9804e-15	1.32474e-13
Roe1	FBgn0014877	1.55121	5.00492e-39	1.71581e-36
MFS3	FBgn0031307	1.54535	1.68266e-22	2.07877e-20
slam	FBgn0043854	1.5379	8.02301e-07	2.07976e-05
wtrw	FBgn0260005	1.53308	9.38008e-06	0.000198421
CG34409	FBgn0085438	1.52867	7.66554e-05	0.00132057
CR44321	FBgn0265380	1.52862	0.00976391	0.0799531
CG14688	FBgn0037819	1.51842	6.03663e-05	0.00106401
CG18745	FBgn0042102	1.51571	0.00517407	0.0487978
psd	FBgn0086265	1.50996	0.00305105	0.0319233
GstD10	FBgn0042206	1.49629	0.0102712	0.0828522
CG10623	FBgn0032727	1.49452	3.47989e-12	1.7544e-10
P32	FBgn0034259	1.49286	1.29683e-31	2.86829e-29
CG10063	FBgn0035727	1.4902	0.000581332	0.00789288
Dab	FBgn0000414	1.48622	5.43337e-13	2.99228e-11
ade3	FBgn0000053	1.48314	1.17761e-22	1.46805e-20
CG10126	FBgn0038088	1.47967	9.97626e-06	0.000208543
LamC	FBgn0010397	1.47806	9.94567e-26	1.54983e-23
Cyp6a17	FBgn0015714	1.47509	1.19145e-10	5.27042e-09
RapGAP1	FBgn0264895	1.46962	9.1014e-08	2.79838e-06
CG5323	FBgn0034362	1.46812	3.7643e-34	1.0324e-31
CG10802	FBgn0029664	1.46488	1.79743e-24	2.54105e-22
CG2789	FBgn0031263	1.4648	2.08604e-34	5.95955e-32
CR43432	FBgn0263380	1.46265	0.00105555	0.0130994
CG6512	FBgn0036702	1.46136	1.37177e-32	3.30018e-30
CG7328	FBgn0036942	1.45035	6.71869e-08	2.12644e-06
CG30187	FBgn0050187	1.44922	2.80748e-31	6.01546e-29
CR43301	FBgn0262993	1.44767	0.00188433	0.0213116
lectin-24A	FBgn0040104	1.44669	2.84851e-07	7.93936e-06
Mrp4	FBgn0263316	1.43227	2.77128e-08	9.15723e-07
CG7130	FBgn0037151	1.42387	9.06913e-08	2.79472e-06
Dscam2	FBgn0265296	1.41729	0.0109373	0.0874026
CG6006	FBgn0063649	1.41663	0.00110374	0.0136234
CG2650	FBgn0000092	1.41577	0.00469636	0.0453623
Eno	FBgn0000579	1.41495	1.23024e-30	2.51795e-28
Mur2B	FBgn0025390	1.41438	1.21123e-05	0.000247905
Gpo-1	FBgn0022160	1.41218	1.62405e-05	0.000320902
CAH2	FBgn0027843	1.40906	4.0019e-10	1.66297e-08
CG32196	FBgn0052196	1.39684	0.00188514	0.0213116
CG17816	FBgn0037525	1.39658	0.00109584	0.013538
CG17803	FBgn0038547	1.38954	0.00456328	0.0443501
rdgB	FBgn0003218	1.38867	1.90626e-06	4.6022e-05
CG44325	FBgn0265413	1.38558	1.53168e-05	0.000305734
CG9328	FBgn0032886	1.38418	3.37004e-13	1.89399e-11
CG3523	FBgn0283427	1.37963	3.91071e-13	2.17999e-11
CG42254	FBgn0259112	1.36847	0.000891418	0.0113395
beat-IIa	FBgn0038498	1.36727	0.0030719	0.0320224
CG42675	FBgn0261561	1.36712	0.000270161	0.00400944
CG11050	FBgn0031836	1.36019	6.32477e-20	6.42456e-18
CG33056	FBgn0053056	1.35946	6.21504e-11	2.79432e-09
Tpi	FBgn0086355	1.35883	3.71496e-17	2.91234e-15
CG5245	FBgn0038047	1.35276	5.36407e-06	0.000116979
CG8398	FBgn0035708	1.3523	1.78556e-08	6.06073e-07
CG31875	FBgn0051875	1.35192	3.76383e-08	1.22018e-06
CR45139	FBgn0266632	1.35192	0.00431939	0.0425516
CG14079	FBgn0036849	1.35168	0.000965063	0.0121747
CG33461	FBgn0053461	1.35016	9.06425e-13	4.85539e-11
CG4210	FBgn0038302	1.34407	1.91687e-06	4.6197e-05
CG42708	FBgn0261625	1.33932	2.46698e-10	1.04736e-08
CG31793	FBgn0051793	1.33205	1.1401e-13	6.70995e-12
jar	FBgn0011225	1.32557	1.29711e-09	5.11129e-08
Bin1	FBgn0024491	1.32368	4.86903e-17	3.77226e-15
FeCH	FBgn0266268	1.3225	7.99852e-34	2.1093e-31
CG4793	FBgn0028514	1.31772	6.3164e-10	2.57023e-08
CG14441	FBgn0029895	1.31049	0.00210914	0.0233247
CG10621	FBgn0032726	1.30498	2.30822e-05	0.000440845
CG14762	FBgn0033250	1.30374	0.0123846	0.096058
CG11374	FBgn0031214	1.29838	0.00259503	0.027744
Gr94a	FBgn0041225	1.29818	0.00288119	0.0303369
CG5731	FBgn0032192	1.29232	0.00745399	0.065595
tyn	FBgn0284435	1.2906	8.5299e-09	3.04611e-07
CG3038	FBgn0040373	1.28686	1.92614e-07	5.6091e-06
l(2)37Cc	FBgn0002031	1.2868	6.58057e-23	8.27884e-21
rtv	FBgn0261277	1.28408	0.000204865	0.00314592
CG17928	FBgn0032603	1.27951	3.83708e-11	1.7657e-09
CG7384	FBgn0032262	1.27867	0.0119395	0.0938264
CG1902	FBgn0033434	1.27517	1.37482e-27	2.35661e-25
Hmgs	FBgn0010611	1.27283	6.58354e-24	9.028e-22
spir	FBgn0003475	1.27241	4.14834e-16	2.91724e-14
Ugt36Bc	FBgn0040260	1.25933	6.70939e-15	4.27934e-13
bves	FBgn0031150	1.25892	6.01743e-06	0.000130359
CG6639	FBgn0032638	1.24845	0.000253297	0.00380446
CG9331	FBgn0032889	1.24456	4.26364e-25	6.42498e-23
inaD	FBgn0001263	1.24024	0.000983843	0.0123548
l(2)03659	FBgn0010549	1.23414	5.7408e-06	0.000124958
CG15484	FBgn0032452	1.22942	0.00189361	0.0213545
Men	FBgn0002719	1.22877	5.76735e-17	4.44313e-15
CG9641	FBgn0031483	1.22805	1.06623e-05	0.000220864
CG6654	FBgn0038301	1.22554	3.17318e-12	1.61762e-10
GlyS	FBgn0266064	1.22162	3.00064e-36	9.1829e-34
CG14567	FBgn0037126	1.21995	0.000723232	0.00942745
Aats-asn	FBgn0086443	1.21946	6.09074e-26	9.60027e-24
CG15861	FBgn0035084	1.21545	0.00221363	0.0243428
how	FBgn0264491	1.21215	6.63514e-19	6.10656e-17
CG7506	FBgn0035805	1.20818	3.1539e-22	3.86156e-20
P5CDh1	FBgn0037138	1.20502	6.87496e-18	5.67929e-16
CG2909	FBgn0030189	1.20421	3.6701e-07	1.00255e-05
CG8301	FBgn0037717	1.19225	4.87412e-07	1.3029e-05
Qtzl	FBgn0051864	1.18592	5.81463e-17	4.45453e-15
CG12379	FBgn0030676	1.18336	0.0010274	0.0128079
CG4570	FBgn0037844	1.18014	0.000394635	0.00563126
CG43103	FBgn0262563	1.17947	0.0103075	0.083096
CG17681	FBgn0032668	1.17885	0.0098489	0.0803438
GstE2	FBgn0063498	1.17523	2.91577e-08	9.61151e-07
Coprox	FBgn0021944	1.1752	6.09232e-25	8.98322e-23
Ih	FBgn0263397	1.16798	2.15892e-05	0.000415805
CG42514	FBgn0260388	1.16684	0.000489513	0.00681491
Cyt-b5	FBgn0264294	1.15616	2.73541e-27	4.63094e-25
CG42394	FBgn0259740	1.15615	7.90747e-05	0.00135375
CG6428	FBgn0029689	1.15493	3.01681e-12	1.54364e-10
cactin	FBgn0031114	1.15217	3.52527e-14	2.14853e-12
Fit1	FBgn0035498	1.14883	4.99157e-12	2.4711e-10
Tpc1	FBgn0037852	1.14551	1.2696e-16	9.26068e-15
AdSS	FBgn0027493	1.1431	5.19134e-23	6.59156e-21
CG6983	FBgn0035896	1.14061	7.14163e-09	2.59083e-07
Cyt-c-p	FBgn0284248	1.1396	5.84783e-13	3.20765e-11
Hex-A	FBgn0001186	1.12714	9.80779e-15	6.22658e-13
CG7272	FBgn0036501	1.12583	1.60332e-07	4.72948e-06
asparagine-synthetase	FBgn0270926	1.12488	3.43531e-18	2.96279e-16
CG7194	FBgn0035868	1.11846	2.11736e-19	2.04475e-17
sdk	FBgn0021764	1.11142	1.78542e-05	0.000349264
Prestin	FBgn0036770	1.10012	3.38513e-12	1.7153e-10
CG32695	FBgn0052695	1.09597	0.0113678	0.0901601
cid	FBgn0040477	1.09458	0.00524731	0.0492852
CG31125	FBgn0051125	1.09413	0.00163079	0.0188558
CG42327	FBgn0259227	1.09047	0.000967708	0.0121969
IP3K2	FBgn0283680	1.09022	8.82729e-11	3.93015e-09
CG7381	FBgn0038098	1.08677	3.0444e-05	0.000567999
CG13893	FBgn0035146	1.08599	0.00858951	0.0729789
Ttc19	FBgn0032744	1.08329	3.47885e-08	1.13315e-06
Aats-his	FBgn0027087	1.08116	1.09601e-21	1.26299e-19
CG7142	FBgn0038595	1.07928	0.00449184	0.0438255
CG6808	FBgn0037921	1.07692	0.000699984	0.00920242
mei-38	FBgn0260986	1.07553	3.31186e-07	9.10132e-06
CG17109	FBgn0039051	1.07516	1.41173e-05	0.000286376
Ance-4	FBgn0033366	1.0692	0.00797891	0.0688576
RhoGEF4	FBgn0035761	1.05707	4.07256e-06	9.18536e-05
Aats-val	FBgn0027079	1.05502	5.16827e-21	5.6698e-19
bbg	FBgn0087007	1.05366	0.000151424	0.00240334
sfl	FBgn0020251	1.05061	2.39938e-06	5.65339e-05
CG32335	FBgn0063667	1.04998	0.000826879	0.010617
rempA	FBgn0260933	1.04352	2.47465e-06	5.79094e-05
CG10420	FBgn0039296	1.04166	2.64879e-13	1.51345e-11
Hsp60	FBgn0011244, FBgn0015245, FBgn0031728	1.04087	2.01265e-09	7.68786e-08
su(r)	FBgn0086450	1.04061	3.12259e-08	1.01953e-06
sra	FBgn0086370	1.03723	4.12276e-13	2.28888e-11
CG9505	FBgn0031805	1.03583	3.89239e-07	1.05696e-05
Myo10A	FBgn0263705	1.03537	0.00893504	0.0748223
CG5010	FBgn0260747	1.03219	2.60619e-13	1.49534e-11
Aats-ile	FBgn0027086	1.03171	1.31626e-14	8.27978e-13
CG30001	FBgn0050001	1.03009	9.20842e-06	0.000195472
CG43125	FBgn0262588	1.02861	5.6686e-11	2.55702e-09
Aats-thr	FBgn0027081	1.02848	1.10475e-20	1.17437e-18
spn-E	FBgn0003483	1.02703	4.63553e-07	1.24641e-05
rpr	FBgn0011706	1.02675	0.00874934	0.0737882
CR32027	FBgn0052027	1.02663	5.18379e-05	0.000928006
CG12926	FBgn0033437	1.02419	0.00241835	0.0262228
CG13937	FBgn0035287	1.02266	0.00213974	0.023606
BI-1	FBgn0035871	1.01956	1.00423e-20	1.07587e-18
Fit2	FBgn0036688	1.01781	8.90474e-09	3.15532e-07
CG32318	FBgn0052318	1.01457	0.000703438	0.00922204
CHKov1	FBgn0045761	1.01428	2.84453e-09	1.07457e-07
Sulf1	FBgn0040271	1.00861	2.74352e-06	6.37659e-05
Aats-trp	FBgn0010803	1.00847	2.57916e-20	2.65925e-18
eIF2B-delta	FBgn0034858	1.0084	4.14961e-18	3.51257e-16
Tal	FBgn0023477	1.00236	9.77323e-25	1.41074e-22
Arc1	FBgn0033926	0.998692	1.1592e-06	2.90075e-05
rdgA	FBgn0261549	0.995752	0.000765992	0.0099376
Zw	FBgn0004057	0.992889	3.37005e-11	1.55601e-09
CG32641	FBgn0052641	0.98856	6.52878e-17	4.97384e-15
CG32640	FBgn0052640	0.98552	2.71646e-17	2.17841e-15
unc	FBgn0003950	0.984223	0.00390251	0.0392339
CG12075	FBgn0030065	0.983096	0.00976602	0.0799531
scyl	FBgn0041094	0.977813	5.43059e-07	1.43828e-05
CG11594	FBgn0035484	0.976868	0.00111191	0.0136995
CG12264	FBgn0032393	0.975685	8.80926e-18	7.19056e-16
Rpi	FBgn0050410	0.972401	8.83158e-17	6.65426e-15
CG3608	FBgn0035039	0.970527	1.46217e-09	5.71245e-08
CG7556	FBgn0030990	0.969942	1.93058e-15	1.30323e-13
CG8036	FBgn0037607	0.9681	5.03619e-16	3.52353e-14
Orct2	FBgn0086365	0.963168	2.53754e-06	5.92799e-05
cnn	FBgn0013765	0.961716	3.77301e-19	3.51968e-17
CG3040	FBgn0029925	0.960978	2.59971e-11	1.22931e-09
Hsc70-5	FBgn0001220	0.959691	2.65556e-14	1.64034e-12
CG1319	FBgn0035529	0.959603	2.73707e-12	1.41103e-10
CG13077	FBgn0032810	0.956654	0.0128778	0.0986002
CR43900	FBgn0264501	0.955861	0.00424336	0.0419532
CG2846	FBgn0014930	0.952247	5.89837e-14	3.56319e-12
Nckx30C	FBgn0028704	0.950413	0.0042115	0.0416683
CG18522	FBgn0267408	0.950377	1.98743e-08	6.66348e-07
klu	FBgn0013469	0.948518	0.000528709	0.00730865
CG30460	FBgn0050460	0.945032	0.00157821	0.0183874
CG9391	FBgn0037063	0.94288	8.09467e-22	9.48736e-20
Got2	FBgn0001125	0.941402	4.76685e-22	5.78477e-20
CG3397	FBgn0037975	0.937875	5.43302e-07	1.43828e-05
C3G	FBgn0259228	0.933291	1.48733e-06	3.66172e-05
aralar1	FBgn0028646	0.933151	2.27866e-10	9.8262e-09
ref(2)P	FBgn0003231	0.93156	3.22093e-07	8.87597e-06
CG14291	FBgn0038660	0.924479	4.62436e-12	2.30596e-10
Epac	FBgn0085421	0.923875	0.000417592	0.00589747
cher	FBgn0014141	0.920313	2.20799e-08	7.33127e-07
rgn	FBgn0261258	0.919812	0.000300082	0.00440581
CG31313	FBgn0051313	0.918892	0.000148257	0.00236676
CG33346	FBgn0053346	0.917333	0.00141496	0.0167995
Pdp1	FBgn0016694	0.914844	2.18764e-06	5.19915e-05
NK7.1	FBgn0024321	0.910641	0.000149028	0.00237631
CR31514	FBgn0051514	0.909934	0.0117243	0.092506
Nxf3	FBgn0263232	0.905321	1.50081e-05	0.000300885
CG13623	FBgn0039205	0.90121	4.85885e-06	0.00010764
CG42588	FBgn0260965	0.900905	1.26652e-06	3.14634e-05
JhI-1	FBgn0028426	0.900784	2.36124e-10	1.00871e-08
Traf-like	FBgn0030748	0.897976	0.00113021	0.013871
aru	FBgn0029095	0.896321	7.97385e-09	2.86559e-07
Sam-S	FBgn0005278	0.894535	3.71066e-18	3.18027e-16
HLH106	FBgn0261283	0.893793	6.91034e-16	4.78593e-14
CG14615	FBgn0031184	0.893037	0.00197223	0.0220597
CG32195	FBgn0052195	0.891047	0.00611786	0.0558179
mRpL28	FBgn0031660	0.886544	3.12755e-13	1.77959e-11
CG11710	FBgn0031115	0.884113	6.90545e-13	3.74287e-11
jp	FBgn0032129	0.881105	0.00142006	0.0168291
CG7044	FBgn0038854	0.879899	1.65102e-12	8.64138e-11
CG14701	FBgn0037883	0.87967	2.36712e-06	5.58697e-05
sli	FBgn0264089	0.876903	0.0107639	0.0862689
CG8177	FBgn0036043	0.876252	1.87212e-06	4.53576e-05
CG8157	FBgn0034010	0.876219	0.000215556	0.00329534
CG30022	FBgn0050022	0.870174	2.38035e-11	1.12947e-09
bmm	FBgn0036449	0.867709	4.4068e-05	0.000803597
pon	FBgn0025739	0.866605	0.000256441	0.00383905
CG43078	FBgn0262508	0.859722	0.000632348	0.00842701
CG18812	FBgn0042135	0.859577	0.000382933	0.00548711
CG43124	FBgn0262587	0.852445	4.04938e-15	2.64424e-13
CG3740	FBgn0023530	0.847539	1.28515e-08	4.45033e-07
Pmp70	FBgn0031069	0.847452	8.17349e-08	2.54734e-06
stg	FBgn0003525	0.843485	0.00012895	0.00208772
mbl	FBgn0265487	0.842325	9.93309e-05	0.00164906
Sr-CIII	FBgn0020376	0.839983	8.43457e-05	0.00142971
Gapdh1	FBgn0001091	0.838708	1.78259e-08	6.06073e-07
CR43257	FBgn0262902	0.837442	0.00617539	0.0562305
apt	FBgn0015903	0.835552	0.000657522	0.00872011
Hsc20	FBgn0263606	0.832004	0.000132265	0.00213382
Ady43A	FBgn0026602	0.83113	1.16425e-05	0.000239003
CG32369	FBgn0052369	0.830767	1.49944e-06	3.68492e-05
NimC1	FBgn0259896	0.826603	6.42173e-10	2.60536e-08
CG17259	FBgn0031497	0.824326	3.16773e-13	1.795e-11
Fer2LCH	FBgn0015221	0.820244	5.74725e-12	2.82481e-10
rhea	FBgn0260442	0.819009	2.85081e-06	6.58134e-05
CG31729	FBgn0051729	0.81882	8.5973e-08	2.6673e-06
CG8531	FBgn0033918	0.816746	9.97324e-12	4.83261e-10
Esyt2	FBgn0266758	0.816722	4.29734e-07	1.15775e-05
CG9917	FBgn0030740	0.816549	2.00759e-09	7.68786e-08
CG31710	FBgn0051710	0.813332	0.000162658	0.00255795
CG6084	FBgn0086254	0.811726	1.06071e-06	2.67872e-05
CG43340	FBgn0263077	0.802567	3.53251e-06	8.02008e-05
CG10527	FBgn0034583	0.802155	5.02618e-06	0.00011081
flw	FBgn0000711	0.800748	1.03458e-08	3.64711e-07
LIMK1	FBgn0283712	0.799442	7.44506e-06	0.000159522
CG9410	FBgn0033086	0.798476	4.63351e-06	0.000103148
CG11779	FBgn0038683	0.795294	2.0522e-13	1.18243e-11
CG34261	FBgn0085290	0.791524	0.00321995	0.0331994
CG6574	FBgn0037846	0.790404	0.00859848	0.0730099
msd1	FBgn0035209	0.79027	0.00103451	0.0128849
CG7394	FBgn0036173	0.789422	2.84857e-12	1.46301e-10
CG43897	FBgn0264489	0.787198	2.46861e-07	6.99423e-06
CHKov2	FBgn0039328	0.784972	0.000586265	0.00794412
CG10638	FBgn0036290	0.783372	3.68168e-08	1.19637e-06
BthD	FBgn0030501	0.781593	2.23698e-05	0.000429031
Pgk	FBgn0250906	0.781061	1.24771e-13	7.28077e-12
CG42321	FBgn0259221	0.777971	1.74606e-06	4.24535e-05
CR45018	FBgn0266376	0.776923	2.53178e-05	0.000478873
Fdxh	FBgn0011769	0.776818	3.66664e-05	0.000675815
phr6-4	FBgn0016054	0.776681	0.0012254	0.0148444
CG13397	FBgn0014417	0.775564	3.86552e-05	0.000710561
CG33123	FBgn0284253	0.775395	7.3695e-11	3.29179e-09
CG7791	FBgn0033038	0.774433	4.90742e-12	2.43824e-10
CG1882	FBgn0033226	0.774087	9.17343e-06	0.000195031
CG4407	FBgn0030431	0.77099	5.73098e-05	0.00101622
Cpr	FBgn0015623	0.77092	2.24408e-11	1.06851e-09
glec	FBgn0015229	0.768826	0.000154088	0.00243435
tum	FBgn0086356	0.767353	1.69089e-05	0.000332671
CG14696	FBgn0037853	0.766751	0.0016258	0.0188298
CG4300	FBgn0036272	0.765134	5.39864e-07	1.43472e-05
Ote	FBgn0266420	0.763843	1.73107e-10	7.51209e-09
Aats-gly	FBgn0027088	0.763774	2.7152e-11	1.26645e-09
wnd	FBgn0036896	0.762306	1.1037e-07	3.34845e-06
Sep5	FBgn0026361	0.759713	0.000270759	0.00401396
Chd64	FBgn0035499	0.755848	3.4946e-07	9.56515e-06
CG34228	FBgn0085257	0.755335	6.12245e-05	0.00107637
CG9836	FBgn0037637	0.752086	8.6191e-12	4.20618e-10
Cks30A	FBgn0010314	0.747128	1.51179e-06	3.70862e-05
CG14253	FBgn0039467	0.746127	8.75418e-06	0.000186407
l(3)02640	FBgn0010786	0.745727	9.23368e-07	2.35794e-05
AlkB	FBgn0065035	0.744301	0.000267732	0.00398633
Ide	FBgn0001247	0.743937	2.3345e-10	1.00041e-08
CR45517	FBgn0267073	0.743451	0.00667234	0.0599986
CG2658	FBgn0024992	0.738527	2.58747e-10	1.09512e-08
CG30090	FBgn0050090	0.7381	0.000117392	0.00191643
Cam	FBgn0000253	0.735151	4.83666e-07	1.29541e-05
CG4259	FBgn0031389	0.731939	4.90003e-11	2.22497e-09
Lasp	FBgn0063485	0.730846	2.7622e-06	6.40915e-05
Fer1HCH	FBgn0015222	0.728874	8.33261e-10	3.34108e-08
bora	FBgn0259791	0.727412	0.0123645	0.0960106
CG18747	FBgn0042104	0.727033	0.00030628	0.00447764
CG5830	FBgn0036556	0.725251	1.69492e-09	6.56565e-08
CG9305	FBgn0032512	0.724795	5.17932e-06	0.000113638
CG33969	FBgn0053969	0.722636	1.92315e-06	4.62669e-05
Naam	FBgn0051216	0.722541	0.00757539	0.0662931
na	FBgn0002917	0.722392	0.0106977	0.0858886
mael	FBgn0016034	0.721355	8.4674e-08	2.63296e-06
CG5973	FBgn0031914	0.721297	1.28183e-08	4.45006e-07
Skp2	FBgn0037236	0.718284	6.72993e-08	2.12644e-06
dgt2	FBgn0032390	0.718079	0.000112448	0.00184449
rho-7	FBgn0033672	0.717533	2.73521e-07	7.63908e-06
CG5734	FBgn0032191	0.714543	1.67156e-05	0.00032934
CG10914	FBgn0034307	0.714305	0.000274864	0.00406603
CG7956	FBgn0038890	0.711551	0.00128727	0.015471
CG8312	FBgn0037720	0.710907	9.92122e-06	0.00020771
Trx-2	FBgn0040070	0.706987	7.36845e-07	1.91733e-05
Gclc	FBgn0040319	0.706455	5.77728e-05	0.00102224
WRNexo	FBgn0038608	0.706233	2.39339e-05	0.000455209
CG5789	FBgn0039207	0.704746	2.21992e-05	0.000426952
CG3630	FBgn0023540	0.701166	0.00298748	0.0313206
BoYb	FBgn0037205	0.700075	3.60041e-05	0.000665396
CG2064	FBgn0033205	0.700055	1.60374e-07	4.72948e-06
CG9149	FBgn0035203	0.696983	2.43357e-10	1.03638e-08
Drat	FBgn0033188	0.695986	0.00305407	0.0319233
CG5527	FBgn0039564	0.695117	0.00329734	0.0338489
dah	FBgn0015926	0.692515	0.012782	0.098086
CG31431	FBgn0051431	0.692144	1.00193e-06	2.53963e-05
Ggamma30A	FBgn0267252	0.691223	5.9017e-10	2.40863e-08
UbcD6	FBgn0004436	0.689476	7.58705e-08	2.38627e-06
ial	FBgn0024227	0.687625	0.000217457	0.0033207
ligatin	FBgn0041588	0.6859	1.16903e-08	4.08953e-07
MSBP	FBgn0030703	0.681581	4.04392e-09	1.51102e-07
cdc2	FBgn0004106	0.680633	1.49192e-05	0.000299542
CG4611	FBgn0035591	0.680142	1.46745e-05	0.00029506
CG18528	FBgn0039189	0.678033	1.24883e-07	3.75554e-06
eIF-2beta	FBgn0004926	0.678001	2.63202e-10	1.11055e-08
CG4019	FBgn0034885	0.677802	0.000411528	0.00581782
CG3008	FBgn0031643	0.677552	1.98638e-08	6.66348e-07
CG6293	FBgn0037807	0.677548	1.571e-05	0.000312672
Nsf2	FBgn0266464	0.67543	1.80032e-09	6.95432e-08
stai	FBgn0266521	0.675346	0.000471901	0.0065898
mthl2	FBgn0035623	0.675245	9.67595e-05	0.00161223
Desat1	FBgn0086687	0.675115	7.0321e-07	1.83329e-05
krz	FBgn0040206	0.673944	6.6494e-07	1.75016e-05
nesd	FBgn0032848	0.672821	7.67915e-08	2.40971e-06
CG5080	FBgn0031313	0.669865	0.00078186	0.0101148
peb	FBgn0003053	0.669137	0.000911382	0.011572
Ptp10D	FBgn0004370	0.668593	2.09182e-06	5.00614e-05
vri	FBgn0016076	0.666787	0.00123274	0.0149125
rap	FBgn0262699	0.666336	2.62614e-07	7.37957e-06
CG9987	FBgn0032781	0.66612	1.84289e-08	6.22452e-07
trbl	FBgn0028978	0.665784	8.73232e-07	2.24215e-05
Aats-asp	FBgn0002069	0.661938	8.81774e-09	3.13258e-07
CG4822	FBgn0031220	0.661426	0.0022542	0.0247492
CG30185	FBgn0050185	0.660106	2.42505e-06	5.68456e-05
Snx16	FBgn0034265	0.659639	1.80517e-05	0.000352124
CG10778	FBgn0029980	0.658954	5.53003e-05	0.000983571
CG2453	FBgn0030460	0.658419	5.47038e-05	0.000974434
RhoGAP54D	FBgn0034249	0.656348	0.00257513	0.0276097
Es2	FBgn0023506	0.655864	0.000343345	0.00496655
Aatf	FBgn0031851	0.653813	1.48201e-06	3.65518e-05
S	FBgn0003310	0.648405	1.41166e-05	0.000286376
CG17754	FBgn0030114	0.646876	2.31852e-06	5.49118e-05
MCU	FBgn0042185	0.646686	0.0007006	0.00920242
LpR2	FBgn0051092	0.646559	0.00816437	0.0702372
polo	FBgn0003124	0.64401	3.42282e-06	7.82286e-05
Alas	FBgn0020764	0.641608	1.18281e-06	2.95445e-05
CaBP1	FBgn0025678	0.640467	5.12535e-06	0.000112815
escl	FBgn0032391	0.639887	4.41343e-05	0.000803736
kermit	FBgn0010504	0.639173	8.51299e-06	0.00018212
Seipin	FBgn0040336	0.638565	1.71901e-05	0.000337719
CG17904	FBgn0032597	0.637358	7.12586e-09	2.59083e-07
sti	FBgn0002466	0.636916	0.000445401	0.00625156
CG14907	FBgn0038455	0.6359	7.38482e-05	0.00127702
Cyp9f2	FBgn0038037	0.634788	5.20643e-07	1.38632e-05
numb	FBgn0002973	0.632253	0.0058639	0.0538591
fbp	FBgn0032820	0.631307	0.000370094	0.00531981
fzy	FBgn0001086	0.630576	2.62967e-05	0.000496021
cN-IIIB	FBgn0034988	0.630377	0.000226426	0.00344233
gammaSnap1	FBgn0028552	0.629844	8.0921e-05	0.00138191
RfC4	FBgn0260985	0.629149	4.74595e-06	0.00010548
CG6272	FBgn0036126	0.625935	0.000433092	0.00609753
CG8412	FBgn0037743	0.625839	3.78211e-08	1.22321e-06
Nnf1a	FBgn0034523	0.623795	0.000401436	0.00571047
spel1	FBgn0015546	0.622361	0.00781124	0.0678376
CG32582	FBgn0052582	0.621821	0.00760913	0.0665035
Updo	FBgn0033428	0.62091	1.1436e-06	2.86694e-05
MRP	FBgn0032456	0.619493	5.26515e-05	0.000940116
CG30118	FBgn0284257	0.617441	7.84965e-09	2.83269e-07
CG12288	FBgn0032620	0.616549	0.00116481	0.0141857
Fancd2	FBgn0038827	0.615817	0.000130413	0.0021089
CG12224	FBgn0037974	0.615368	0.00142114	0.0168291
Klp61F	FBgn0004378	0.615241	0.00050322	0.00699154
CG30403	FBgn0050403	0.615121	0.00852547	0.0727051
Aats-cys	FBgn0027091	0.615083	2.04229e-09	7.77942e-08
POSH	FBgn0040294	0.614917	9.39073e-06	0.000198421
l(1)G0136	FBgn0026666	0.614722	0.000557783	0.00763362
CG9773	FBgn0037609	0.614336	3.46502e-06	7.90613e-05
CG10764	FBgn0034221	0.613051	1.12748e-06	2.83171e-05
CG5828	FBgn0031682	0.612823	0.000983088	0.0123548
CG8728	FBgn0033235	0.611079	2.30672e-10	9.91601e-09
Atg1	FBgn0260945	0.609454	1.12415e-05	0.000231811
CG12909	FBgn0033507	0.608859	0.000108924	0.00179744
cert	FBgn0027569	0.606199	3.4843e-05	0.000645679
Fpps	FBgn0025373	0.604691	5.96553e-09	2.18731e-07
CG12171	FBgn0037354	0.603652	1.38338e-05	0.000281459
c11.1	FBgn0040236	0.602136	0.000104076	0.00172366
CG13887	FBgn0035165	0.599994	5.47156e-05	0.000974434
PPO2	FBgn0033367	0.599361	0.00287326	0.0303042
RPA2	FBgn0288834	0.597634	2.50332e-07	7.07795e-06
mal	FBgn0002641	0.596917	1.02569e-05	0.00021311
Atg8a	FBgn0052672	0.596332	1.62059e-06	3.94727e-05
XRCC1	FBgn0026751	0.595811	8.13188e-07	2.10276e-05
CG10444	FBgn0034494	0.594364	2.24183e-05	0.00042936
Arfip	FBgn0037884	0.592026	4.7063e-07	1.26296e-05
Atg18b	FBgn0032935	0.590088	0.00854961	0.0728203
ebd1	FBgn0035153	0.587565	0.000167667	0.00262767

## Sheet: 2. KD late vs wGD late downreg
Gene	FlyBase ID	log2 FC	P value	FDR
PHDP	FBgn0025334	-7.32111	2.15046e-08	7.15758e-07
DptB	FBgn0034407	-6.19103	1.56828e-07	4.65493e-06
Mtk	FBgn0014865	-6.08179	5.49804e-21	5.9837e-19
AttD	FBgn0038530	-6.01583	2.46388e-07	6.99423e-06
Eig71Ee	FBgn0004592	-5.97194	3.22339e-07	8.87597e-06
edin	FBgn0052185	-5.84154	7.49317e-10	3.01331e-08
CR45108	FBgn0266577	-5.54748	0.00302283	0.031667
CG4328	FBgn0036274	-5.54277	0.0017707	0.0202516
CG42617	FBgn0267430	-5.42527	0.00831943	0.0712582
CG11912	FBgn0031248	-5.33417	0.00664039	0.0598289
CG34165	FBgn0085194	-5.09593	9.26124e-06	0.00019629
CR44889	FBgn0266183	-4.98446	0.00236384	0.0257674
CG11406	FBgn0034990	-4.9844	0.0026558	0.0283196
CG42747	FBgn0261801	-4.95078	1.36976e-07	4.09226e-06
Sgs5	FBgn0003375	-4.92434	0.000793395	0.0102442
CR44710	FBgn0265921	-4.86834	0.0111011	0.0883511
Rab9Fb	FBgn0052670	-4.85453	0.00416107	0.0412746
Dro	FBgn0010388	-4.83647	0.00854231	0.0728034
CR45045	FBgn0266405	-4.75751	1.52089e-06	3.72429e-05
CG42594	FBgn0260971	-4.69373	0.0109063	0.0872489
AttC	FBgn0041579	-4.68696	0.00129347	0.0155182
CR44269	FBgn0265255	-4.68475	0.0126408	0.0975482
SoxN	FBgn0029123	-4.54662	1.99849e-14	1.24006e-12
CG14395	FBgn0038073	-4.54082	0.0119818	0.0940115
AttA	FBgn0012042	-4.42391	0.000362892	0.00523274
Sgs3	FBgn0003373	-4.40888	0.000409226	0.00579723
CG43175	FBgn0262794	-4.39885	3.09077e-06	7.11137e-05
Trh	FBgn0035187	-4.37069	3.01581e-08	9.87013e-07
Gfrl	FBgn0262869	-4.36349	2.41175e-06	5.67279e-05
Jon99Fi	FBgn0039778	-3.9713	0.00287506	0.0303042
CecC	FBgn0000279	-3.956	3.13461e-06	7.17611e-05
CG34299	FBgn0085328	-3.88486	0.00531762	0.0497412
CG43729	FBgn0263980	-3.861	1.38443e-18	1.24083e-16
Amy-d	FBgn0000078	-3.65167	0.00314196	0.0325421
AttB	FBgn0041581	-3.64038	4.63045e-06	0.000103148
DptA	FBgn0004240	-3.61736	0.00849669	0.0725047
CG32170	FBgn0052170	-3.5933	1.26961e-05	0.000259081
CecA1	FBgn0000276	-3.5402	3.90903e-05	0.000717597
CG42787	FBgn0261858	-3.4981	0.00550097	0.0512117
CG42260	FBgn0259145	-3.46729	0.000131869	0.00212994
CadN2	FBgn0262018	-3.2976	4.92967e-06	0.000108858
pirk	FBgn0034647	-3.26883	0.000229414	0.00348004
CecB	FBgn0000278	-3.13423	0.000505573	0.00701713
CBP	FBgn0026144	-3.1249	4.41456e-13	2.441e-11
CecA2	FBgn0000277	-3.11082	0.000389878	0.00557497
Amy-p	FBgn0000079	-3.08303	0.0110288	0.0880315
CR45198	FBgn0266725	-3.05547	0.00230681	0.0252058
CG5758	FBgn0032666	-2.96384	0.00398591	0.0398679
CG33978	FBgn0053978	-2.9581	2.70665e-30	5.30233e-28
Oseg2	FBgn0035317	-2.91404	3.95956e-08	1.27759e-06
onecut	FBgn0028996	-2.89321	6.15483e-13	3.3626e-11
CG30280	FBgn0050280	-2.81312	0.000663555	0.00877467
CR44365	FBgn0265496	-2.7732	0.00758854	0.0663659
CG31551	FBgn0051551	-2.72595	0.00309447	0.0321717
Dbx	FBgn0261723	-2.7179	0.00104327	0.0129704
Cyp6t3	FBgn0033697	-2.68331	9.33931e-08	2.8651e-06
CG42590	FBgn0260967	-2.63477	0.00060327	0.00813308
FMRFaR	FBgn0035385	-2.59377	0.0128495	0.0984935
CR45564	FBgn0267124	-2.56209	8.66919e-05	0.00146225
CG5597	FBgn0034920	-2.54883	7.72752e-05	0.00132625
CR45206	FBgn0266733	-2.48868	9.74136e-06	0.000204568
CG42807	FBgn0261989	-2.42474	3.28385e-10	1.37291e-08
CG42492	FBgn0259994	-2.42424	4.80047e-06	0.000106519
CG4525	FBgn0038358	-2.41091	9.08705e-17	6.77232e-15
CG44102	FBgn0264911	-2.40622	0.00746383	0.065595
Cpr65Au	FBgn0042119	-2.36902	0.00182097	0.0207572
CG18672	FBgn0040628	-2.33418	0.00443915	0.0434504
CG30281	FBgn0050281	-2.33184	0.0127075	0.0976829
CR44748	FBgn0265961	-2.32974	0.000819033	0.0105262
CG3731	FBgn0038271	-2.32923	2.88982e-67	3.30235e-64
yin	FBgn0265575	-2.23664	7.06719e-10	2.85877e-08
hoe2	FBgn0031649	-2.22123	3.31521e-05	0.00061601
CR32835	FBgn0052835	-2.18801	0.00120964	0.0146794
CG33143	FBgn0053143	-2.16126	0.000305828	0.00447579
yar	FBgn0266568	-2.11369	0.000546352	0.00750714
ImpE3	FBgn0001255	-2.08753	4.13622e-05	0.000757277
Tequila	FBgn0023479	-2.01794	3.29485e-14	2.01706e-12
CG10405	FBgn0038431	-2.01247	1.56645e-09	6.0852e-08
CR45177	FBgn0266687	-2.01047	4.62653e-06	0.000103148
sug	FBgn0033782	-1.97317	1.94575e-05	0.00037792
CG31517	FBgn0047199	-1.97188	0.0111989	0.0889752
upd3	FBgn0053542	-1.95578	0.00924178	0.0769008
Sik2	FBgn0025625	-1.94402	9.4988e-17	7.04092e-15
hoe1	FBgn0041150	-1.93085	5.89171e-20	6.02933e-18
bt	FBgn0005666	-1.91282	0.000153659	0.00243036
yellow-h	FBgn0039896	-1.90963	0.00136656	0.016267
CG30098	FBgn0050098	-1.89986	0.00151629	0.0178021
PGRP-LB	FBgn0037906	-1.89014	0.000606961	0.00815771
CG43324	FBgn0263029	-1.89005	0.00010521	0.00174034
CG12290	FBgn0039419	-1.88369	0.000149554	0.00238192
CG31999	FBgn0051999	-1.88195	2.18767e-15	1.44925e-13
CG32368	FBgn0052368	-1.87864	0.00963508	0.0792596
snoRNA:Me18S-A1576	FBgn0025881	-1.87595	0.0125288	0.0969019
NT5E-2	FBgn0050104	-1.82975	5.10398e-07	1.36169e-05
CG7848	FBgn0034127	-1.78437	0.000931837	0.0118099
CG4409	FBgn0034128	-1.77245	0.000238442	0.00359709
mspo	FBgn0020269	-1.74598	1.29704e-07	3.88349e-06
Rel	FBgn0014018	-1.74218	0.000554515	0.00760407
fng	FBgn0011591	-1.7397	0.0127081	0.0976829
CG9626	FBgn0037565	-1.73048	0.00996166	0.0810284
CG13722	FBgn0035553	-1.71764	0.0119048	0.0936608
stumps	FBgn0020299	-1.71114	6.97292e-06	0.000150345
Ance	FBgn0012037	-1.70211	3.9297e-30	7.48444e-28
CG4267	FBgn0264979	-1.69994	1.0454e-08	3.67579e-07
pgant8	FBgn0036529	-1.69799	2.84175e-06	6.57149e-05
CG14990	FBgn0035496	-1.68137	2.17619e-06	5.18091e-05
CG43145	FBgn0262621	-1.67849	0.00442507	0.0433435
CG4325	FBgn0026878	-1.67413	0.00073695	0.00958805
Cpr51A	FBgn0033942	-1.66408	0.0076153	0.066515
CG2444	FBgn0030326	-1.66309	9.33135e-13	4.97902e-11
CG1674	FBgn0039897	-1.6535	1.06387e-07	3.24196e-06
Apoltp	FBgn0032136	-1.65204	6.00704e-08	1.91569e-06
CG34452	FBgn0085481	-1.64909	0.00433949	0.0427091
meso18E	FBgn0040089	-1.64334	5.36042e-06	0.000116979
CR44283	FBgn0265310	-1.63264	0.00548409	0.051124
CG17839	FBgn0036454	-1.63149	2.16958e-11	1.03663e-09
CG34138	FBgn0083974	-1.61179	0.00241901	0.0262228
edl	FBgn0023214	-1.60522	1.15106e-05	0.000236649
CG15890	FBgn0030576	-1.58518	0.00916527	0.0763568
CG5002	FBgn0034275	-1.58259	0.00863177	0.0731115
CG14205	FBgn0031034	-1.58021	0.00769448	0.0670358
dpr17	FBgn0051361	-1.5744	0.000135218	0.00217379
Cht2	FBgn0022702	-1.56269	4.32195e-09	1.61052e-07
CG43236	FBgn0262881	-1.56204	5.61301e-05	0.000997037
CR43459	FBgn0263413	-1.55388	0.0025456	0.0273705
CG4860	FBgn0037999	-1.55188	1.61161e-15	1.0995e-13
CG43110	FBgn0262570	-1.5498	0.000150747	0.00239814
CG16782	FBgn0029659	-1.54164	0.0126765	0.0976589
Jheh1	FBgn0010053	-1.52187	1.68257e-20	1.7613e-18
CG8008	FBgn0033387	-1.51778	8.10495e-05	0.00138238
GstT4	FBgn0030484	-1.50014	4.04321e-06	9.13419e-05
Inx3	FBgn0265274	-1.49201	6.40862e-06	0.000138614
CG34305	FBgn0085334	-1.48841	0.000621926	0.00832858
trol	FBgn0284408	-1.47112	3.67897e-17	2.91234e-15
CG34027	FBgn0054027	-1.44178	0.00782425	0.0678646
CG44836	FBgn0266099	-1.43674	0.00284211	0.0300472
CG1732	FBgn0039915	-1.42827	0.00816002	0.0702372
CG31337	FBgn0051337	-1.41684	5.81198e-18	4.85974e-16
CG17684	FBgn0263780	-1.41172	0.0108058	0.0865033
CG9628	FBgn0036433	-1.40543	3.6567e-05	0.00067489
ptr	FBgn0262867	-1.40522	2.75441e-05	0.000516
CG17349	FBgn0032771	-1.40252	0.0122241	0.0951356
ste24b	FBgn0034175	-1.36217	0.00314748	0.0325746
CG4842	FBgn0036620	-1.35348	0.0128136	0.0982738
CG5191	FBgn0038803	-1.35336	1.6618e-07	4.87971e-06
CG34232	FBgn0085261	-1.34567	3.42406e-16	2.42031e-14
dmGlut	FBgn0010497	-1.34546	1.9988e-09	7.67772e-08
CG42715	FBgn0261632	-1.33856	0.00862629	0.0731115
Jheh3	FBgn0034406	-1.33596	0.000172542	0.00268566
Ir7g	FBgn0029968	-1.33578	0.00838506	0.0717307
CG8046	FBgn0033388	-1.31466	1.59965e-06	3.9032e-05
Cyp4d20	FBgn0035344	-1.31241	0.00746691	0.065595
CG43759	FBgn0264090	-1.30839	2.01713e-15	1.34276e-13
CG15097	FBgn0034396	-1.30302	0.0022645	0.0248425
CG45095	FBgn0266534	-1.30269	1.41183e-18	1.25717e-16
Jabba	FBgn0259682	-1.295	4.26983e-06	9.58301e-05
sro	FBgn0262112	-1.28923	0.00125261	0.0150941
CG15209	FBgn0030237	-1.24626	1.36578e-09	5.36648e-08
CG42369	FBgn0259715	-1.24544	4.71419e-09	1.74247e-07
loh	FBgn0032252	-1.24509	1.1818e-05	0.000242243
Glut1	FBgn0264574	-1.23951	0.00865837	0.0732012
PGRP-SC2	FBgn0043575	-1.22214	0.00441145	0.0432411
CG33275	FBgn0035802	-1.21803	0.000352657	0.00509588
Caps	FBgn0023095	-1.20972	3.52779e-10	1.47041e-08
CG9522	FBgn0030587	-1.20518	0.00941714	0.0779344
CG34331	FBgn0085360	-1.19458	7.50159e-22	8.86804e-20
CG42368	FBgn0259714	-1.18948	0.000172897	0.00268814
lectin-24Db	FBgn0040102	-1.18433	1.14344e-15	7.87939e-14
CG30197	FBgn0050197	-1.18374	0.000443249	0.00622773
Ance-5	FBgn0035076	-1.18018	1.50449e-12	7.9046e-11
CG15547	FBgn0039809	-1.13478	6.92071e-07	1.81114e-05
CG30456	FBgn0287631	-1.12924	2.17352e-06	5.18091e-05
CG16886	FBgn0028938	-1.12848	0.00434161	0.0427091
olf186-M	FBgn0015522	-1.12616	0.00130393	0.01563
CG5210	FBgn0013763	-1.12573	9.08289e-17	6.77232e-15
CG1236	FBgn0037370	-1.12186	9.02392e-13	4.85274e-11
Grp	FBgn0261278	-1.11858	0.00694891	0.062038
CG9760	FBgn0036259	-1.11149	0.00818144	0.0703398
CG7470	FBgn0037146	-1.10981	0.000100168	0.00166095
CG4250	FBgn0034761	-1.10639	4.37728e-08	1.40905e-06
Mct1	FBgn0023549	-1.10584	7.35463e-05	0.00127341
CG31798	FBgn0051798	-1.10456	0.00315416	0.0326192
Rgl	FBgn0026376	-1.094	0.000201639	0.00309986
laccase2	FBgn0286203	-1.09234	0.000468024	0.00654232
CG5001	FBgn0031322	-1.08828	0.00775926	0.0674289
Tollo	FBgn0029114	-1.08598	0.0088222	0.0741292
fs(1)Yb	FBgn0000928	-1.08524	0.00175458	0.0201175
CG17919	FBgn0037433	-1.06275	0.00497939	0.0474183
GlcT-1	FBgn0067102	-1.06139	0.0052079	0.0490645
Ndae1	FBgn0259111	-1.03058	1.02689e-06	2.5981e-05
CG34424	FBgn0085453	-1.02749	2.00141e-07	5.80239e-06
Cpr49Ac	FBgn0033725	-1.01949	0.00381726	0.0384898
Spn27A	FBgn0028990	-1.01913	3.38982e-12	1.7153e-10
Calx	FBgn0013995	-1.01553	0.00207232	0.0229917
mfas	FBgn0260745	-0.999892	2.65839e-11	1.24418e-09
PGRP-LA	FBgn0035975	-0.998481	5.17112e-05	0.000926948
CG42238	FBgn0250867	-0.991703	0.000122874	0.00199641
Nhe3	FBgn0028703	-0.983141	9.04174e-08	2.79255e-06
gb	FBgn0039487	-0.973431	1.56494e-10	6.81272e-09
CG12262	FBgn0035811	-0.965606	9.2459e-11	4.10321e-09
CG3036	FBgn0031645	-0.959382	0.00309083	0.0321583
CG14527	FBgn0039613	-0.958048	7.12505e-09	2.59083e-07
CG7781	FBgn0032021	-0.957999	0.000230528	0.00349307
CG11619	FBgn0036836	-0.935864	0.00814378	0.070148
CG8449	FBgn0038129	-0.934362	3.51856e-06	8.00167e-05
CG32082	FBgn0052082	-0.933084	0.00156326	0.0182287
CR43683	FBgn0263766	-0.929847	0.0113199	0.0898837
Idgf3	FBgn0020414	-0.928658	2.6479e-12	1.3754e-10
Gel	FBgn0010225	-0.921011	5.47018e-12	2.69829e-10
sda	FBgn0285963	-0.901029	0.00105064	0.0130503
CG7920	FBgn0039737	-0.900681	6.16495e-18	5.12364e-16
ATPsyn-gamma	FBgn0020235	-0.898606	3.01464e-17	2.40348e-15
alpha-Est9	FBgn0015577	-0.897081	6.49236e-08	2.06087e-06
CG32407	FBgn0052407	-0.887956	2.70186e-05	0.000508238
emp	FBgn0010435	-0.887762	0.00964688	0.0793092
CG42566	FBgn0260768	-0.885629	0.000269083	0.00399776
cdi	FBgn0004876	-0.883347	3.05185e-19	2.88621e-17
NimB4	FBgn0028542	-0.882324	1.4628e-08	5.04006e-07
grass	FBgn0039494	-0.879516	0.00149219	0.0175643
CG33080	FBgn0053080	-0.87176	0.000606071	0.00815608
CG9372	FBgn0036891	-0.869701	7.25496e-08	2.28706e-06
RabX1	FBgn0015372	-0.868235	5.73582e-05	0.00101622
CG33459	FBgn0053459	-0.868202	6.44799e-07	1.70041e-05
mv	FBgn0288310	-0.858521	1.49535e-07	4.4481e-06
ome	FBgn0259175	-0.856413	1.14526e-05	0.000235811
qvr	FBgn0260499	-0.853899	0.00336018	0.0343354
tara	FBgn0040071	-0.852942	1.50263e-08	5.1643e-07
miple2	FBgn0029002	-0.845397	0.000133843	0.00215425
CG4398	FBgn0034126	-0.844687	9.53456e-06	0.000200533
regucalcin	FBgn0030362	-0.838425	2.02939e-08	6.78755e-07
mav	FBgn0039914	-0.831093	0.000302255	0.00443296
CG7322	FBgn0030968	-0.829112	1.93873e-15	1.30323e-13
zormin	FBgn0052311	-0.81671	4.93097e-11	2.23163e-09
CG5987	FBgn0039501	-0.813524	9.19796e-05	0.00154384
cu	FBgn0261808	-0.813116	0.000178761	0.00276989
CDase	FBgn0039774	-0.808974	0.000168695	0.00263475
CG1544	FBgn0039827	-0.804729	3.91036e-06	8.84865e-05
CG10131	FBgn0033949	-0.79828	2.93054e-07	8.14418e-06
spict	FBgn0032451	-0.794519	0.000394482	0.00563126
Spn42Da	FBgn0265137	-0.794265	0.000557711	0.00763362
tamo	FBgn0041582	-0.782316	0.000638841	0.00849702
IntS2	FBgn0030858	-0.779563	2.35814e-09	8.93293e-08
CG9629	FBgn0036857	-0.776752	5.1907e-06	0.000113706
CG10249	FBgn0027596	-0.769329	0.00251241	0.0271185
CR43493	FBgn0263504	-0.762893	0.00116315	0.014178
CG5151	FBgn0036576	-0.758091	5.78865e-05	0.00102294
CR34335	FBgn0267910	-0.757927	0.00331084	0.0339324
cpx	FBgn0041605	-0.749651	0.00311932	0.0323564
CG33181	FBgn0053181	-0.740788	5.06962e-05	0.000912333
CG11737	FBgn0037592	-0.738006	2.93342e-06	6.76068e-05
CG30046	FBgn0050046	-0.736283	1.32741e-08	4.58507e-07
NtR	FBgn0029147	-0.724962	1.5268e-05	0.000305649
MP1	FBgn0027930	-0.717964	1.59423e-07	4.72174e-06
26-29-p	FBgn0250848	-0.717884	1.92656e-07	5.6091e-06
E(spl)mbeta-HLH	FBgn0002733	-0.71738	0.000261633	0.00390824
Adk3	FBgn0026602	-0.714909	3.49406e-06	7.95914e-05
CG7860	FBgn0030653	-0.711467	0.000944485	0.0119591
CG7777	FBgn0033635	-0.711069	1.57817e-05	0.000313191
Aldh-III	FBgn0010548	-0.710277	1.13898e-08	3.99457e-07
Oatp30B	FBgn0032123	-0.698514	0.000706179	0.00924029
sPLA2	FBgn0033170	-0.690892	0.000152694	0.00242069
CG16947	FBgn0031816	-0.689101	2.34644e-05	0.000447521
Tep4	FBgn0041180	-0.681987	0.00521679	0.0490994
CG42748	FBgn0261802	-0.680929	2.90554e-09	1.0946e-07
CG12643	FBgn0040942	-0.679679	0.003975	0.0398168
CG13868	FBgn0034501	-0.677447	0.00155724	0.0181989
alpha-Est8	FBgn0015576	-0.675451	3.11053e-06	7.14485e-05
CG7800	FBgn0037552	-0.674724	8.65441e-08	2.67896e-06
CG44085	FBgn0264894	-0.674477	3.24179e-05	0.000603183
xmas-1	FBgn0286809	-0.671037	0.00349497	0.0356245
CG30414	FBgn0050414	-0.665103	1.82301e-08	6.17259e-07
CG2852	FBgn0034753	-0.663272	2.20572e-07	6.34109e-06
l(2)k09913	FBgn0021979	-0.654122	7.27121e-06	0.000156041
Neto	FBgn0265416	-0.649866	0.0126844	0.0976646
Eip74EF	FBgn0000567	-0.646105	9.53022e-05	0.00158988
Cyp12e1	FBgn0037817	-0.644072	0.000329112	0.0047836
Vrp1	FBgn0243516	-0.643101	0.00248189	0.0268409
Wsck	FBgn0046685	-0.63967	0.00407839	0.0405561
CG31751	FBgn0086909	-0.639048	0.00210449	0.0232921
Mtpalpha	FBgn0028479	-0.632498	4.27964e-06	9.58933e-05
CG18249	FBgn0037553	-0.631957	0.00205102	0.0228293
CG9527	FBgn0031813	-0.631075	9.43688e-06	0.000199089
CG1815	FBgn0039863	-0.629193	1.80613e-07	5.2809e-06
Glt	FBgn0001114	-0.627712	7.02653e-05	0.00122745
Hml	FBgn0029167	-0.626839	0.00981932	0.0801502
CG9319	FBgn0032881	-0.62633	0.000110702	0.0018224
CG3625	FBgn0031245	-0.625109	0.00880021	0.0740352
pdgy	FBgn0027601	-0.623491	0.000142249	0.00228148
CG15083	FBgn0034399	-0.618111	0.00149068	0.0175616
CG9547	FBgn0031824	-0.617825	1.33847e-05	0.000272725
MFS17	FBgn0058263	-0.61459	2.43336e-05	0.000461531
mth	FBgn0023000	-0.611121	9.57032e-08	2.92942e-06
Cad87A	FBgn0037963	-0.610828	0.00393145	0.0394959
moody	FBgn0025631	-0.609856	0.00172121	0.0197845
Jheh2	FBgn0034405	-0.60966	4.58481e-06	0.000102564
modSP	FBgn0051217	-0.608838	0.000868015	0.0110933
Pino	FBgn0016926	-0.60856	7.7273e-05	0.00132625
ltd	FBgn0002567	-0.605863	0.00194551	0.0218142
SelG	FBgn0030350	-0.601269	1.12679e-06	2.83171e-05
Ect4	FBgn0262579	-0.599168	0.000212183	0.0032474
Evi5	FBgn0262740	-0.596674	4.13199e-06	9.28885e-05
Vps13	FBgn0033194	-0.595706	0.000211109	0.00323456
CG5888	FBgn0028523	-0.594133	4.92924e-06	0.000108858
CR43242	FBgn0262887	-0.591113	0.00894203	0.0748223
HDAC6	FBgn0026428	-0.59005	8.22412e-05	0.00139576
Sdc	FBgn0010415	-0.588034	1.64969e-07	4.85456e-06

## Sheet: 3. KD early vs wGD early upreg
Gene	FlyBase ID	log2 FC	P value	FDR
CG33128	FBgn0053128	11.7774	0.0043139	0.0330853
CG5767	FBgn0034292	11.5563	0.000273206	0.00333474
CR44522	FBgn0265715	8.57533	2.56783e-13	2.01369e-11
CR44138	FBgn0264987	8.52238	3.03624e-187	4.1636e-183
CG12520	FBgn0036324	8.04055	7.8811e-07	1.89271e-05
CG7465	FBgn0035551	7.53885	0.00237247	0.0202829
CG6830	FBgn0037934	7.18309	9.30109e-56	1.15951e-52
CG5770	FBgn0034291	7.14901	0.0171732	0.0972725
CG14545	FBgn0040602	7.09332	5.568e-90	1.90885e-86
Nach	FBgn0024319	6.784	1.10195e-06	2.58544e-05
CG7290	FBgn0036949	6.76733	0.0022284	0.019352
CG34034	FBgn0054034	6.66533	4.27964e-07	1.11149e-05
CG14905	FBgn0038452	6.57435	0.0018379	0.0164086
CG9813	FBgn0038143	6.43646	4.20223e-64	9.60419e-61
CG5724	FBgn0038082	6.42342	2.86891e-24	6.78299e-22
CG32121	FBgn0052121	6.3588	6.57363e-17	7.51202e-15
CG10562	FBgn0039326	6.34969	2.95575e-44	2.38425e-41
CR44916	FBgn0266221	6.31497	0.000206765	0.00264247
CG8870	FBgn0038144	6.30243	2.73092e-21	5.13001e-19
CG4461	FBgn0035982	6.29033	9.24963e-05	0.00133657
CG5646	FBgn0039525	6.18399	3.43316e-15	3.44543e-13
CG1942	FBgn0033215	6.10131	1.59339e-19	2.45507e-17
Proc-R	FBgn0029723	6.07794	3.24594e-06	6.89034e-05
Ugt36Ba	FBgn0040262	6.0712	4.10763e-41	2.44904e-38
CG32237	FBgn0052237	5.8356	9.75734e-08	2.87747e-06
CR45334	FBgn0266873	5.78585	8.31061e-24	1.83812e-21
CG13670	FBgn0035873	5.78465	0.000830411	0.00849808
nAChRbeta1	FBgn0000038	5.77523	0.00106779	0.010557
CG33124	FBgn0053124	5.74175	9.89919e-05	0.00140963
CG43109	FBgn0262569	5.59997	0.00075	0.00780923
CG34391	FBgn0085420	5.50581	0.000600994	0.00650034
swa	FBgn0003655	5.49721	0.000418742	0.00477721
CR44300	FBgn0265346	5.49369	0.000408579	0.00467293
ftz	FBgn0001077	5.40412	1.40408e-11	8.40792e-10
CG6499	FBgn0038309	5.34335	2.37888e-13	1.88564e-11
Gr58c	FBgn0041237	5.32399	0.001701	0.015417
CG5999	FBgn0038083	5.26329	1.38057e-96	6.31061e-93
CG31021	FBgn0051021	5.22523	0.00596682	0.0429969
CG18417	FBgn0035780	5.15295	2.29336e-07	6.30238e-06
e	FBgn0000527	5.15017	1.33052e-13	1.09254e-11
CG33263	FBgn0053263	5.13446	4.94723e-14	4.26997e-12
CR44852	FBgn0266146	5.06197	0.0141506	0.0839668
snoRNA:Psi28S-1837a	FBgn0086660	5.04051	0.0157915	0.0910633
Obp57e	FBgn0050145	5.0297	0.00452979	0.0345863
CR45717	FBgn0267281	5.02093	6.92673e-08	2.08303e-06
CheB38a	FBgn0067312	4.98692	9.74013e-09	3.46027e-07
CG13646	FBgn0285912	4.94962	0.00805087	0.0543048
CG18234	FBgn0265268	4.93614	0.00763381	0.0521327
CG14395	FBgn0038073	4.93312	0.0021837	0.0190128
CG6475	FBgn0038886	4.92333	0.0117451	0.07255
ImpL3	FBgn0001258	4.8131	9.18988e-29	2.86411e-26
CG43088	FBgn0262534	4.77736	0.00094362	0.00950063
CG2070	FBgn0033203	4.72198	3.25041e-12	2.12252e-10
CR44264	FBgn0265204	4.69268	0.0115029	0.071537
ST6Gal	FBgn0035050	4.5504	0.0141949	0.0841566
Cyp6a20	FBgn0033980	4.46205	1.44115e-42	9.88127e-40
CG30263	FBgn0050263	4.4485	0.000100991	0.00143363
CG3344	FBgn0035154	4.44208	0.00159407	0.014621
CG8562	FBgn0035779	4.21117	0.0164492	0.0939866
CG10163	FBgn0035697	4.2031	0.000195038	0.00252079
pncr004:X	FBgn0047095	4.18327	0.000218798	0.0027807
Ugt36Bb	FBgn0040261	4.14729	8.7145e-05	0.00126591
CG30339	FBgn0050339	4.1462	2.86612e-53	3.02332e-50
CG10132	FBgn0032798	4.10967	4.38706e-14	3.85639e-12
tio	FBgn0028979	4.03121	4.61191e-11	2.52973e-09
Neu2	FBgn0037085	4.02335	4.41379e-07	1.14416e-05
CG31676	FBgn0051676	3.98803	0.00295208	0.0242989
Cpr64Ac	FBgn0035512	3.97486	3.68958e-06	7.70094e-05
CG7841	FBgn0036502	3.92667	1.51879e-24	3.65389e-22
ort	FBgn0003011	3.84173	0.000555733	0.00609174
tej	FBgn0033921	3.73944	6.27995e-13	4.62994e-11
CG42787	FBgn0261858	3.62637	0.00205033	0.0180463
CG31869	FBgn0051869	3.62357	4.3578e-16	4.78069e-14
HP1Lcsd	FBgn0263084	3.61695	0.00738159	0.0508662
CR45656	FBgn0267216	3.61527	0.00635138	0.0452449
CG43778	FBgn0264308	3.60898	0.000656043	0.00698471
CG17350	FBgn0032772	3.56871	1.0317e-12	7.36863e-11
CG3348	FBgn0040609	3.56461	8.98016e-25	2.19902e-22
ninaB	FBgn0002937	3.55715	0.00232997	0.0200678
CG17930	FBgn0038416	3.5241	0.0173083	0.0978356
CG30486	FBgn0050486	3.51559	0.00090583	0.00918082
Cyp6a14	FBgn0033302	3.51246	4.57275e-45	3.91913e-42
vas	FBgn0283442	3.50874	0.0134238	0.0803997
CG13565	FBgn0034935	3.45262	0.0122293	0.0749331
CG18788	FBgn0042126	3.44163	1.95087e-07	5.44854e-06
Efhc1.2	FBgn0034487	3.42178	2.87537e-05	0.00047736
CG11671	FBgn0037562	3.41092	0.000320624	0.00380999
CR43634	FBgn0263625	3.39987	0.00303509	0.0249073
Cyp301a1	FBgn0033753	3.38791	1.12799e-07	3.27023e-06
CG33775	FBgn0053775	3.37987	0.00671114	0.0471465
yellow-f2	FBgn0038105	3.36668	5.77942e-16	6.27373e-14
CR43144	FBgn0262620	3.34134	9.86189e-10	4.18688e-08
CG14811	FBgn0029590	3.3121	0.00208651	0.018306
CG6834	FBgn0037935	3.29831	3.40184e-07	9.00567e-06
GstD2	FBgn0010038	3.28161	8.88862e-14	7.47789e-12
Drsl6	FBgn0052268	3.27894	0.00239165	0.02042
CG6901	FBgn0038414	3.27414	0.010254	0.0656148
CR42738	FBgn0261702	3.2645	0.000509056	0.00564324
CG10186	FBgn0032797	3.2608	0.000144615	0.00196541
ImpL2	FBgn0001257	3.25813	2.1886e-60	3.00122e-57
CheB38b	FBgn0067311	3.25757	0.00010439	0.0014773
CG30379	FBgn0050379	3.25625	0.000210567	0.00268605
Ir68a	FBgn0036150	3.24509	0.0109161	0.0690463
Dgp-1	FBgn0027836	3.24244	7.32701e-41	4.18647e-38
Sodh-1	FBgn0024289	3.22013	1.76051e-19	2.68243e-17
CG5835	FBgn0038682	3.20972	1.31539e-11	7.94623e-10
Or98a	FBgn0039551	3.19278	0.00935036	0.0610579
Lip3	FBgn0023495	3.16687	0.000571042	0.0062396
CG17018	FBgn0039972	3.15304	4.70779e-31	1.69889e-28
CR44718	FBgn0265929	3.14502	0.00906013	0.0596345
y	FBgn0004034	3.12179	7.73067e-05	0.00114606
CR42646	FBgn0261429	3.11352	2.37889e-08	7.712e-07
CR45382	FBgn0266931	3.10725	0.00480483	0.0361826
CG14565	FBgn0037129	3.09526	2.39053e-06	5.22828e-05
CR44285	FBgn0265312	3.08316	6.39588e-06	0.000127481
CR45280	FBgn0266818	3.07541	1.36102e-06	3.1106e-05
CG14109	FBgn0036364	2.9845	3.56474e-05	0.000579118
CG15599	FBgn0030667	2.97871	0.00576997	0.0418422
CG13527	FBgn0034776	2.96152	0.00516068	0.0382325
SP2353	FBgn0034070	2.93241	0.00371078	0.0290943
CG14106	FBgn0260459	2.9229	0.00169676	0.0153886
CG31219	FBgn0051219	2.88906	1.27011e-06	2.92722e-05
Hdc	FBgn0005619	2.88451	7.99774e-07	1.91736e-05
CG17856	FBgn0039576	2.88321	0.0111956	0.0703275
CG1941	FBgn0033214	2.87908	4.44763e-05	0.000702654
Ugt86Dd	FBgn0040256	2.87186	0.00110106	0.0107926
CG12991	FBgn0030847	2.86963	1.4576e-09	6.03869e-08
CG42364	FBgn0259710	2.85639	3.15927e-06	6.72718e-05
CG3339	FBgn0039510	2.85484	0.0016002	0.0146388
CG13248	FBgn0036984	2.85194	5.35779e-08	1.6585e-06
CG5107	FBgn0039342	2.84453	0.00123805	0.0118972
CG8563	FBgn0035777	2.82724	0.00910188	0.0597768
CG42575	FBgn0260795	2.82026	2.35014e-07	6.4455e-06
Cyp28d1	FBgn0031689	2.79208	9.79551e-17	1.10103e-14
ndl	FBgn0002926	2.782	0.00561883	0.0409193
CG30380	FBgn0050380	2.76333	0.00646402	0.0458568
glob3	FBgn0037385	2.76216	0.0025962	0.0217083
Ugt86Da	FBgn0040259	2.75319	2.49134e-63	4.88053e-60
Nlg2	FBgn0031866	2.74148	0.00253916	0.0213697
CG10062	FBgn0034439	2.72164	0.000198828	0.0025573
CG6280	FBgn0033866	2.71224	0.00715842	0.0496962
CG42319	FBgn0259219	2.70464	7.60504e-12	4.82815e-10
CG5910	FBgn0036993	2.70322	4.11588e-06	8.44926e-05
CG12869	FBgn0033943	2.70171	7.03223e-06	0.000139354
CR44948	FBgn0266253	2.69915	2.02583e-06	4.46628e-05
org-1	FBgn0021767	2.69447	4.68511e-05	0.000730909
CG7497	FBgn0036742	2.69331	3.13207e-09	1.21672e-07
CR43356	FBgn0263088	2.69012	0.000346144	0.00405699
CG14933	FBgn0040968	2.67766	0.000267856	0.00328542
GstE8	FBgn0063492	2.67289	5.96322e-28	1.70362e-25
Lin29	FBgn0262636	2.66602	7.2119e-05	0.0010738
CG4053	FBgn0038482	2.66596	0.0123426	0.0754589
CG4630	FBgn0033809	2.65589	7.88475e-20	1.2428e-17
Ocho	FBgn0040296	2.64892	2.35067e-05	0.000400431
CG15056	FBgn0030918	2.63968	0.00157755	0.0144993
rho-6	FBgn0032415	2.6069	9.60088e-06	0.000182333
CG9150	FBgn0031775	2.60648	0.00189723	0.0168502
Ir76a	FBgn0260874	2.59817	2.23561e-05	0.000382376
CR44717	FBgn0265928	2.58651	0.000142388	0.00193899
form3	FBgn0053556	2.58058	2.39825e-09	9.47759e-08
CG8086	FBgn0032010	2.57662	4.47741e-12	2.88257e-10
CG14105	FBgn0036359	2.56788	5.02334e-07	1.28039e-05
CG4607	FBgn0029932	2.56188	0.000188711	0.00245518
CG30340	FBgn0050340	2.55664	4.61923e-08	1.4462e-06
Snap25	FBgn0011288	2.55221	0.000100242	0.00142448
CG2556	FBgn0030396	2.54544	9.66536e-10	4.11618e-08
GstD9	FBgn0038020	2.53878	3.73653e-63	6.40488e-60
GstE9	FBgn0063491	2.5267	2.74976e-17	3.27891e-15
Tdc1	FBgn0259977	2.5208	9.49172e-12	5.86306e-10
CG34384	FBgn0085413	2.5195	0.0142173	0.0842232
CG12725	FBgn0030483	2.47089	0.013294	0.0798301
alphaTub85E	FBgn0003886	2.46513	5.71631e-07	1.43831e-05
c(2)M	FBgn0028525	2.46461	0.000177042	0.00234794
Esp	FBgn0013953	2.45957	1.39274e-08	4.75092e-07
CG15347	FBgn0030040	2.4556	6.42264e-09	2.36123e-07
CR43771	FBgn0264271	2.45543	0.0123217	0.0753802
Obp49a	FBgn0050052	2.45399	3.65369e-05	0.000587996
sano	FBgn0034408	2.45148	2.52259e-20	4.16775e-18
CG12038	FBgn0035179	2.44408	0.0127368	0.0773517
GstE1	FBgn0034335	2.43429	1.99895e-36	9.45226e-34
CG44006	FBgn0264748	2.42557	3.56855e-05	0.000579118
Cyp312a1	FBgn0036778	2.42134	4.56401e-05	0.000716091
Drip	FBgn0015872	2.42031	6.9869e-08	2.09653e-06
CG31821	FBgn0051821	2.4124	8.17943e-09	2.92858e-07
CG18622	FBgn0038460	2.40694	0.000172348	0.0022968
CG5246	FBgn0038484	2.40113	0.0129305	0.0782851
CG1213	FBgn0037387	2.4005	0.000150717	0.00204228
Tret1-1	FBgn0050035	2.39271	2.34906e-09	9.33699e-08
PPO3	FBgn0261363	2.38628	4.91294e-10	2.18738e-08
zpg	FBgn0024177	2.38283	1.13913e-05	0.000212529
Muc12Ea	FBgn0052602	2.37756	0.0069183	0.0483048
CG32260	FBgn0052260	2.37244	0.000287202	0.00346793
Dgk	FBgn0085390	2.36664	2.17726e-17	2.64219e-15
CG32444	FBgn0043783	2.36386	4.24776e-05	0.000673405
atilla	FBgn0032422	2.36133	3.14283e-06	6.70259e-05
eIF4E-6	FBgn0039622	2.35262	0.00333438	0.0267815
CG4301	FBgn0030747	2.34791	1.88254e-19	2.80601e-17
CG33926	FBgn0053926	2.34788	7.37569e-24	1.65808e-21
path	FBgn0036007	2.34038	3.09976e-61	4.723e-58
dpr2	FBgn0261871	2.33986	0.00239298	0.02042
ItgalphaPS4	FBgn0034005	2.32172	7.66232e-07	1.84663e-05
CG42675	FBgn0261561	2.31963	1.33385e-09	5.57656e-08
CG10063	FBgn0035727	2.31956	2.60723e-07	7.07978e-06
Slob	FBgn0264087	2.31698	0.0013826	0.0130217
CG10947	FBgn0032857	2.31685	2.75637e-06	5.94309e-05
blanks	FBgn0035608	2.30548	0.00675133	0.047356
Alr	FBgn0031068	2.30069	3.64141e-50	3.32898e-47
CG12655	FBgn0031080	2.29959	6.18654e-05	0.000934318
CR43432	FBgn0263380	2.29307	5.69901e-07	1.43659e-05
CG13658	FBgn0039315	2.28308	0.00125284	0.0120141
Pfk	FBgn0003071	2.28027	5.63618e-35	2.41528e-32
AdoR	FBgn0039747	2.25958	1.95985e-05	0.000341927
CG13659	FBgn0039319	2.25053	0.00253514	0.021354
CG1208	FBgn0037386	2.24946	7.91094e-06	0.000154032
CG33226	FBgn0069056	2.24486	5.19662e-07	1.3221e-05
Gyc88E	FBgn0038295	2.24077	0.00165729	0.0151107
ChLD3	FBgn0032598	2.2297	3.59907e-05	0.000582006
CG16898	FBgn0034480	2.22505	0.00316104	0.0257101
CG43071	FBgn0262481	2.22408	4.59528e-06	9.33556e-05
CR30009	FBgn0050009	2.21919	0.00399686	0.0309306
Thor	FBgn0261560	2.21891	6.77669e-24	1.54881e-21
Myo28B1	FBgn0040299	2.21443	3.67289e-06	7.68953e-05
GstE6	FBgn0063494	2.21323	2.98669e-105	2.04783e-101
CG8539	FBgn0035791	2.19871	1.6862e-07	4.76761e-06
CG2017	FBgn0037391	2.19847	9.8464e-30	3.21485e-27
CG34423	FBgn0085452	2.19724	3.9084e-21	7.14612e-19
nos	FBgn0002962	2.19415	0.00277311	0.0229774
CAP	FBgn0033504	2.18494	2.80521e-12	1.84941e-10
CG42402	FBgn0259821	2.18466	0.00140489	0.0131954
CG10440	FBgn0034636	2.17281	8.23162e-13	5.90996e-11
Cyp28a5	FBgn0028940	2.1718	2.62668e-30	9.00491e-28
NTPase	FBgn0024947	2.148	3.8837e-44	2.95873e-41
Pbgs	FBgn0036271	2.14524	1.72485e-52	1.68949e-49
Cht8	FBgn0034580	2.14427	0.0118774	0.0731365
Sep4	FBgn0259923	2.14012	4.43501e-07	1.1475e-05
Cyp6a13	FBgn0033304	2.13894	8.44514e-10	3.62584e-08
Pvf2	FBgn0031888	2.13279	8.7778e-27	2.31481e-24
CG9336	FBgn0032897	2.11301	1.86203e-05	0.000326522
mos	FBgn0033773	2.10089	0.000664275	0.00705047
gammaTub37C	FBgn0010097	2.08359	1.06835e-27	2.93007e-25
pyr	FBgn0033649	2.08282	1.93277e-09	7.77245e-08
Mkp	FBgn0083992	2.08038	0.00590164	0.0426392
Cda5	FBgn0051973	2.07988	8.55509e-09	3.0551e-07
btl	FBgn0285896	2.07293	7.04494e-08	2.10933e-06
CG5535	FBgn0036764	2.07165	2.6054e-68	7.14557e-65
JhI-26	FBgn0028424	2.06271	4.48083e-10	2.00149e-08
CG32271	FBgn0052271	2.05734	0.0174504	0.0984761
CG12105	FBgn0035241	2.04817	0.000605259	0.00653537
sals	FBgn0051374	2.03588	3.43672e-06	7.25041e-05
wb	FBgn0261563	2.03187	9.50811e-18	1.21855e-15
Cyp6a19	FBgn0033979	2.03011	0.000272389	0.00333028
cana	FBgn0040233	2.02454	1.44879e-10	6.99549e-09
CG34194	FBgn0085223	2.01707	1.26504e-07	3.64442e-06
CG6972	FBgn0039008	2.01634	0.00041978	0.00478349
CG34436	FBgn0085465	2.01109	5.65556e-08	1.7389e-06
CG6040	FBgn0038679	2.00548	3.87958e-10	1.76161e-08
ETHR	FBgn0038874	1.9984	0.000226806	0.00285371
mthl4	FBgn0034219	1.99204	2.14624e-11	1.24183e-09
CG12766	FBgn0035476	1.98245	0.000188887	0.00245518
rpk	FBgn0022981	1.97039	0.0116103	0.0720745
lectin-24A	FBgn0040104	1.96857	3.56246e-15	3.54e-13
tx	FBgn0288888	1.96426	1.15704e-07	3.34737e-06
CG34325	FBgn0085354	1.96229	6.3543e-13	4.65971e-11
Smyd4	FBgn0036282	1.95984	2.5428e-05	0.000428938
Rgk1	FBgn0264753	1.95604	0.0123788	0.0756466
CG34454	FBgn0085483	1.95558	3.27816e-05	0.00053772
7B2	FBgn0041707	1.95432	0.008389	0.056007
CR43855	FBgn0264437	1.94992	7.95692e-40	4.19666e-37
CG30383	FBgn0050383	1.94291	0.000453127	0.00508905
CG33225	FBgn0053225	1.93669	2.11506e-12	1.43583e-10
Gapdh2	FBgn0001092	1.93422	1.14432e-37	5.60428e-35
Liprin-gamma	FBgn0034720	1.92697	0.000655043	0.00697949
Rpt3R	FBgn0037742	1.92269	0.00149412	0.013872
CG42458	FBgn0259935	1.91975	0.00350428	0.0278414
dally	FBgn0263930	1.91727	2.12636e-22	4.28806e-20
CG17193	FBgn0040571	1.91417	0.0143472	0.0846935
CG42329	FBgn0259229	1.91139	0.00622589	0.0445826
CG14072	FBgn0032318	1.90777	0.00894884	0.059083
CG13928	FBgn0035246	1.90762	2.7447e-05	0.000457883
CG8736	FBgn0033308	1.90369	0.0108017	0.0685012
GstD5	FBgn0010041	1.89911	3.31491e-21	6.14288e-19
CG43165	FBgn0262721	1.8938	0.0167471	0.0954104
rdgB	FBgn0003218	1.89025	1.18979e-10	5.97632e-09
Rpt6R	FBgn0039788	1.88557	0.00490744	0.0367265
CG31769	FBgn0051769	1.88393	0.00261042	0.0217874
CG12910	FBgn0033502	1.88325	2.1574e-05	0.000372131
CG15210	FBgn0040850	1.88231	0.000246944	0.00306179
CG4733	FBgn0038744	1.87785	1.90733e-11	1.11774e-09
QC	FBgn0052412	1.87416	3.59851e-07	9.48968e-06
CG5011	FBgn0040723	1.867	0.00164117	0.0149836
RyR	FBgn0011286	1.864	0.000783448	0.00810824
CG30026	FBgn0050026	1.86255	0.00132229	0.0125485
CR31451	FBgn0051451	1.86006	0.000521957	0.00576297
wus	FBgn0030805	1.85897	3.39032e-07	8.99254e-06
CG42390	FBgn0259736	1.85832	1.39068e-17	1.70272e-15
spir	FBgn0003475	1.85635	7.04353e-32	2.683e-29
CG3476	FBgn0031881	1.84784	6.4956e-21	1.14521e-18
CR45736	FBgn0267300	1.84703	0.00470524	0.0355498
Gli	FBgn0001987	1.84475	2.05396e-29	6.55021e-27
CG6495	FBgn0027550	1.84098	0.000600479	0.00650034
CG7778	FBgn0032025	1.83019	0.0102172	0.0655021
Lmpt	FBgn0261565	1.82464	6.53169e-14	5.5633e-12
bor	FBgn0287225	1.81575	2.13295e-36	9.7497e-34
CG10433	FBgn0034638	1.80113	3.75278e-17	4.43636e-15
CG32816	FBgn0052816	1.78945	0.000470389	0.0052528
Ac78C	FBgn0024150	1.78873	1.77913e-12	1.23218e-10
JhI-21	FBgn0028425	1.78748	8.84366e-36	3.91203e-33
CG17739	FBgn0033710	1.7854	0.00257151	0.0215545
CG9733	FBgn0039759	1.76984	0.00064181	0.00686516
CG11353	FBgn0035557	1.7698	0.000354583	0.00413118
CG32625	FBgn0052625	1.76689	7.96537e-05	0.00117577
Scgalpha	FBgn0032013	1.76531	2.07129e-05	0.000359598
Adk1	FBgn0037995	1.76446	3.97084e-09	1.51677e-07
Gbp	FBgn0034199	1.76312	0.00822923	0.0551821
CR32194	FBgn0052194	1.76246	6.14485e-05	0.000929044
rho	FBgn0004635	1.75178	0.00138241	0.0130217
CG34409	FBgn0085438	1.75012	3.58437e-05	0.000580313
CG7381	FBgn0038098	1.74963	2.14307e-11	1.24183e-09
CG2650	FBgn0000092	1.74558	0.000434343	0.00491609
AGO3	FBgn0250816	1.74034	2.48623e-05	0.00042143
slam	FBgn0043854	1.73152	1.97065e-08	6.43418e-07
CG4623	FBgn0035587	1.73144	7.81221e-07	1.87945e-05
wun2	FBgn0041087	1.73055	0.00422483	0.0325112
Rhp	FBgn0026374	1.72535	2.56979e-13	2.01369e-11
CG10559	FBgn0039323	1.72301	0.000303779	0.00364395
psd	FBgn0086265	1.71851	0.00129693	0.0123678
CG18635	FBgn0034279	1.70979	0.00659896	0.0465416
RapGAP1	FBgn0264895	1.69926	8.11749e-10	3.51152e-08
CR45549	FBgn0267109	1.68863	0.000846539	0.00864378
CG2789	FBgn0031263	1.68476	4.57417e-44	3.30135e-41
CR44316	FBgn0265375	1.68187	0.00154469	0.0142355
CG43886	FBgn0264478	1.67949	0.00636457	0.0453153
GNBP2	FBgn0040322	1.67165	0.0021137	0.0184972
Octbeta1R	FBgn0038980	1.66961	0.00625609	0.0447055
CG2065	FBgn0033204	1.66929	4.53867e-08	1.43078e-06
CG8852	FBgn0031548	1.6683	0.00118468	0.0114828
plx	FBgn0261261	1.66598	6.2469e-08	1.90788e-06
CG7720	FBgn0038652	1.66422	1.52389e-09	6.2943e-08
slow	FBgn0035539	1.66069	0.000181396	0.00238722
CG34330	FBgn0085359	1.64766	3.17711e-07	8.45975e-06
TM4SF	FBgn0020372	1.63315	1.84742e-08	6.07523e-07
Treh	FBgn0003748	1.62884	1.26346e-10	6.23231e-09
brp	FBgn0259246	1.62207	0.0102231	0.0655091
CG10960	FBgn0036316	1.61972	1.07973e-12	7.67168e-11
CG33461	FBgn0053461	1.61864	7.093e-20	1.131e-17
sick	FBgn0263873	1.61618	5.19306e-13	3.87024e-11
Ac3	FBgn0023416	1.61382	0.00653541	0.0462913
Tom	FBgn0026320	1.61357	0.00176226	0.0158882
CG18173	FBgn0035265	1.59723	0.00313044	0.0255673
CG10550	FBgn0039321	1.5919	0.00844904	0.0563256
Drs	FBgn0283461	1.5818	0.000275251	0.00335215
CG42342	FBgn0259244	1.57373	0.00010452	0.00147761
CG10126	FBgn0038088	1.55827	3.91999e-06	8.12007e-05
scaf	FBgn0033033	1.55375	4.32033e-06	8.81618e-05
CG14995	FBgn0035497	1.55275	0.000687815	0.00724981
CG34411	FBgn0085440	1.55214	0.0149524	0.087289
CG17278	FBgn0046763	1.54581	6.59252e-20	1.06357e-17
Oxp	FBgn0034255	1.54537	0.010098	0.0648893
CG6006	FBgn0063649	1.54532	0.000199691	0.00256362
Pgi	FBgn0003074	1.53797	4.80765e-30	1.60798e-27
CCAP	FBgn0039007	1.53636	0.000632919	0.00678594
CG11598	FBgn0038067	1.52867	4.9354e-05	0.000763872
Whamy	FBgn0037750	1.52681	1.32625e-07	3.79684e-06
CG10031	FBgn0031563	1.52577	0.0039155	0.0304211
CR45471	FBgn0267027	1.51841	0.0079221	0.0535943
CG12950	FBgn0037736	1.51362	0.00494402	0.0369037
Ugt36Bc	FBgn0040260	1.51052	1.48056e-20	2.56999e-18
CG5783	FBgn0032670	1.50941	0.000224915	0.00284001
CG15117	FBgn0034417	1.50156	7.09462e-06	0.000140387
rpr	FBgn0011706	1.49623	0.000616247	0.00663312
shot	FBgn0013733	1.49209	3.33506e-13	2.55495e-11
Hex-C	FBgn0001187	1.49041	0.0025807	0.0215919
CG7130	FBgn0037151	1.48354	1.14774e-08	3.98995e-07
Sur	FBgn0028675	1.4796	0.0147458	0.0864512
CG30460	FBgn0050460	1.47795	1.1221e-06	2.62583e-05
rhi	FBgn0004400	1.47595	0.0120188	0.0739076
CG33267	FBgn0053267	1.4583	0.0032404	0.0262239
CG1607	FBgn0039844	1.45651	0.000199848	0.00256362
Mur2B	FBgn0025390	1.4485	4.22905e-06	8.64276e-05
wtrw	FBgn0260005	1.44752	5.98114e-06	0.000119562
CG33090	FBgn0028916	1.44623	1.27749e-15	1.33393e-13
CG9981	FBgn0030746	1.44537	4.13683e-05	0.000658102
hebe	FBgn0033448	1.44436	0.000278141	0.00338434
CG10283	FBgn0032681	1.44258	5.12106e-05	0.000787948
FeCH	FBgn0266268	1.43958	4.41365e-40	2.42098e-37
Fas1	FBgn0285925	1.43911	2.78703e-18	3.74691e-16
Dscam2	FBgn0265296	1.43797	0.00461056	0.0350858
alpha-Man-IIb	FBgn0026616	1.43768	0.000180879	0.0023827
Tsp42Ed	FBgn0029507	1.43131	4.64996e-17	5.4038e-15
mei-P22	FBgn0016036	1.43044	0.00992198	0.0640886
asrij	FBgn0034793	1.428	1.30851e-22	2.71872e-20
CG5160	FBgn0031906	1.42725	0.00930519	0.060854
CG30283	FBgn0260477	1.4241	2.46841e-07	6.72949e-06
CG7378	FBgn0030976	1.42311	0.00344001	0.027458
CG30069	FBgn0050069	1.42148	7.93105e-13	5.72413e-11
CG5010	FBgn0260747	1.42009	1.1594e-23	2.52364e-21
CG14762	FBgn0033250	1.41886	0.00689968	0.0481993
TpnC73F	FBgn0010424	1.41702	0.00819273	0.055045
CG7194	FBgn0035868	1.41689	1.17826e-30	4.14294e-28
sage	FBgn0037672	1.41239	0.0075177	0.0516226
daw	FBgn0031461	1.41035	7.14522e-05	0.00106609
CG42846	FBgn0262035	1.40467	1.17502e-10	5.92394e-09
CG42394	FBgn0259740	1.40237	1.18166e-06	2.75113e-05
CG14441	FBgn0029895	1.3963	0.0004246	0.00481998
Sr-CII	FBgn0020377	1.39447	0.00245552	0.0207855
Hmgs	FBgn0010611	1.39313	2.67631e-28	7.80857e-26
net	FBgn0002931	1.38338	0.00398583	0.0308626
CG10802	FBgn0029664	1.38323	1.89522e-22	3.87897e-20
CR43264	FBgn0262945	1.37746	4.70726e-07	1.21336e-05
tomb	FBgn0031715	1.37555	0.0162774	0.093238
CG13794	FBgn0031936	1.3723	0.0127328	0.0773517
CG10232	FBgn0039108	1.3689	0.00101904	0.0101261
CG8713	FBgn0033257	1.35329	0.000823651	0.00846681
Pgm	FBgn0003076	1.35043	2.53259e-22	5.03326e-20
Mp	FBgn0260660	1.34996	0.000241838	0.00300392
Pglym78	FBgn0014869	1.34839	2.09429e-21	4.04493e-19
CG44532	FBgn0265725	1.33321	0.0130535	0.0788213
l(3)02640	FBgn0010786	1.32905	5.7374e-18	7.49304e-16
CG1648	FBgn0033446	1.32442	1.14281e-05	0.000212926
CG5789	FBgn0039207	1.31455	4.5558e-15	4.46241e-13
Roe1	FBgn0014877	1.30031	9.67864e-29	2.94941e-26
CHKov1	FBgn0045761	1.30012	4.86012e-14	4.24502e-12
CG6959	FBgn0037956	1.29445	0.000115855	0.00162115
Dab	FBgn0000414	1.29323	1.47738e-10	7.10855e-09
SoYb	FBgn0051755	1.29285	2.28125e-15	2.31725e-13
CR44526	FBgn0265719	1.2926	0.00350882	0.0278613
bves	FBgn0031150	1.28363	4.17348e-06	8.55469e-05
bru-3	FBgn0264001	1.27773	0.00047728	0.00532108
CG9328	FBgn0032886	1.27564	1.23602e-11	7.4998e-10
Itgbetanu	FBgn0010395	1.26965	8.06193e-09	2.89406e-07
CG11374	FBgn0031214	1.26602	0.00357213	0.0282821
glob1	FBgn0027657	1.26325	3.69519e-11	2.06825e-09
Unc-13-4B	FBgn0266719	1.26205	4.61024e-08	1.4462e-06
MYPT-75D	FBgn0036801	1.26098	0.00034381	0.00403307
Cyt-b5-r	FBgn0000406	1.25496	0.00240559	0.0204708
CG42514	FBgn0260388	1.25295	2.78934e-05	0.000464692
Cad86C	FBgn0261053	1.24855	0.00661778	0.046634
CG11000	FBgn0263353	1.24307	0.00338057	0.027094
CG10359	FBgn0035452	1.23651	0.00675126	0.047356
Sr-CIV	FBgn0031547	1.23598	3.86382e-13	2.94359e-11
CG1882	FBgn0033226	1.23103	2.79593e-12	1.84941e-10
scyl	FBgn0041094	1.23079	3.17884e-10	1.45305e-08
CR43900	FBgn0264501	1.22919	0.000175986	0.00233818
MtnD	FBgn0053192	1.22802	0.0113131	0.0707934
Epac	FBgn0085421	1.22648	3.72357e-06	7.76009e-05
w	FBgn0003996	1.22385	1.81485e-12	1.25061e-10
how	FBgn0264491	1.22194	4.52595e-19	6.6026e-17
CG8097	FBgn0030660	1.22169	0.0013797	0.0130122
CG44247	FBgn0265182	1.21963	0.00716468	0.0496962
piwi	FBgn0004872	1.2158	0.0170208	0.0965688
CG44325	FBgn0265413	1.21538	0.000123192	0.00170468
NK7.1	FBgn0024321	1.21532	2.72943e-07	7.36784e-06
betaTub60D	FBgn0288686	1.21444	0.000190688	0.00247455
bmm	FBgn0036449	1.21047	3.34837e-09	1.29342e-07
CG13937	FBgn0035287	1.20886	5.50218e-05	0.000842091
CG6808	FBgn0037921	1.20396	9.40444e-05	0.00135465
bam	FBgn0000158	1.20134	0.000779943	0.00807806
CG42553	FBgn0260755	1.20013	8.72391e-17	9.88685e-15
MFS3	FBgn0031307	1.19589	2.64364e-14	2.35404e-12
CG42708	FBgn0261625	1.17969	4.09215e-09	1.55016e-07
na	FBgn0002917	1.17425	5.77442e-05	0.000879829
inaD	FBgn0001263	1.17091	0.00125381	0.0120151
Reph	FBgn0021800	1.16512	0.014306	0.0845815
Ac76E	FBgn0004852	1.16315	0.000953699	0.00959507
Gclc	FBgn0040319	1.16161	4.6469e-11	2.53876e-09
Naam	FBgn0051216	1.15017	3.36658e-06	7.11339e-05
C3G	FBgn0259228	1.14686	3.66856e-09	1.40916e-07
lbm	FBgn0016032	1.13977	0.000285084	0.00344741
CR32027	FBgn0052027	1.13713	7.91893e-06	0.000154032
Tpi	FBgn0086355	1.13703	1.6844e-12	1.17249e-10
Sirup	FBgn0031971	1.13529	8.17556e-12	5.14273e-10
inaE	FBgn0261244	1.12703	1.65344e-08	5.51671e-07
LpR1	FBgn0066101	1.12519	0.00083035	0.00849808
LamC	FBgn0010397	1.11896	6.93314e-16	7.42766e-14
CG6428	FBgn0029689	1.11493	2.98514e-12	1.95862e-10
Hsp83	FBgn0001233	1.1129	0.012849	0.0779294
CG8398	FBgn0035708	1.10847	3.52037e-06	7.38992e-05
niki	FBgn0045980	1.10286	0.015071	0.0878694
Hsc70-5	FBgn0001220	1.0969	3.56837e-18	4.75078e-16
CG31436	FBgn0051436	1.09513	0.00100239	0.00997314
ste24b	FBgn0034175	1.08749	0.0173029	0.0978356
CG9121	FBgn0031675	1.08471	0.00113874	0.0110985
CG9801	FBgn0037623	1.08394	1.30263e-06	2.99211e-05
Ady43A	FBgn0026602	1.07858	1.1493e-08	3.98995e-07
Cyp6a23	FBgn0033978	1.07816	2.91246e-06	6.25934e-05
CG42588	FBgn0260965	1.07627	5.66953e-09	2.08995e-07
Cyt-b5	FBgn0264294	1.07481	3.49612e-24	8.12582e-22
CG6512	FBgn0036702	1.07292	1.25212e-18	1.73438e-16
Spn88Eb	FBgn0038299	1.0663	6.70857e-05	0.00100431
CG13743	FBgn0033368	1.06398	0.000424524	0.00481998
CG42321	FBgn0259221	1.05849	6.35744e-11	3.36601e-09
Hex-A	FBgn0001186	1.05463	2.89154e-13	2.24021e-11
Tpc1	FBgn0037852	1.05462	1.81063e-14	1.65528e-12
CG33307	FBgn0053307	1.05458	5.57721e-05	0.000852624
Hsp60	FBgn0011244, FBgn0015245, FBgn0031728	1.05319	1.29945e-09	5.44934e-08
CG17760	FBgn0033756	1.05307	6.39285e-10	2.80546e-08
Fit1	FBgn0035498	1.04893	2.58034e-10	1.19541e-08
CG11658	FBgn0036196	1.04889	0.00791581	0.0535782
CG9641	FBgn0031483	1.04889	0.000130173	0.00178685
CG1902	FBgn0033434	1.04735	2.03564e-19	3.00159e-17
Sip1	FBgn0024191	1.04404	2.79229e-05	0.000464692
CG5734	FBgn0032191	1.04203	3.06524e-10	1.40581e-08
MFS10	FBgn0030452	1.04182	0.0116784	0.0722935
Myo10A	FBgn0263705	1.04159	0.00629177	0.0448669
GlyP	FBgn0004507	1.03535	2.91064e-09	1.14039e-07
Phb2	FBgn0010551	1.03242	1.6904e-14	1.55574e-12
CG18522	FBgn0267408	1.03154	8.24171e-10	3.55404e-08
Swip-1	FBgn0032731	1.02208	0.000171053	0.00228176
Mrp4	FBgn0263316	1.02104	3.86536e-05	0.000616344
mew	FBgn0004456	1.01942	8.2273e-05	0.00121053
cnn	FBgn0013765	1.01941	2.50504e-21	4.77105e-19
Gpo-1	FBgn0022160	1.01924	0.00160611	0.014683
capu	FBgn0000256	1.01789	1.32502e-08	4.54249e-07
CG6983	FBgn0035896	1.01767	2.11903e-07	5.85852e-06
Nrx-1	FBgn0038975	1.01665	0.00383011	0.0298761
CG12947	FBgn0037753	1.01543	0.0132128	0.0795535
CG5323	FBgn0034362	1.0123	2.41471e-17	2.90464e-15
CG11594	FBgn0035484	1.01115	0.000351592	0.00410331
CG6569	FBgn0038909	1.01043	0.00839601	0.0560265
BI-1	FBgn0035871	1.00975	2.12044e-20	3.58983e-18
eIF2B-delta	FBgn0034858	1.00626	3.60974e-18	4.75965e-16
Cyp6a2	FBgn0000473	1.00373	0.000272374	0.00333028
CG8908	FBgn0034493	1.00107	0.00310418	0.0253832
Hsc20	FBgn0263606	0.998935	4.44114e-06	9.03581e-05
Cyt-c-p	FBgn0284248	0.995545	1.53106e-10	7.3155e-09
CG6654	FBgn0038301	0.995464	8.04917e-09	2.89406e-07
slgA	FBgn0003423	0.992321	5.5836e-12	3.57794e-10
CG33056	FBgn0053056	0.99103	1.3806e-06	3.1501e-05
CG31729	FBgn0051729	0.986199	1.19413e-10	5.97632e-09
wake	FBgn0266418	0.984896	1.03443e-07	3.031e-06
CG10420	FBgn0039296	0.98172	2.22506e-12	1.4957e-10
wun	FBgn0016078	0.979772	8.46109e-10	3.62584e-08
Eno	FBgn0000579	0.974126	1.28403e-15	1.33393e-13
CG3726	FBgn0029824	0.974024	0.000643122	0.00687384
CG34228	FBgn0085257	0.95954	2.85583e-07	7.69392e-06
galectin	FBgn0031213	0.958195	4.39656e-13	3.31264e-11
Kal1	FBgn0039155	0.958173	0.00906281	0.0596345
CG30187	FBgn0050187	0.958166	6.47243e-15	6.20674e-13
CG30054	FBgn0050054	0.953753	0.00470931	0.035561
mthl3	FBgn0028956	0.950974	6.55528e-13	4.78152e-11
Fit2	FBgn0036688	0.950018	1.13259e-08	3.95195e-07
LIMK1	FBgn0283712	0.948224	1.04001e-07	3.04086e-06
Ance-3	FBgn0032536	0.947797	0.000825194	0.00847022
Aats-asn	FBgn0086443	0.946208	1.96737e-16	2.19337e-14
apt	FBgn0015903	0.939768	4.49824e-05	0.000707389
RhoGEF3	FBgn0264707	0.923615	0.000977617	0.00977687
Pdp1	FBgn0016694	0.921716	5.467e-07	1.38065e-05
CG7956	FBgn0038890	0.914297	3.62102e-05	0.000584177
sra	FBgn0086370	0.913894	1.43443e-10	6.95065e-09
Pmp70	FBgn0031069	0.911743	7.1068e-09	2.58503e-07
Aats-ile	FBgn0027086	0.908489	9.05986e-12	5.62162e-10
Qtzl	FBgn0051864	0.90502	9.93085e-11	5.04377e-09
CG1673	FBgn0030482	0.904052	1.88227e-07	5.27845e-06
CG17928	FBgn0032603	0.896125	2.94684e-06	6.31407e-05
sfl	FBgn0020251	0.889752	5.86163e-05	0.000892127
RpS19b	FBgn0039129	0.888403	0.00378344	0.0296253
GstE7	FBgn0063493	0.886791	0.00327966	0.0264397
Alas	FBgn0020764	0.886616	1.65558e-11	9.87083e-10
CG1319	FBgn0035529	0.886201	5.77365e-11	3.06876e-09
CG8301	FBgn0037717	0.884539	0.000180764	0.0023827
Jafrac1	FBgn0040309	0.884358	1.40003e-12	9.84545e-11
Hsp70Bbb	FBgn0051354	0.883801	0.000321526	0.00381739
CG8531	FBgn0033918	0.883663	1.46654e-13	1.18998e-11
P32	FBgn0034259	0.881953	2.35467e-12	1.56746e-10
Hsp70Bc	FBgn0013279	0.879672	0.000271703	0.00332964
CG6084	FBgn0086254	0.87713	1.07044e-07	3.11648e-06
CG31793	FBgn0051793	0.875671	4.99691e-07	1.27841e-05
jp	FBgn0032129	0.874164	0.00052165	0.00576297
Arfip	FBgn0037884	0.869612	1.42991e-13	1.16716e-11
CG5381	FBgn0032218	0.86842	0.00067241	0.00712028
Hsc70-3	FBgn0001218	0.863168	1.36085e-05	0.000248156
CG7394	FBgn0036173	0.860954	6.18643e-15	5.97426e-13
Cyp4d8	FBgn0015033	0.85966	0.0150522	0.0877968
CG13623	FBgn0039205	0.85775	1.19359e-05	0.000220887
unc	FBgn0003950	0.85244	0.00671495	0.047149
shv	FBgn0031256	0.850931	1.14719e-06	2.67997e-05
CG12934	FBgn0033541	0.847434	3.16179e-08	1.0154e-06
Fpps	FBgn0025373	0.845674	6.31674e-17	7.27912e-15
l(2)37Cc	FBgn0002031	0.842421	7.59355e-11	3.94433e-09
CG33460	FBgn0053460	0.840428	1.36084e-10	6.61743e-09
Aats-thr	FBgn0027081	0.84012	2.00217e-14	1.8063e-12
CG31875	FBgn0051875	0.839057	0.000942464	0.00949802
CR45517	FBgn0267073	0.838223	0.00242252	0.0205825
CG18812	FBgn0042135	0.835686	0.00053295	0.0058645
wge	FBgn0051151	0.829702	4.16601e-07	1.08403e-05
CG7044	FBgn0038854	0.82961	2.39458e-11	1.3797e-09
CG42666	FBgn0283741	0.827776	0.000350152	0.00408998
Aats-val	FBgn0027079	0.82723	1.06184e-13	8.82486e-12
Corin	FBgn0033192	0.82456	0.00104646	0.0103761
CG7506	FBgn0035805	0.821851	8.2863e-12	5.18858e-10
mgl	FBgn0261260	0.821468	1.89774e-05	0.000331936
cactin	FBgn0031114	0.819083	5.39253e-08	1.66549e-06
CG3523	FBgn0283427	0.815479	1.33503e-05	0.000245077
CG2059	FBgn0029942	0.809406	0.000121734	0.00168791
B4	FBgn0023407	0.809042	2.25128e-05	0.000384455
NimC1	FBgn0259896	0.803892	1.80301e-09	7.29342e-08
CG32280	FBgn0052280	0.803218	0.00511663	0.0379472
CG9691	FBgn0030160	0.79999	0.0157309	0.0907519
AGBE	FBgn0053138	0.791023	6.41968e-08	1.94763e-06
Tep2	FBgn0041182	0.788561	0.000871716	0.00886882
CG5245	FBgn0038047	0.787143	0.00545081	0.0399716
CG14906	FBgn0015351	0.786344	9.83479e-05	0.00140338
CG43427	FBgn0263346	0.785811	2.48115e-06	5.39208e-05
Aats-his	FBgn0027087	0.784995	1.43873e-12	1.00659e-10
CG10778	FBgn0029980	0.783692	6.10725e-07	1.51171e-05
CG7556	FBgn0030990	0.783015	8.68822e-11	4.44558e-09
Arc1	FBgn0033926	0.783001	0.000130166	0.00178685
Rab23	FBgn0037364	0.782839	0.0120869	0.0742263
cher	FBgn0014141	0.779685	1.96899e-06	4.36905e-05
C1GalTA	FBgn0032078	0.779682	1.73209e-08	5.73722e-07
AdSS	FBgn0027493	0.77826	1.036e-11	6.37071e-10
CG11779	FBgn0038683	0.775807	4.118e-13	3.11989e-11
Pde8	FBgn0266377	0.767537	1.54489e-08	5.23087e-07
debcl	FBgn0029131	0.765335	3.30717e-08	1.05468e-06
CG14741	FBgn0037989	0.762936	0.000320359	0.00380999
mRpL28	FBgn0031660	0.762071	2.67578e-10	1.23545e-08
CG8177	FBgn0036043	0.761365	2.14727e-05	0.000371318
CG12224	FBgn0037974	0.759647	9.4956e-05	0.00136253
Aats-trp	FBgn0010803	0.75813	2.3038e-12	1.54107e-10
krz	FBgn0040206	0.757995	1.8387e-08	6.06108e-07
CG5805	FBgn0039223	0.757632	4.50653e-07	1.1638e-05
CG42365	FBgn0259711	0.757297	0.00164649	0.0150221
olf186-F	FBgn0041585	0.753762	2.54177e-05	0.000428938
CG43125	FBgn0262588	0.753174	1.23715e-06	2.85607e-05
CG2991	FBgn0031474	0.751984	3.84599e-07	1.01035e-05
achi	FBgn0033749	0.749973	0.0130524	0.0788213
Gp93	FBgn0039562	0.747165	7.90484e-06	0.000154032
CG9410	FBgn0033086	0.746783	1.07232e-05	0.00020171
ref(2)P	FBgn0003231	0.741609	4.58733e-05	0.000718106
CG17260	FBgn0031498	0.741154	3.48421e-05	0.000566772
CG30090	FBgn0050090	0.739715	0.000121192	0.0016821
p53	FBgn0039044	0.739491	1.40355e-06	3.19715e-05
Ptp4E	FBgn0004368	0.738255	2.20737e-05	0.000379319
BoYb	FBgn0037205	0.736026	2.15242e-05	0.00037174
Csk	FBgn0262081	0.731307	1.34596e-05	0.000246423
CG9773	FBgn0037609	0.728926	3.98868e-08	1.26613e-06
cue	FBgn0011204	0.724683	2.46544e-06	5.36644e-05
Manf	FBgn0027095	0.722108	1.0635e-08	3.72985e-07
CG3397	FBgn0037975	0.720117	2.90999e-05	0.000481941
DNApol-iota	FBgn0037554	0.718919	1.85327e-05	0.00032571
Coprox	FBgn0021944	0.717562	2.45982e-10	1.14733e-08
rempA	FBgn0260933	0.717183	0.000682282	0.00720257
CG9674	FBgn0036663	0.717077	1.66809e-05	0.000295918
HLH106	FBgn0261283	0.715243	7.72274e-11	3.98128e-09
CG32641	FBgn0052641	0.714437	1.42259e-09	5.91149e-08
CG9149	FBgn0035203	0.71376	4.706e-11	2.56085e-09
CG32640	FBgn0052640	0.713396	8.54513e-10	3.65045e-08
CG8312	FBgn0037720	0.711032	9.61242e-06	0.000182333
ebd2	FBgn0037076	0.707962	0.00120264	0.0115977
mnd	FBgn0002778	0.703936	6.64047e-07	1.63011e-05
Alh	FBgn0261238	0.701928	3.5244e-06	7.38992e-05
Vrp1	FBgn0243516	0.69542	0.00109188	0.0107179
c11.1	FBgn0040236	0.694422	7.62216e-06	0.000149532
CG11710	FBgn0031115	0.688354	1.61481e-08	5.40213e-07
CG17574	FBgn0033777	0.687568	1.44011e-06	3.26957e-05
Apc	FBgn0015589	0.686556	6.64502e-07	1.63011e-05
CG1418	FBgn0033468	0.684863	5.35281e-05	0.000821063
CG9393	FBgn0037710	0.68459	1.81606e-10	8.58745e-09
CG33123	FBgn0284253	0.683637	7.38551e-09	2.6793e-07
ntc	FBgn0035461	0.682633	0.0152024	0.0883352
CG4611	FBgn0035591	0.681865	9.61328e-06	0.000182333
Cpr	FBgn0015623	0.68131	2.87057e-09	1.12791e-07
CG9743	FBgn0039756	0.681092	0.000178255	0.00236176
Bin1	FBgn0024491	0.680038	1.34304e-05	0.000246219
Tango5	FBgn0052675	0.680014	3.66233e-10	1.66849e-08
fal	FBgn0028380	0.67978	6.57143e-06	0.000130411
CG44774	FBgn0266000	0.679658	8.67777e-05	0.00126325
l(2)03659	FBgn0010549	0.678856	0.00742857	0.0510873
CG2658	FBgn0024992	0.67678	5.26787e-09	1.97372e-07
PEK	FBgn0037327	0.674974	4.58707e-08	1.44272e-06
CG14701	FBgn0037883	0.673125	0.000158309	0.00212832
CG2918	FBgn0023529	0.673039	1.12324e-05	0.00020985
Dhap-at	FBgn0040212	0.672508	1.48621e-05	0.000268188
CG17259	FBgn0031497	0.668847	2.81682e-09	1.10997e-07
CG4407	FBgn0030431	0.668238	0.000234537	0.00292914
Gs1l	FBgn0019982	0.668236	2.70762e-05	0.000452249
Gadd34	FBgn0034948	0.667572	2.87108e-11	1.62021e-09
CG11050	FBgn0031836	0.667119	1.64495e-06	3.70398e-05
wnd	FBgn0036896	0.666622	1.06735e-06	2.51885e-05
sel	FBgn0263260	0.665353	1.48152e-08	5.04122e-07
CG9391	FBgn0037063	0.663703	8.12058e-12	5.13168e-10
gfzf	FBgn0250732	0.663484	0.00875884	0.0580334
CG3091	FBgn0029608	0.660507	1.99596e-06	4.40794e-05
Nxf3	FBgn0263232	0.659488	0.00118487	0.0114828
CG3040	FBgn0029925	0.657541	5.42585e-06	0.000109258
CG14291	FBgn0038660	0.65749	6.57453e-07	1.61861e-05
Aats-asp	FBgn0002069	0.65577	1.03279e-08	3.63145e-07
CHORD	FBgn0029503	0.655127	9.95269e-05	0.00141578
mbf1	FBgn0262732	0.653834	8.05266e-09	2.89406e-07
Ect3	FBgn0260746	0.65368	0.00639527	0.0454395
rhea	FBgn0260442	0.65359	0.000180232	0.0023807
Sr-CIII	FBgn0020376	0.649755	0.000606234	0.00654075
GlyS	FBgn0266064	0.647526	1.23136e-11	7.4998e-10
Bet1	FBgn0260857	0.645969	1.53637e-07	4.38921e-06
bora	FBgn0259791	0.645211	0.0168422	0.0958596
CG2846	FBgn0014930	0.643249	8.82551e-08	2.61957e-06
CG1943	FBgn0037468	0.642167	7.20048e-06	0.000142277
twf	FBgn0038206	0.639835	0.000120048	0.00166791
mthl2	FBgn0035623	0.638334	0.000222387	0.00281697
rho-7	FBgn0033672	0.635469	4.22797e-06	8.64276e-05
CG4686	FBgn0038739	0.635388	0.00122966	0.0118249
CNPYb	FBgn0036847	0.635357	5.69296e-05	0.000869349
Hsc70-4	FBgn0266599	0.633504	0.000107703	0.00151792
PH4alphaEFB	FBgn0039776	0.632633	7.27143e-05	0.00108149
P5CDh1	FBgn0037138	0.630733	1.68115e-06	3.77929e-05
CG17544	FBgn0032775	0.628516	1.59207e-05	0.000283532
CG10973	FBgn0036306	0.628294	9.61259e-05	0.00137453
CG5604	FBgn0032208	0.624565	1.30981e-05	0.000240769
CG8043	FBgn0037610	0.624456	0.00741099	0.0509919
Trpm	FBgn0265194	0.623104	0.000282705	0.00342771
CaBP1	FBgn0025678	0.622922	9.06402e-06	0.00017442
Ih	FBgn0263397	0.622921	0.0128948	0.0781377
Ald	FBgn0000064, FBgn0039425	0.621725	0.000432343	0.00489977
Sulf1	FBgn0040271	0.621382	0.00314125	0.0255947
Cul2	FBgn0032956	0.6203	5.03214e-08	1.56476e-06
LRP1	FBgn0053087	0.618535	0.000601067	0.00650034
CG8728	FBgn0033235	0.616805	1.5264e-10	7.3155e-09
CG8239	FBgn0030683	0.616218	0.00119941	0.0115828
spn-E	FBgn0003483	0.615716	0.00122253	0.0117646
glec	FBgn0015229	0.61402	0.0025102	0.021183
stai	FBgn0266521	0.613766	0.0012688	0.0121163
Ttc19	FBgn0032744	0.610253	0.00119348	0.0115418
spz	FBgn0003495	0.610119	0.000234172	0.00292914
dl	FBgn0260632	0.609423	0.00135354	0.0127919
PyK	FBgn0267385	0.608781	9.34867e-06	0.000178301
Spred	FBgn0020767	0.606657	3.35168e-05	0.000549123
P58IPK	FBgn0037718	0.606605	3.465e-05	0.000564318
CalpB	FBgn0025866	0.604966	0.00242512	0.0205848
Fdxh	FBgn0011769	0.603799	0.00116797	0.0113523
l(2)05714	FBgn0010607	0.603499	0.00233016	0.0200678
Cam	FBgn0000253	0.600988	3.74629e-05	0.000600151
CG5080	FBgn0031313	0.600537	0.00303825	0.0249184
CG2201	FBgn0032955	0.59965	0.00536867	0.0394748
l(1)G0136	FBgn0026666	0.599354	0.000585512	0.00636726
CenB1A	FBgn0039056	0.596783	1.23327e-05	0.000227309
CG10444	FBgn0034494	0.595967	8.92859e-06	0.000172448
JhI-1	FBgn0028426	0.595385	1.98998e-05	0.000346742
prominin-like	FBgn0026189	0.59404	1.85503e-05	0.00032571
CG3740	FBgn0023530	0.59302	5.00603e-05	0.000771323
CG10462	FBgn0032815	0.592473	0.00543746	0.0399164
CG14253	FBgn0039467	0.59085	0.000383551	0.00440874
Arc2	FBgn0033928	0.587952	0.00530249	0.0391141
Aats-cys	FBgn0027091	0.587345	6.99671e-09	2.55856e-07
roX2	FBgn0019660	0.585788	0.00931027	0.060854
Tal	FBgn0023477	0.585639	1.15986e-09	4.8789e-08

## Sheet: 4.KD early vs wGD early downreg
Gene	FlyBase ID	log2 FC	P value	FDR
CG11300	FBgn0034901	-14.5873	0.000892733	0.00906147
CG13560	FBgn0034899	-12.5422	0.000739432	0.00771677
ImpE2	FBgn0001254	-12.108	0.000470221	0.0052528
CG12310	FBgn0036467	-10.9534	0.000983226	0.00981294
Sgs3	FBgn0003373	-10.6054	2.16602e-08	7.03854e-07
CG32071	FBgn0052071	-10.2426	0.00150609	0.0139469
Cyp4g1	FBgn0010019	-9.72043	1.70267e-08	5.66188e-07
CG14265	FBgn0040393	-9.5997	0.00520567	0.0384412
lectin-22C	FBgn0259230	-9.47932	1.17849e-06	2.7484e-05
spok	FBgn0086917	-9.11818	0.0110023	0.0694127
CG31496	FBgn0051496	-9.10502	0.00340027	0.0272042
CG8664	FBgn0030836	-8.62554	0.0023974	0.0204387
CG6660	FBgn0039030	-8.49045	0.000529308	0.00583473
CG9896	FBgn0034808	-8.35483	8.70317e-05	0.00126561
CG42525	FBgn0260430	-8.23449	0.00172282	0.0155838
Sgs7	FBgn0003377	-8.07828	2.84724e-05	0.000473262
alphaTry	FBgn0003863	-7.92714	0.00627295	0.0447793
LysB	FBgn0004425	-7.85068	0.000560727	0.00613667
CG17560	FBgn0038450	-7.72368	0.000201573	0.00258093
Sgs4	FBgn0003374	-7.62761	0.00200604	0.017702
PHDP	FBgn0025334	-7.57876	4.01337e-09	1.52453e-07
LysD	FBgn0004427	-7.48801	0.00272152	0.022632
nol	FBgn0014368	-7.48337	0.000135298	0.00185164
Sgs5	FBgn0003375	-7.46898	0.000150333	0.00204031
CG42779	FBgn0261847	-7.40792	0.000544225	0.00597515
Eig71Ee	FBgn0004592	-7.2895	5.62044e-06	0.00011301
Jon65Aiv	FBgn0250815	-7.2781	0.00140412	0.0131954
CG14893	FBgn0038451	-7.22658	0.00744011	0.051141
CG13284	FBgn0032614	-7.17978	1.48227e-05	0.000268158
CG7953	FBgn0028533	-7.14417	0.00317206	0.0257693
Cpr47Eb	FBgn0033598	-7.10946	0.000705606	0.00740319
eyg	FBgn0000625	-7.10777	0.0101793	0.0652897
Jon65Aiii	FBgn0035665	-7.06644	0.000922117	0.00931148
CG14237	FBgn0039428	-7.04452	0.000598966	0.00649298
CG8534	FBgn0037761	-6.9965	0.00133776	0.012669
CR43828	FBgn0264376	-6.99116	0.00104004	0.0103199
CG42460	FBgn0259950	-6.97015	0.000607398	0.00654815
CG30025	FBgn0050025	-6.89045	0.00346694	0.0276087
deltaTry	FBgn0010358	-6.8338	0.00361429	0.0285171
CG4563	FBgn0035006	-6.74465	0.00185122	0.0164949
Lectin-galC1	FBgn0016675	-6.5045	1.81495e-06	4.0601e-05
FASN3	FBgn0287184	-6.44681	5.87129e-06	0.000117709
yip7	FBgn0040060	-6.44034	0.00371837	0.0291371
CG14302	FBgn0038647	-6.42371	0.000673269	0.00712387
CG15741	FBgn0030338	-6.3661	0.00300254	0.0246698
toe	FBgn0036285	-6.29605	0.00702184	0.0488836
Drsl4	FBgn0052282	-6.29254	0.000889127	0.00903156
let-7-C	FBgn0262406, FBgn0263049	-6.27925	4.09239e-06	8.42627e-05
CG31789	FBgn0051789	-6.27521	0.00193507	0.0171752
CG8997	FBgn0028920	-6.13129	0.000198982	0.0025573
CG14143	FBgn0036138	-5.98946	0.0092006	0.0603097
CG9458	FBgn0037765	-5.92425	0.000389834	0.00447347
CG12715	FBgn0030443	-5.80711	0.00330584	0.0266195
CG4830	FBgn0037996	-5.70914	0.00343024	0.027396
CG15905	FBgn0034462	-5.69078	0.00755309	0.0518137
mab-21	FBgn0029003	-5.66516	0.00158582	0.0145655
CG4842	FBgn0036620	-5.59093	1.16497e-14	1.07941e-12
CG15358	FBgn0031373	-5.56435	0.000157982	0.00212602
CG34290	FBgn0085319	-5.55172	0.0115406	0.0716741
LysS	FBgn0004430	-5.54596	0.00685632	0.0479698
CG32249	FBgn0052249	-5.52636	0.00291172	0.0240099
CG5656	FBgn0283479	-5.37696	8.54171e-05	0.00125142
Sgs8	FBgn0003378	-5.25555	0.0028783	0.0237629
Jon25Bi	FBgn0020906	-5.25349	0.0148809	0.0869851
CG43117	FBgn0262577	-5.19043	8.56357e-06	0.000166335
CG12115	FBgn0030097	-5.17541	0.0154601	0.0894913
Sox15	FBgn0005613	-5.17281	0.000188253	0.00245157
CG7296	FBgn0032283	-5.1024	0.0151562	0.0882321
Muc68Ca	FBgn0036181	-5.05438	0.000583514	0.00635058
Cht5	FBgn0038180	-4.89441	1.03258e-05	0.000195039
Cpr66Cb	FBgn0035875	-4.86654	2.02091e-12	1.37874e-10
salt	FBgn0039872	-4.86075	0.00256062	0.0214926
CG8630	FBgn0038130	-4.81529	0.00215348	0.0187974
CG15221	FBgn0030331	-4.81375	0.00122181	0.0117646
Smvt	FBgn0039873	-4.75733	0.00814064	0.0547219
sad	FBgn0003312	-4.71	0.0113162	0.0707934
CG3588	FBgn0025643	-4.64918	0.001798	0.0161361
rdo	FBgn0243486	-4.63613	0.0100774	0.0647871
Or85c	FBgn0037591	-4.60503	0.00916252	0.0600888
Lcp1	FBgn0002531	-4.54635	0.0015344	0.0141596
Amy-d	FBgn0000078	-4.54474	3.36096e-05	0.000549986
Phae1	FBgn0263234	-4.53303	0.00233878	0.0200766
CG31380	FBgn0051380	-4.45002	0.000317027	0.00377706
CG13731	FBgn0036717	-4.44399	0.00825065	0.0552987
CG34227	FBgn0085256	-4.43455	0.00493926	0.0368911
CG4666	FBgn0029838	-4.42366	0.00379165	0.0296436
CG9877	FBgn0034819	-4.38561	0.0127148	0.0772865
Trh	FBgn0035187	-4.37319	5.98585e-10	2.65644e-08
CG17562	FBgn0038449	-4.33803	0.0119807	0.0737063
nab	FBgn0259986	-4.3157	0.0138378	0.0825394
CG33301	FBgn0053301	-4.28278	0.00448661	0.0343331
CG31106	FBgn0051106	-4.2578	0.00107272	0.0105829
CG11892	FBgn0039313	-4.23262	0.000384433	0.00441519
Spn43Aa	FBgn0024294	-4.23202	0.00423519	0.0325727
CG7881	FBgn0033048	-4.20036	0.00633469	0.0451495
CG11459	FBgn0037396	-4.15439	0.00785314	0.0532673
CG9259	FBgn0032913	-4.07429	0.00211224	0.0184962
CG15544	FBgn0039804	-4.069	1.52124e-05	0.000273763
Lcp9	FBgn0025578	-4.0623	0.000219338	0.00278499
CG2187	FBgn0017448	-4.04679	0.000709628	0.00743402
Lcp2	FBgn0002533	-4.01257	0.00257481	0.0215689
exex	FBgn0041156	-3.98209	0.0079512	0.0537412
Amy-p	FBgn0000079	-3.94748	0.000661394	0.00703622
CG11318	FBgn0039818	-3.91706	2.17479e-16	2.40507e-14
CG17636	FBgn0025837	-3.90691	0.00411907	0.0317866
CR44889	FBgn0266183	-3.89429	1.28981e-05	0.000237412
Lcp4	FBgn0002535	-3.85938	0.00421481	0.032457
CG10513	FBgn0039311	-3.84797	0.0132361	0.0796433
CG10625	FBgn0035612	-3.84696	0.000317453	0.00377885
NimC2	FBgn0028939	-3.83444	1.64745e-05	0.000293016
Gs1	FBgn0001142	-3.81593	3.87808e-07	1.01683e-05
Mur18B	FBgn0030999	-3.78921	0.0100298	0.0646021
CG13023	FBgn0036677	-3.78692	0.00356356	0.0282306
CR45593	FBgn0267153	-3.77105	1.16412e-05	0.000216309
ImpE1	FBgn0001253	-3.76166	0.00570828	0.0415046
CG3264	FBgn0034712	-3.75527	0.0024419	0.0206957
CG31272	FBgn0051272	-3.73324	0.0166599	0.0949928
CG42467	FBgn0259957	-3.72052	3.15647e-05	0.000520248
CR45198	FBgn0266725	-3.71943	0.00253215	0.0213419
CG17027	FBgn0036553	-3.70903	0.000406342	0.00465511
CG7884	FBgn0031001	-3.70072	0.00462628	0.0351469
Cyp18a1	FBgn0010383	-3.67911	0.000919599	0.0092929
GV1	FBgn0027790	-3.67753	0.00766435	0.0522775
CG44040	FBgn0264832	-3.6701	0.0138813	0.0826784
CG18814	FBgn0042137	-3.63306	0.00972105	0.063013
CG13722	FBgn0035553	-3.62798	9.1981e-05	0.00133052
CG17571	FBgn0259998	-3.62472	0.00234792	0.0201232
Elovl7	FBgn0037534	-3.62284	0.000458836	0.00514054
CG9812	FBgn0034860	-3.60724	0.00626956	0.0447784
Ptx1	FBgn0020912	-3.59908	0.00795504	0.0537412
Gasp	FBgn0026077	-3.59632	0.00246648	0.0208654
CG10514	FBgn0039312	-3.57744	0.00150847	0.0139579
SoxN	FBgn0029123	-3.5693	7.48064e-10	3.26694e-08
CG34305	FBgn0085334	-3.52772	1.83118e-11	1.07772e-09
CG18179	FBgn0036023	-3.49927	0.00168539	0.0153261
Lkr	FBgn0035610	-3.49918	1.14903e-05	0.000213794
Sgs1	FBgn0003372	-3.4974	0.0168677	0.0958981
CG16886	FBgn0028938	-3.48981	1.02496e-15	1.08956e-13
trn	FBgn0010452	-3.4741	0.0107642	0.0683376
CG14304	FBgn0038629	-3.45449	0.00239815	0.0204387
CG4928	FBgn0027556	-3.44839	0.000481842	0.00536759
CG7882	FBgn0033047	-3.44827	0.0114985	0.071537
FASN2	FBgn0042627	-3.44729	1.53325e-06	3.46384e-05
CG17026	FBgn0036550	-3.43287	0.00107831	0.0106101
CG33281	FBgn0053281	-3.43224	0.0145122	0.0854469
CG10560	FBgn0039325	-3.40901	0.00180556	0.0161933
CG18031	FBgn0023550	-3.40156	3.41962e-14	3.02537e-12
CG17111	FBgn0039048	-3.40122	0.000328227	0.00388686
kek2	FBgn0015400	-3.39859	0.000222473	0.00281697
st	FBgn0003515	-3.39422	0.0130771	0.0789285
CG10026	FBgn0032785	-3.37825	4.60599e-26	1.19174e-23
side	FBgn0016061	-3.37791	1.82442e-05	0.000321158
CG4328	FBgn0036274	-3.37505	0.00705698	0.0490732
CG31792	FBgn0051792	-3.3644	0.00490057	0.0367265
CG43366	FBgn0263109	-3.34436	4.78317e-05	0.000743669
CG11912	FBgn0031248	-3.34051	0.00233148	0.0200678
Reck	FBgn0036463	-3.34013	0.000303995	0.00364395
Pcp	FBgn0003046	-3.33721	0.000308489	0.00369402
Adgf-C	FBgn0038173	-3.3297	1.8767e-07	5.27362e-06
Pebp1	FBgn0038973	-3.31404	0.000117414	0.00163962
Or33b	FBgn0026391	-3.31338	0.000308711	0.00369402
CG42500	FBgn0260226	-3.28726	0.00120232	0.0115977
Mtk	FBgn0014865	-3.27148	7.40906e-09	2.68075e-07
CG9509	FBgn0030594	-3.27119	6.85113e-07	1.67468e-05
CG5819	FBgn0034717	-3.2701	0.0090089	0.0594224
noe	FBgn0026197	-3.25075	9.01264e-06	0.000173826
pgant2	FBgn0031530	-3.20728	2.37589e-05	0.000404226
NimC3	FBgn0001967	-3.20703	8.74677e-07	2.09327e-05
CG4950	FBgn0036587	-3.19553	3.99914e-09	1.52334e-07
CG15155	FBgn0032669	-3.18683	0.0176894	0.0994973
jv	FBgn0263973	-3.12643	0.00011535	0.00161572
Cyp6a8	FBgn0013772	-3.12419	0.000835857	0.00854744
CG42596	FBgn0260995	-3.11755	0.0142184	0.0842232
Gfrl	FBgn0262869	-3.10911	4.24101e-05	0.000673113
CG34347	FBgn0085376	-3.07716	6.76075e-11	3.56578e-09
CG34296	FBgn0085325	-3.0734	0.00233439	0.0200678
CG31288	FBgn0051288	-3.05014	0.00333573	0.0267815
CG34398	FBgn0085427	-3.04756	0.000817923	0.00841423
CG2816	FBgn0031564	-3.03981	0.000956747	0.00961868
CG9312	FBgn0038179	-3.03543	0.000190738	0.00247455
CG31999	FBgn0051999	-3.0142	8.46693e-33	3.41491e-30
Eip78C	FBgn0004865	-3.01263	5.32059e-09	1.98805e-07
CG42747	FBgn0261801	-2.99795	5.86887e-05	0.000892237
CG31076	FBgn0051076	-2.988	3.26529e-05	0.000536407
CG8708	FBgn0033271	-2.98553	0.00500437	0.0372528
CG13272	FBgn0086673	-2.98119	0.00774388	0.0527268
CG1887	FBgn0035290	-2.97905	0.000335371	0.00395437
ppk11	FBgn0065109	-2.97119	0.0051689	0.0382521
Dtg	FBgn0038071	-2.9639	0.00391803	0.0304236
Octbeta3R	FBgn0250910	-2.96193	0.000625376	0.00671557
CR44895	FBgn0266200	-2.95916	7.34877e-06	0.00014479
yin	FBgn0265575	-2.95803	3.11818e-13	2.40223e-11
CG4020	FBgn0029821	-2.95296	8.25858e-05	0.00121383
CG3014	FBgn0037519	-2.94987	0.00108433	0.010659
pgant8	FBgn0036529	-2.94401	1.18622e-13	9.7992e-12
NT5E-2	FBgn0050104	-2.93982	1.88574e-14	1.71253e-12
Grp	FBgn0261278	-2.93476	2.55752e-10	1.18886e-08
CG11149	FBgn0031732	-2.92988	0.0173796	0.0981172
Inx3	FBgn0265274	-2.92341	1.02978e-17	1.30753e-15
CR43641	FBgn0263650	-2.92317	0.00015642	0.00210913
Dbx	FBgn0261723	-2.92108	0.00574534	0.0417077
CR44748	FBgn0265961	-2.91061	0.00042039	0.00478407
CR45206	FBgn0266733	-2.91011	1.79705e-06	4.02662e-05
CG3168	FBgn0029896	-2.90855	1.23337e-06	2.85215e-05
CG15531	FBgn0039755	-2.90436	0.00197592	0.0174586
CG11899	FBgn0014427	-2.90146	5.52653e-14	4.73658e-12
CG3285	FBgn0031522	-2.89017	0.0175555	0.0990286
CG17321	FBgn0032719	-2.82816	0.00126675	0.0121052
CG43729	FBgn0263980	-2.82684	8.40484e-12	5.23889e-10
CG6739	FBgn0031926	-2.80482	0.0113432	0.0709301
zfh2	FBgn0004607	-2.77205	0.000909673	0.00921296
fng	FBgn0011591	-2.76419	0.000340402	0.00401025
CG3961	FBgn0036821	-2.75263	6.49788e-19	9.18613e-17
Cpr49Ac	FBgn0033725	-2.75043	1.5427e-13	1.24441e-11
E23	FBgn0020445	-2.74504	6.29451e-08	1.91815e-06
CG7860	FBgn0030653	-2.74427	3.26502e-33	1.35676e-30
CG7470	FBgn0037146	-2.74374	8.64201e-20	1.34668e-17
Hr4	FBgn0264562	-2.73706	3.57806e-08	1.13842e-06
CG33143	FBgn0053143	-2.73648	0.000273436	0.00333474
CG5597	FBgn0034920	-2.73249	3.64375e-05	0.000587153
CG30456	FBgn0287631	-2.71664	3.97875e-27	1.06982e-24
CG6287	FBgn0032350	-2.69661	8.66531e-08	2.5776e-06
CG17110	FBgn0039050	-2.68998	0.00339163	0.0271508
Cpr67B	FBgn0035985	-2.68515	0.00360642	0.0284878
CG3270	FBgn0033093	-2.67567	0.000114886	0.00161087
CG2930	FBgn0028491	-2.66446	2.5513e-05	0.000429124
CG34452	FBgn0085481	-2.66403	4.47534e-05	0.000706218
CG4525	FBgn0038358	-2.66276	2.51526e-18	3.44918e-16
CG34451	FBgn0085480	-2.66269	0.00443725	0.0339743
CBP	FBgn0026144	-2.65285	6.19306e-10	2.73072e-08
hng3	FBgn0035160	-2.65281	2.23324e-05	0.000382376
CG31097	FBgn0051097	-2.6489	0.0125222	0.0762846
CG9416	FBgn0034438	-2.64328	9.61981e-07	2.28229e-05
NaPi-T	FBgn0016684	-2.64128	0.000183853	0.00241493
CG7781	FBgn0032021	-2.63928	6.51398e-21	1.14521e-18
sro	FBgn0262112	-2.62522	7.58668e-10	3.30273e-08
CG4500	FBgn0286723	-2.62319	6.26674e-06	0.000125088
blot	FBgn0027660	-2.61785	1.3685e-05	0.000249219
CG9664	FBgn0031515	-2.60213	3.43345e-07	9.07185e-06
santa-maria	FBgn0025697	-2.59793	1.81672e-08	6.00307e-07
CG9989	FBgn0039593	-2.59754	1.29312e-10	6.33307e-09
CG14195	FBgn0030998	-2.58223	0.00332426	0.0267207
CG43446	FBgn0263400	-2.57663	1.38971e-08	4.75092e-07
CR44930	FBgn0266235	-2.57468	0.00222972	0.019352
CG31517	FBgn0047199	-2.56915	0.00716337	0.0496962
CG14292	FBgn0038658	-2.55448	0.0132788	0.0797949
bib	FBgn0000180	-2.54355	1.49819e-06	3.39581e-05
CG9782	FBgn0030763	-2.53601	0.0142756	0.0844891
ko	FBgn0020294	-2.53286	0.000122956	0.00170313
Mct1	FBgn0023549	-2.52852	5.87616e-18	7.60187e-16
CG32284	FBgn0052284	-2.52446	2.45928e-06	5.36155e-05
comm2	FBgn0041160	-2.51819	5.99337e-05	0.00090915
sda	FBgn0285963	-2.51772	1.29474e-17	1.59953e-15
Cyp6t3	FBgn0033697	-2.51099	2.39944e-07	6.55448e-06
ec	FBgn0000542	-2.50929	0.000772131	0.00801531
CG5697	FBgn0038846	-2.50909	0.010926	0.0690774
Amnionless	FBgn0025686	-2.50887	0.00166233	0.0151465
CG12014	FBgn0035445	-2.49315	1.0317e-05	0.000195039
Gfat1	FBgn0287209	-2.48251	0.000742272	0.00774051
CG33970	FBgn0053970	-2.47809	0.00393288	0.0305216
CG31121	FBgn0051121	-2.47371	0.00775001	0.0527424
Ilp7	FBgn0044046	-2.45197	0.00735264	0.0507244
LysX	FBgn0004431	-2.44991	0.00345169	0.0275179
E(spl)malpha-BFM	FBgn0002732	-2.44918	9.17479e-06	0.000175718
CR44311	FBgn0265370	-2.41973	0.0152707	0.0886193
CG16786	FBgn0034974	-2.41892	0.011735	0.0725363
kkv	FBgn0001311	-2.41148	0.0144766	0.0853056
CG18473	FBgn0037683	-2.40558	0.00254012	0.0213697
Tsp42Er	FBgn0033139	-2.4	2.19073e-05	0.000376933
sns	FBgn0024189	-2.39806	0.0112919	0.0707934
yar	FBgn0266568	-2.39626	0.00136505	0.0128829
CG14439	FBgn0029898	-2.39011	0.00680955	0.0476969
Skeletor	FBgn0262717	-2.38843	0.0024051	0.0204708
CG9990	FBgn0039594	-2.37077	1.90168e-06	4.24029e-05
CG34370	FBgn0085399	-2.35838	0.000707906	0.00742164
CG4629	FBgn0031299	-2.35094	0.000183648	0.00241454
CG32206	FBgn0052206	-2.34336	0.00230913	0.0199403
CG43795	FBgn0264339	-2.33322	9.06889e-06	0.00017442
l(3)mbn	FBgn0002440	-2.32335	0.000435078	0.00491857
CG43145	FBgn0262621	-2.30298	0.00116523	0.0113405
Tsp42Eg	FBgn0033128	-2.3	0.0124737	0.0760904
CG14527	FBgn0039613	-2.29705	3.89012e-41	2.42479e-38
CG15554	FBgn0039820	-2.2945	0.0123243	0.0753802
CG11275	FBgn0034706	-2.2738	7.64987e-07	1.84663e-05
CG1139	FBgn0035300	-2.27337	0.00964807	0.0626439
ImpE3	FBgn0001255	-2.26844	3.16235e-05	0.000520591
CG33458	FBgn0053458	-2.24907	0.000408322	0.00467293
CG3303	FBgn0038381	-2.24802	0.000124358	0.00171907
CG15209	FBgn0030237	-2.23333	8.8646e-28	2.48082e-25
Ama	FBgn0000071	-2.21856	6.02741e-07	1.49771e-05
CG4408	FBgn0039073	-2.21846	1.89559e-05	0.000331936
Jheh1	FBgn0010053	-2.21571	1.20978e-39	6.14435e-37
CG13707	FBgn0035578	-2.2124	3.25484e-08	1.04041e-06
CG10178	FBgn0032684	-2.20983	0.00748844	0.0514474
CG12824	FBgn0033222	-2.20256	0.0121735	0.0746915
tutl	FBgn0010473	-2.1993	0.00147212	0.0137209
Sik2	FBgn0025625	-2.19597	1.74499e-20	2.99113e-18
CG1674	FBgn0039897	-2.18234	2.03189e-11	1.18567e-09
Ac13E	FBgn0022710	-2.18025	6.29133e-05	0.000949098
CG4723	FBgn0039023	-2.17193	3.0549e-07	8.15016e-06
CG6034	FBgn0036750	-2.16704	9.75328e-08	2.87747e-06
edin	FBgn0052185	-2.16253	0.0102302	0.0655236
Duox	FBgn0283531	-2.16048	0.0118661	0.0731238
Tsf3	FBgn0034094	-2.13961	1.06998e-11	6.55028e-10
TkR99D	FBgn0004622	-2.12275	0.004702	0.0355498
onecut	FBgn0028996	-2.12181	5.7545e-08	1.76536e-06
hoe2	FBgn0031649	-2.11551	7.58665e-05	0.00112593
scb	FBgn0286785	-2.10251	1.96433e-13	1.57526e-11
CG30089	FBgn0050089	-2.09823	1.6438e-09	6.68886e-08
TwdlG	FBgn0037225	-2.07777	0.0027264	0.0226589
CG31832	FBgn0051832	-2.06695	6.51647e-06	0.000129508
ine	FBgn0011603	-2.0649	1.09525e-05	0.000204899
CG3731	FBgn0038271	-2.05399	4.36171e-54	4.98435e-51
CG42369	FBgn0259715	-2.05211	4.06042e-21	7.32639e-19
Nox	FBgn0085428	-2.04562	0.00107857	0.0106101
CR45424	FBgn0266973	-2.03929	0.00230624	0.0199403
Shroom	FBgn0085408	-2.03459	0.000239092	0.00298033
CG42673	FBgn0261555	-2.03434	9.35867e-05	0.00134948
CG6163	FBgn0036155	-2.01185	2.19797e-12	1.48477e-10
msta	FBgn0053548	-2.01174	4.4946e-05	0.000707389
CG7091	FBgn0038099	-2.01116	8.0811e-10	3.50684e-08
CG14526	FBgn0027578	-2.00893	7.13961e-19	9.99035e-17
dmGlut	FBgn0010497	-2.00456	1.10299e-15	1.16348e-13
CG42492	FBgn0259994	-2.00303	0.000136959	0.0018725
CG30008	FBgn0050008	-1.99001	0.000106389	0.00150094
Slc45-1	FBgn0035968	-1.97087	0.00915769	0.0600858
CG43759	FBgn0264090	-1.97064	1.89829e-31	7.03549e-29
CG6356	FBgn0039178	-1.96447	5.90378e-07	1.47465e-05
Fili	FBgn0085397	-1.9632	9.76902e-09	3.46157e-07
CR44964	FBgn0266279	-1.96011	0.00305306	0.0250249
fz	FBgn0001085	-1.95598	1.07129e-06	2.51984e-05
CG15152	FBgn0032665	-1.94703	0.0116658	0.0722734
CG10581	FBgn0037046	-1.94654	0.00125908	0.0120571
yellow-h	FBgn0039896	-1.94236	0.00208902	0.0183163
CG4586	FBgn0029924	-1.94215	2.16273e-07	5.9673e-06
CG16771	FBgn0032779	-1.94207	4.09037e-17	4.79412e-15
18w	FBgn0287775	-1.94178	0.0109422	0.0691479
kek5	FBgn0031016	-1.93603	7.41203e-13	5.37784e-11
Cyp6g1	FBgn0025454	-1.92617	0.00658415	0.0464945
CG9338	FBgn0032899	-1.92237	1.87593e-07	5.27362e-06
rad	FBgn0265597	-1.91489	0.000529802	0.00583548
ry	FBgn0003308	-1.9141	1.52923e-09	6.29739e-08
CG42368	FBgn0259714	-1.91018	3.01735e-09	1.17548e-07
Octbeta2R	FBgn0038063	-1.90792	9.49889e-05	0.00136253
bowl	FBgn0004893	-1.90468	2.23631e-05	0.000382376
vfl	FBgn0259789	-1.90409	0.00344988	0.0275179
CG11509	FBgn0283451	-1.9009	1.43984e-06	3.26957e-05
CG42524	FBgn0260429	-1.89865	0.000701027	0.00736643
CG13116	FBgn0032139	-1.89818	9.84678e-05	0.00140363
CG1909	FBgn0039911	-1.89464	0.0140108	0.0832811
CadN2	FBgn0262018	-1.8916	0.00307351	0.0251614
lea	FBgn0002543	-1.87797	4.03054e-07	1.05077e-05
CS-2	FBgn0029091	-1.86099	1.57761e-05	0.000282057
CG33275	FBgn0035802	-1.84806	4.00524e-07	1.04617e-05
CG3655	FBgn0040397	-1.84705	0.00205487	0.0180747
Eip63F-1	FBgn0004910	-1.84563	0.00202179	0.017818
CG43324	FBgn0263029	-1.84066	0.000128788	0.00177495
hth	FBgn0001235	-1.8396	0.00391352	0.0304211
CG31102	FBgn0051102	-1.83894	0.00177771	0.0159959
Rh7	FBgn0036260	-1.83831	0.011066	0.0696409
tim	FBgn0014396	-1.83243	4.9441e-09	1.86259e-07
CG9427	FBgn0037721	-1.81809	0.0146424	0.0859919
CG4325	FBgn0026878	-1.80545	0.000752761	0.00783202
melt	FBgn0023001	-1.80269	0.0152335	0.0884781
CG13676	FBgn0035844	-1.79499	2.68233e-05	0.00044857
fax	FBgn0014163	-1.79225	1.00699e-07	2.95693e-06
wit	FBgn0024179	-1.78184	0.0141928	0.0841566
bt	FBgn0005666	-1.7783	0.000352854	0.00411453
CG34356	FBgn0085385	-1.77619	0.000364061	0.0042175
CG10933	FBgn0034264	-1.77581	0.0155484	0.0898508
CG4267	FBgn0264979	-1.76982	1.9472e-08	6.37277e-07
CG32082	FBgn0052082	-1.76462	4.77923e-08	1.48949e-06
CG14990	FBgn0035496	-1.76108	6.90735e-07	1.68542e-05
Sdr	FBgn0038279	-1.76011	0.00611483	0.043833
CG32694	FBgn0052694	-1.75614	1.71823e-05	0.000303245
CG30098	FBgn0050098	-1.75232	0.00555222	0.0405635
CG4752	FBgn0034733	-1.75161	0.00263612	0.0219885
CG14523	FBgn0039612	-1.74825	2.23546e-25	5.5736e-23
meso18E	FBgn0040089	-1.73474	7.48724e-07	1.81721e-05
mub	FBgn0262737	-1.7347	6.21855e-08	1.90346e-06
drl	FBgn0015380	-1.7309	0.00041223	0.00470683
CR43493	FBgn0263504	-1.72578	3.5994e-12	2.33927e-10
CG5001	FBgn0031322	-1.71743	8.04156e-05	0.00118574
CG34331	FBgn0085360	-1.71295	3.29004e-42	2.1484e-39
CG2444	FBgn0030326	-1.70993	2.75885e-13	2.14955e-11
CG33978	FBgn0053978	-1.69661	6.02068e-12	3.84008e-10
by	FBgn0000244	-1.69658	2.20227e-20	3.68289e-18
Hsp23	FBgn0001224	-1.69514	0.000491502	0.00546632
CG6910	FBgn0036262	-1.69107	2.56316e-11	1.47065e-09
chas	FBgn0263258	-1.6828	0.00271454	0.0225891
swi2	FBgn0034262	-1.67561	0.00260837	0.0217835
stumps	FBgn0020299	-1.6752	2.54304e-05	0.000428938
CG30286	FBgn0050286	-1.66821	0.00476733	0.0359397
CG11816	FBgn0030495	-1.66289	0.0158514	0.0912837
CG7255	FBgn0036493	-1.66042	0.0102431	0.0655761
alpha-Est9	FBgn0015577	-1.65593	4.63628e-23	9.93395e-21
CG3921	FBgn0031571	-1.65253	0.00549031	0.0401754
CG8306	FBgn0034142	-1.64585	2.62048e-18	3.55788e-16
mAChR-A	FBgn0000037	-1.64134	5.22957e-07	1.32802e-05
CG12484	FBgn0086604	-1.63912	0.00194356	0.0172282
bru-2	FBgn0262475	-1.63596	0.0020831	0.0182878
CG34232	FBgn0085261	-1.63098	1.12364e-22	2.37054e-20
CG14367	FBgn0038170	-1.6256	0.00325349	0.0263061
CG15343	FBgn0030029	-1.62155	4.28862e-08	1.35507e-06
CG1544	FBgn0039827	-1.61114	1.79693e-19	2.70783e-17
cpx	FBgn0041605	-1.59596	7.64395e-11	3.95553e-09
CREG	FBgn0025456	-1.59181	0.000300008	0.00360878
kar	FBgn0001296	-1.58986	2.57942e-07	7.01818e-06
CG17224	FBgn0031489	-1.58846	0.00453429	0.0346014
pain	FBgn0060296	-1.58495	0.000119604	0.0016651
Pdxk	FBgn0085484	-1.5842	2.806e-10	1.29123e-08
br	FBgn0283451	-1.58314	8.17211e-11	4.19716e-09
CG14491	FBgn0034284	-1.58297	0.00397475	0.0308116
CG45095	FBgn0266534	-1.5819	9.02583e-26	2.29206e-23
hoe1	FBgn0041150	-1.57941	2.45002e-14	2.19589e-12
CG14142	FBgn0036143	-1.57196	6.48727e-08	1.96379e-06
mesh	FBgn0051004	-1.57028	0.00811628	0.0546116
CG15822	FBgn0035308	-1.56245	2.58682e-05	0.000434187
CR45177	FBgn0266687	-1.55766	0.000597443	0.0064816
CG32032	FBgn0043806	-1.55399	0.0125062	0.0762213
Mec2	FBgn0030993	-1.55396	1.85847e-09	7.49566e-08
CG6770	FBgn0032400	-1.55046	4.10056e-10	1.84861e-08
Oseg2	FBgn0035317	-1.54621	0.00278058	0.0230254
CG42255	FBgn0259140	-1.5455	0.0175742	0.0990764
Oat	FBgn0022774	-1.539	4.72566e-11	2.56138e-09
CG9815	FBgn0034861	-1.52753	0.00809244	0.0545455
CG33181	FBgn0053181	-1.51857	5.81028e-16	6.27373e-14
CG33346	FBgn0053346	-1.51807	4.76732e-06	9.67075e-05
Samuel	FBgn0032330	-1.51787	1.0901e-12	7.70542e-11
CG7582	FBgn0039681	-1.51346	0.0116825	0.0722935
CG12885	FBgn0039523	-1.51149	3.89645e-06	8.08661e-05
GC1	FBgn0260743	-1.51111	6.53688e-09	2.3968e-07
NijB	FBgn0036822	-1.50217	1.2173e-05	0.000224668
CG31778	FBgn0051778	-1.49996	5.45751e-09	2.02815e-07
fabp	FBgn0037913	-1.49909	7.59039e-14	6.42513e-12
aay	FBgn0023129	-1.49806	2.63425e-11	1.50515e-09
unc-5	FBgn0034013	-1.49719	0.00490642	0.0367265
CR43314	FBgn0263019	-1.48207	0.00368548	0.0289153
Jabba	FBgn0259682	-1.48096	2.10268e-07	5.83686e-06
Inx2	FBgn0027108	-1.4787	0.000112335	0.00157832
sn	FBgn0003447	-1.47798	9.5923e-05	0.00137306
CG6805	FBgn0034179	-1.47534	2.66248e-07	7.21554e-06
CG9766	FBgn0037229	-1.4753	4.67006e-05	0.000729391
CG9119	FBgn0035189	-1.47454	1.60417e-09	6.56655e-08
Syp	FBgn0038826	-1.47285	1.65749e-15	1.6962e-13
Gyc-89Db	FBgn0038436	-1.47129	0.0013049	0.0124178
CG32354	FBgn0052354	-1.46957	0.0159748	0.0917733
CR45039	FBgn0266399	-1.46557	0.00518284	0.0383139
CG43236	FBgn0262881	-1.45929	0.000163342	0.00218955
Cad96Ca	FBgn0022800	-1.45546	0.0106395	0.0677029
Cht3	FBgn0250907	-1.45263	5.92854e-06	0.000118683
CG32407	FBgn0052407	-1.44811	7.4779e-11	3.91033e-09
mwh	FBgn0264272	-1.44578	0.00560835	0.0408864
Cyp4d20	FBgn0035344	-1.44573	0.00729606	0.0504543
CG13321	FBgn0033787	-1.44338	0.0028709	0.0237304
DOR	FBgn0035542	-1.44129	1.23891e-10	6.13325e-09
Ance-5	FBgn0035076	-1.43453	1.20326e-17	1.50002e-15
CG7702	FBgn0038638	-1.4323	0.00345354	0.0275179
fs(1)Yb	FBgn0000928	-1.43204	1.5508e-05	0.000277989
Ssk	FBgn0036945	-1.42764	0.00780828	0.0530336
CR43644	FBgn0263653	-1.42667	0.0163673	0.093714
comm	FBgn0010105	-1.42176	0.000232862	0.00291886
t	FBgn0086367	-1.42065	0.0121815	0.0747072
Dscam3	FBgn0261046	-1.42049	0.00926285	0.0606597
CG14401	FBgn0032900	-1.41702	0.00724289	0.0501372
btsz	FBgn0266756	-1.4154	1.8893e-06	4.21955e-05
CG9522	FBgn0030587	-1.41365	0.00779069	0.0529404
CG7800	FBgn0037552	-1.41229	1.17265e-28	3.49577e-26
Tsp42Eq	FBgn0033138	-1.40822	0.00776702	0.0528319
CG3625	FBgn0031245	-1.40559	1.32113e-08	4.54052e-07
CG10467	FBgn0035679	-1.40179	1.07498e-14	1.0028e-12
W	FBgn0003997	-1.39558	1.17798e-05	0.000218292
rols	FBgn0041096	-1.39391	0.000690676	0.00726879
Cyp12d1-d	FBgn0053503	-1.39347	0.0140439	0.0834419
grk	FBgn0001137	-1.38495	7.92616e-05	0.00117124
rgr	FBgn0267792	-1.38022	6.01046e-07	1.49771e-05
CG42748	FBgn0261802	-1.37871	2.82687e-32	1.10757e-29
Cyp4ac1	FBgn0031693	-1.37431	1.68552e-10	7.99778e-09
CG32335	FBgn0063667	-1.36444	1.08108e-05	0.000203081
CG31100	FBgn0051100	-1.36276	8.65555e-09	3.08295e-07
CG6018	FBgn0034736	-1.35448	5.81078e-19	8.30034e-17
CG14372	FBgn0038156	-1.35125	1.40278e-05	0.000255124
if	FBgn0001250	-1.3489	2.41236e-05	0.000409921
mav	FBgn0039914	-1.34424	1.70521e-08	5.66188e-07
CG33080	FBgn0053080	-1.34177	5.35463e-07	1.35726e-05
ptc	FBgn0003892	-1.338	5.43819e-09	2.02647e-07
MP1	FBgn0027930	-1.33344	8.82312e-22	1.72845e-19
Swim	FBgn0034709	-1.33019	0.000224772	0.00284001
CG9270	FBgn0032908	-1.32187	9.13495e-05	0.00132278
Eip74EF	FBgn0000567	-1.31707	4.99722e-15	4.86006e-13
Spn27A	FBgn0028990	-1.31326	5.12775e-19	7.40178e-17
Cpr97Eb	FBgn0039481	-1.31122	0.017363	0.0980639
grass	FBgn0039494	-1.30753	5.16138e-06	0.000104085
l(1)G0469	FBgn0040153	-1.30304	3.14558e-05	0.000519077
E(spl)m3-HLH	FBgn0002609	-1.29964	0.00114485	0.0111501
CG30197	FBgn0050197	-1.29946	0.000186592	0.00243922
CG16947	FBgn0031816	-1.29719	7.42633e-15	7.02326e-13
Pvf3	FBgn0085407	-1.2943	0.0112409	0.0705156
Gal	FBgn0001089	-1.29337	0.00531528	0.0391585
Oscillin	FBgn0031717	-1.2866	4.23067e-09	1.59822e-07
CG9629	FBgn0036857	-1.28357	9.44781e-14	7.89987e-12
CG1732	FBgn0039915	-1.28118	0.0147388	0.086447
CG15820	FBgn0035312	-1.26868	2.20905e-09	8.80601e-08
Traf4	FBgn0026319	-1.26674	2.97004e-07	7.97029e-06
CG5321	FBgn0030575	-1.2638	0.00234103	0.0200766
Hsp27	FBgn0001226	-1.25749	0.000586247	0.00637021
GstT4	FBgn0030484	-1.25409	0.000125056	0.00172699
CR43051	FBgn0262353	-1.24074	0.00230855	0.0199403
l(3)neo38	FBgn0265276	-1.23023	2.88478e-05	0.000478344
CG8449	FBgn0038129	-1.22729	2.39071e-09	9.47508e-08
CG15309	FBgn0030183	-1.22634	2.51567e-06	5.45844e-05
brk	FBgn0024250	-1.22613	5.48982e-09	2.03464e-07
ea	FBgn0000533	-1.22102	0.00810555	0.0545662
CG44085	FBgn0264894	-1.22001	3.44216e-15	3.44543e-13
pdgy	FBgn0027601	-1.21986	2.15388e-13	1.71722e-11
Dcp-1	FBgn0010501	-1.21685	7.75498e-08	2.31686e-06
alpha-Est3	FBgn0015571	-1.21387	6.54292e-05	0.000983806
CDase	FBgn0039774	-1.20693	2.86226e-08	9.23533e-07
CG1665	FBgn0033451	-1.20399	1.20834e-10	6.00362e-09
CG1090	FBgn0037238	-1.20364	0.00248994	0.0210509
CG1998	FBgn0030485	-1.2017	1.79967e-07	5.07797e-06
CG17919	FBgn0037433	-1.1988	0.00256347	0.0215002
EcR	FBgn0000546	-1.19574	3.86785e-12	2.50188e-10
CG3835	FBgn0023507	-1.18982	9.66192e-07	2.28832e-05
mspo	FBgn0020269	-1.18869	0.000309351	0.00369845
Cyp12e1	FBgn0037817	-1.18497	7.49958e-11	3.91033e-09
CAH2	FBgn0027843	-1.17438	1.23143e-07	3.55508e-06
Spn77Ba	FBgn0262057	-1.17421	0.0050067	0.0372528
CG12075	FBgn0030065	-1.1674	0.00326345	0.0263555
alpha-Est1	FBgn0015568	-1.16395	4.10517e-06	8.43992e-05
heph	FBgn0011224	-1.16078	1.29645e-15	1.33671e-13
CG3829	FBgn0035091	-1.15913	9.04017e-05	0.00131183
CG18249	FBgn0037553	-1.15574	3.25199e-08	1.04041e-06
Ance	FBgn0012037	-1.15059	6.68523e-15	6.36629e-13
Wsck	FBgn0046685	-1.15022	7.61333e-07	1.8413e-05
ckn	FBgn0033987	-1.14564	5.17045e-11	2.76962e-09
CG12768	FBgn0037206	-1.14354	4.95096e-14	4.26997e-12
laza	FBgn0037163	-1.14209	5.09459e-06	0.00010289
CG13516	FBgn0040658	-1.14202	0.00459175	0.0349621
CG42807	FBgn0261989	-1.13839	0.00214481	0.0187456
CG43110	FBgn0262570	-1.13713	0.0059144	0.0427089
CG10131	FBgn0033949	-1.13446	4.57701e-13	3.42976e-11
CG34417	FBgn0085446	-1.13196	3.83187e-06	7.97365e-05
CG14642	FBgn0037222	-1.12972	2.69902e-07	7.30012e-06
CG10405	FBgn0038431	-1.12399	0.000160456	0.00215508
CG11170	FBgn0034705	-1.11892	2.21733e-07	6.10567e-06
ci	FBgn0004859	-1.11242	4.20596e-15	4.14937e-13
Syx4	FBgn0024980	-1.10984	0.000501547	0.0055645
CG14946	FBgn0032405	-1.10633	0.000314656	0.00375207
CG42238	FBgn0250867	-1.10623	3.38878e-05	0.000553878
Or1a	FBgn0029521	-1.10478	0.0129935	0.078597
vri	FBgn0016076	-1.10335	1.29344e-07	3.71066e-06
CG31075	FBgn0051075	-1.09756	0.000197752	0.00254866
Mctp	FBgn0034389	-1.09533	0.000973235	0.00974682
mthl10	FBgn0035132	-1.08992	3.93504e-10	1.7809e-08
CG32647	FBgn0052647	-1.08688	0.0176105	0.0991351
CG1092	FBgn0037228	-1.08665	3.79734e-20	6.19916e-18
Ilp6	FBgn0044047	-1.08418	6.34519e-07	1.56778e-05
Mcad	FBgn0035811	-1.07722	5.62902e-13	4.17247e-11
CG43867	FBgn0264449	-1.07539	1.6925e-05	0.000299474
CG10469	FBgn0035678	-1.07263	2.06401e-08	6.72297e-07
Elk	FBgn0011589	-1.04672	1.10295e-06	2.58544e-05
Tsp96F	FBgn0027865	-1.0455	1.07269e-07	3.11648e-06
AstA-R1	FBgn0266429	-1.04275	0.00034084	0.00401173
Ehbp1	FBgn0034180	-1.03975	1.20522e-05	0.000222739
Mal-A5	FBgn0050359	-1.03685	0.00170981	0.0154763
Invadolysin	FBgn0086359	-1.03482	0.000175929	0.00233818
CG18171	FBgn0035262	-1.02765	4.28353e-08	1.35507e-06
Adk3	FBgn0026602	-1.02454	4.19135e-11	2.30827e-09
nrv2	FBgn0015777	-1.0235	1.19923e-17	1.50002e-15
GstE12	FBgn0027590	-1.02297	1.02901e-14	9.66491e-13
lbk	FBgn0034083	-1.02175	3.55308e-11	1.99686e-09
Dg	FBgn0034072	-1.02003	2.03657e-05	0.00035441
CG4398	FBgn0034126	-1.01936	6.72328e-08	2.02629e-06
Acer	FBgn0016122	-1.01757	5.55654e-11	2.96486e-09
Eip75B	FBgn0000568	-1.01727	3.14172e-09	1.21702e-07
CG3394	FBgn0034999	-1.0171	1.22643e-06	2.84088e-05
corn	FBgn0259173	-1.01467	4.04888e-11	2.24787e-09
Cirl	FBgn0033313	-1.01001	2.05742e-10	9.69534e-09
CR44327	FBgn0267668	-1.01001	0.000498726	0.00553768
regucalcin	FBgn0030362	-1.00934	1.67058e-11	9.87974e-10
CG33170	FBgn0053170	-1.00312	4.80337e-07	1.23581e-05
jing	FBgn0086655	-1.00235	9.29349e-06	0.000177743
Cht2	FBgn0022702	-1.00178	0.000176135	0.00233818
CG4612	FBgn0035016	-0.993834	1.89701e-08	6.22337e-07
tna	FBgn0026160	-0.989335	1.61721e-09	6.60024e-08
ltd	FBgn0002567	-0.984643	1.1942e-06	2.77561e-05
CG15706	FBgn0034093	-0.981205	1.16765e-08	4.03325e-07
P5cr-2	FBgn0038516	-0.975977	4.00179e-06	8.26455e-05
eater	FBgn0243514	-0.972389	1.90281e-12	1.30466e-10
CG8080	FBgn0033373	-0.969159	1.9593e-09	7.8561e-08
E(spl)mbeta-HLH	FBgn0002733	-0.969068	6.80591e-07	1.6666e-05
CR44133	FBgn0264982	-0.96906	0.000451828	0.00507863
CG8547	FBgn0033919	-0.968876	4.65059e-05	0.000727179
drpr	FBgn0027594	-0.966367	1.60487e-08	5.394e-07
l(2)k09913	FBgn0021979	-0.961021	6.84106e-11	3.59431e-09
Timp	FBgn0025879	-0.957214	0.0169029	0.0960588
CG9360	FBgn0030332	-0.954932	0.0049052	0.0367265
CG9547	FBgn0031824	-0.954404	2.85444e-11	1.61748e-09
LKR	FBgn0035610	-0.950067	3.00825e-09	1.17527e-07
Orct	FBgn0019952	-0.948048	2.13085e-05	0.000368999
sPLA2	FBgn0033170	-0.9445	2.10712e-07	5.83735e-06
Or71a	FBgn0036474	-0.938178	0.00995468	0.0642393
CG40160	FBgn0058160	-0.934053	1.17648e-05	0.000218292
lectin-24Db	FBgn0040102	-0.9334	2.25963e-10	1.05755e-08
CR34335	FBgn0267910	-0.932339	0.000334024	0.00394528
CG5167	FBgn0038038	-0.930379	1.51217e-08	5.13275e-07
CG43897	FBgn0264489	-0.930106	6.17793e-10	2.73072e-08
CR43626	FBgn0263617	-0.928729	0.00169514	0.0153843
CG31337	FBgn0051337	-0.927624	1.0834e-08	3.78996e-07
CG31174	FBgn0051174	-0.926059	0.00756962	0.0519011
laccase2	FBgn0286203	-0.924757	0.00255857	0.0214926
CG34348	FBgn0085377	-0.924262	2.56082e-08	8.28221e-07
Lapsyn	FBgn0034602	-0.923882	0.00487346	0.036599
dsx	FBgn0000504	-0.919831	0.00516437	0.0382392
Hs6st	FBgn0038755	-0.916307	4.72549e-08	1.4761e-06
CG31751	FBgn0086909	-0.916125	1.65856e-05	0.000294609
GlcAT-P	FBgn0036144	-0.915199	1.98e-06	4.38638e-05
tub	FBgn0003882	-0.91045	1.27677e-10	6.27538e-09
Atox1	FBgn0052446	-0.910226	1.32327e-11	7.9588e-10
CG32687	FBgn0052687	-0.909882	0.00010261	0.00145361
Glt	FBgn0001114	-0.908867	9.95112e-09	3.517e-07
rec	FBgn0003227	-0.904528	0.00150626	0.0139469
CG9380	FBgn0035094	-0.899409	1.46492e-05	0.00026537
wdp	FBgn0034718	-0.898754	4.11161e-10	1.84861e-08
Snoo	FBgn0085450	-0.893576	1.54752e-09	6.35365e-08
PPO1	FBgn0283437	-0.888422	4.40442e-06	8.97442e-05
CG5210	FBgn0013763	-0.884775	4.99057e-11	2.69432e-09
St3	FBgn0265052	-0.876403	1.55556e-08	5.25404e-07
Gip	FBgn0011770	-0.876334	2.0096e-07	5.58979e-06
CG43444	FBgn0263392	-0.874584	6.08974e-07	1.5101e-05
CG9527	FBgn0031813	-0.874097	6.40349e-10	2.80546e-08
gb	FBgn0039487	-0.872105	1.15918e-08	4.01412e-07
Idgf3	FBgn0020414	-0.870255	4.02073e-11	2.24131e-09
CG8501	FBgn0033724	-0.866653	1.0572e-09	4.47452e-08
CG10424	FBgn0036848	-0.865591	3.1395e-08	1.01061e-06
CG6424	FBgn0028494	-0.864094	9.85777e-08	2.90085e-06
Dmtn	FBgn0037443	-0.862111	5.7891e-07	1.4513e-05
Apoltp	FBgn0032136	-0.861578	0.00379763	0.0296735
CG10777	FBgn0029979	-0.860776	1.28214e-07	3.68596e-06
ppa	FBgn0020257	-0.860104	7.10816e-07	1.73134e-05
CG5854	FBgn0039130	-0.849428	1.51411e-06	3.42623e-05
Jheh2	FBgn0034405	-0.847005	1.5947e-10	7.5931e-09
CG7133	FBgn0037150	-0.844427	4.03027e-06	8.31083e-05
emc	FBgn0000575	-0.840521	3.86525e-09	1.48056e-07
CG2641	FBgn0037518	-0.837233	6.68005e-08	2.0177e-06
CG18446	FBgn0033458	-0.831827	1.61516e-08	5.40213e-07
LM408	FBgn0027611	-0.83083	1.02165e-10	5.16969e-09
Lac	FBgn0010238	-0.830671	0.00109006	0.0107077
Cad87A	FBgn0037963	-0.828249	8.64412e-05	0.00126092
CG17065	FBgn0031099	-0.827916	3.89795e-06	8.08661e-05
fok	FBgn0263773	-0.825886	5.88216e-07	1.47194e-05
Papss	FBgn0020389	-0.824973	9.36239e-07	2.22893e-05
CR44029	FBgn0264821	-0.823453	0.00301172	0.0247304
CG30046	FBgn0050046	-0.822806	2.23754e-10	1.0508e-08
CG17124	FBgn0032297	-0.822328	0.00578138	0.0419028
CG1815	FBgn0039863	-0.818781	1.67148e-11	9.87974e-10
Hrb87F	FBgn0004237	-0.818755	2.32425e-06	5.09958e-05
CG17839	FBgn0036454	-0.815393	0.000554718	0.00608547
CG43658	FBgn0263706	-0.814526	5.0305e-06	0.000101745
mfas	FBgn0260745	-0.814097	5.54741e-08	1.70948e-06
l(1)G0193	FBgn0027280	-0.812191	3.60799e-09	1.38979e-07
CG5399	FBgn0038353	-0.80722	0.00623099	0.044588
modSP	FBgn0051217	-0.807135	1.44699e-05	0.000262468
Pde9	FBgn0259171	-0.804622	1.61674e-07	4.59965e-06
CG9953	FBgn0035726	-0.799215	1.2999e-10	6.34363e-09
CG5059	FBgn0037007	-0.795649	4.06794e-11	2.24934e-09
Ts	FBgn0024920	-0.791785	1.37615e-09	5.7359e-08
GNBP1	FBgn0040323	-0.79119	7.04256e-05	0.00105201
CG12177	FBgn0030510	-0.79111	4.7439e-05	0.000738401
CG4822	FBgn0031220	-0.790805	0.000273578	0.00333474
tara	FBgn0040071	-0.790206	1.93065e-07	5.40307e-06
Kr-h1	FBgn0266450	-0.787491	0.000364145	0.0042175
vsg	FBgn0045823	-0.783219	8.20647e-08	2.44642e-06
CG10877	FBgn0038804	-0.780755	7.53481e-07	1.82553e-05
CG30273	FBgn0050273	-0.77468	0.00552425	0.0403806
HP1D3csd	FBgn0030994	-0.773845	0.0162297	0.0930034
Spn	FBgn0010905	-0.771859	0.000141226	0.00192508
CG32195	FBgn0052195	-0.77092	0.0154748	0.0895328
qvr	FBgn0260499	-0.77051	0.00858396	0.0570862
Sema-5c	FBgn0284221	-0.767939	0.0157262	0.0907519
CROT	FBgn0039543	-0.766731	8.6448e-06	0.000167675
Ten-a	FBgn0267001	-0.765918	0.00233561	0.0200678
lectin-28C	FBgn0040099	-0.76576	1.97604e-09	7.90012e-08
CG4080	FBgn0035983	-0.76485	1.3536e-05	0.000247493
CG2865	FBgn0023526	-0.760785	8.77252e-06	0.000169672
Sdc	FBgn0010415	-0.759979	2.73463e-11	1.55602e-09
CG8021	FBgn0037602	-0.759907	0.00860212	0.0571793
Gel	FBgn0010225	-0.759372	1.18556e-08	4.08481e-07
CG10011	FBgn0039590	-0.75902	0.000519386	0.00574382
CG12560	FBgn0031974	-0.757339	0.000685368	0.00722957
luna	FBgn0040765	-0.754414	0.000262626	0.00322995
mdy	FBgn0004797	-0.753423	4.1829e-05	0.000664659
CG13784	FBgn0031897	-0.749032	8.77449e-07	2.09625e-05
alpha-Est8	FBgn0015576	-0.744871	4.91055e-07	1.26102e-05
tweek	FBgn0261671	-0.744274	0.00063857	0.00683584
Ect4	FBgn0262579	-0.742805	4.9613e-06	0.000100494
CG13086	FBgn0032770	-0.742663	0.00275406	0.022861
CG13559	FBgn0034870	-0.739564	1.99616e-06	4.40794e-05
CG6762	FBgn0030876	-0.738466	0.0159117	0.0915638
Bsg	FBgn0261822	-0.73705	6.51466e-07	1.60675e-05
CG4860	FBgn0037999	-0.736958	0.000156306	0.00210913
tinc	FBgn0261649	-0.736049	0.0113132	0.0707934
Oatp30B	FBgn0032123	-0.730984	0.000533292	0.0058645
Akap200	FBgn0027932	-0.729754	0.000129878	0.00178638
NimB4	FBgn0028542	-0.7294	2.56654e-06	5.56002e-05
mth	FBgn0023000	-0.728825	4.23458e-10	1.89767e-08
CG30269	FBgn0050269	-0.727766	0.00910699	0.0597818
Tina-1	FBgn0035083	-0.724684	0.00107762	0.0106101
CG17109	FBgn0039051	-0.722476	0.00323309	0.0261875
CG13654	FBgn0039290	-0.721757	1.04586e-05	0.000197275
CG11737	FBgn0037592	-0.717049	7.24831e-06	0.000143016
CG9436	FBgn0033101	-0.716846	0.00152525	0.0140847
sky	FBgn0032901	-0.715655	0.00177209	0.0159663
alpha-Est7	FBgn0015575	-0.713292	8.55605e-05	0.00125218
HmgZ	FBgn0010228	-0.709987	5.51e-09	2.03662e-07
CG5191	FBgn0038803	-0.709738	0.00507832	0.0377242
Cdep	FBgn0265082	-0.709332	1.69787e-05	0.000300037
crq	FBgn0015924	-0.707173	0.000200557	0.00257032
CR42549	FBgn0260722	-0.705033	5.71039e-06	0.000114651
eas	FBgn0000536	-0.700411	4.79138e-05	0.000744102
ade5	FBgn0020513	-0.697954	5.30644e-08	1.64632e-06
l(1)G0232	FBgn0028341	-0.697272	0.00043039	0.00488167
pinta	FBgn0038966	-0.697251	7.81456e-05	0.00115725
NFAT	FBgn0030505	-0.69698	4.96202e-07	1.27185e-05
GLaz	FBgn0033799	-0.69628	0.0117191	0.0724871
Oatp74D	FBgn0036732	-0.695454	5.11081e-11	2.74841e-09
yip2	FBgn0040064	-0.695329	0.000186195	0.00243635
CG2915	FBgn0033241	-0.694248	1.57365e-08	5.30209e-07
Utx	FBgn0260749	-0.692431	0.000311412	0.00371985
Mef2	FBgn0011656	-0.691347	1.08823e-05	0.000204144
zip	FBgn0287873	-0.688776	5.18845e-05	0.000796743
ATPsyn-gamma	FBgn0020235	-0.683466	9.13856e-11	4.65863e-09
Tsp26A	FBgn0031760	-0.682955	0.00359633	0.0284409
CR43242	FBgn0262887	-0.681014	0.00270753	0.0225567
nac	FBgn0265351	-0.680354	0.000299369	0.00360425
CG3603	FBgn0029648	-0.67886	0.000218537	0.00277996
CG7322	FBgn0030968	-0.678224	1.20172e-10	5.99245e-09
Acon	FBgn0010100	-0.677335	1.79929e-09	7.29342e-08
CG17272	FBgn0038830	-0.674981	0.000184697	0.00242137
Tequila	FBgn0023479	-0.672615	0.00905755	0.0596345
Acox57D-p	FBgn0034628	-0.670811	9.50702e-07	2.25944e-05
Slip1	FBgn0024728	-0.669939	5.05672e-09	1.8998e-07
CG12730	FBgn0029771	-0.668261	3.00908e-07	8.04356e-06
Evi5	FBgn0262740	-0.661392	5.00799e-07	1.27886e-05
dnt	FBgn0024245	-0.660045	0.00026596	0.00326601
26-29-p	FBgn0250848	-0.659837	1.72497e-06	3.87145e-05
Idgf1	FBgn0020416	-0.659319	2.07163e-05	0.000359598
xit	FBgn0029906	-0.656306	1.20319e-06	2.79176e-05
tkv	FBgn0003716	-0.6556	6.34739e-08	1.92997e-06
CG31705	FBgn0028490	-0.653014	3.35858e-06	7.10743e-05
schlank	FBgn0040918	-0.651232	0.000281305	0.00341375
HPS1	FBgn0033973	-0.651149	0.000168747	0.00225344
trol	FBgn0284408	-0.650358	0.000155585	0.00210201
Sply	FBgn0010591	-0.650145	0.00146713	0.0136862
PPO2	FBgn0033367	-0.648499	0.00126453	0.0121009
foxo	FBgn0038197	-0.648415	0.00047531	0.00530344
CG1236	FBgn0037370	-0.646573	4.08527e-05	0.000650654
pug	FBgn0020385	-0.646283	0.0110503	0.0695745
PGRP-LA	FBgn0035975	-0.644158	0.011209	0.0703471
Pdk	FBgn0017558	-0.643064	1.06692e-05	0.000200971
ph-p	FBgn0004861	-0.641605	9.129e-08	2.7038e-06
Ucp4A	FBgn0030872	-0.641392	0.000187247	0.00244312
jdp	FBgn0027654	-0.64037	0.0118196	0.0729443
CG2135	FBgn0270927	-0.640325	1.0153e-08	3.57912e-07
Hexo2	FBgn0041629	-0.638527	3.33719e-06	7.07308e-05
CG8460	FBgn0031996	-0.636072	1.15731e-09	4.8789e-08
KrT95D	FBgn0020647	-0.635906	0.00332241	0.0267207
CG5322	FBgn0032253	-0.635647	2.60416e-06	5.63262e-05
Spn28Dc	FBgn0031973	-0.635363	2.99952e-07	8.03368e-06
Fhos	FBgn0266084	-0.63437	0.00939021	0.0612597
CG15083	FBgn0034399	-0.634121	0.00133339	0.012645
Ech1	FBgn0031092	-0.634009	3.84394e-05	0.000614358
Dscam1	FBgn0033159	-0.633761	0.00256099	0.0214926
Btk29A	FBgn0003502	-0.6317	4.82484e-05	0.000747605
fat-spondin	FBgn0026721	-0.631446	0.000358346	0.00416441
bun	FBgn0259176	-0.630791	2.91674e-06	6.25934e-05
Rbp1-like	FBgn0030479	-0.630495	2.43929e-05	0.000413985
Vav	FBgn0040068	-0.626761	1.63464e-07	4.63138e-06
CG13283	FBgn0032613	-0.62463	0.000283043	0.00342877
corto	FBgn0010313	-0.623828	2.08049e-06	4.57941e-05
SelG	FBgn0030350	-0.623465	3.67757e-07	9.67957e-06
nrv3	FBgn0032946	-0.622743	7.59109e-06	0.000149136
vkg	FBgn0016075	-0.621874	0.00020491	0.00262121
Hr39	FBgn0261239	-0.620229	3.11484e-06	6.65323e-05
Etf-QO	FBgn0286783	-0.619893	1.3128e-06	3.01044e-05
Fkbp14	FBgn0010470	-0.615588	2.61658e-05	0.000438645
Ent1	FBgn0031250	-0.613078	0.00133991	0.0126806
kcc	FBgn0261794	-0.612033	0.0020588	0.018086
CG32772	FBgn0052772	-0.610936	7.043e-09	2.56863e-07
CR45102	FBgn0266549	-0.610801	0.000509713	0.00564596
CG31637	FBgn0051637	-0.610493	0.000196786	0.00253859
Aldh-III	FBgn0010548	-0.610116	8.79074e-07	2.09648e-05
CG31731	FBgn0028539	-0.609337	4.57604e-05	0.000717157
CG2258	FBgn0029997	-0.608282	2.16169e-05	0.000372403
ste24a	FBgn0034176	-0.607704	5.39103e-07	1.36397e-05
CG11686	FBgn0040551	-0.605868	0.0041719	0.0321762
CR43957	FBgn0264617	-0.605828	0.004643	0.0352349
Nrk	FBgn0020391	-0.604507	0.00930791	0.060854
Cg25C	FBgn0000299	-0.60441	0.00024856	0.00307627
jim	FBgn0027339	-0.603836	1.09506e-05	0.000204899
Pxn	FBgn0011828	-0.603582	0.000119911	0.00166768
tamo	FBgn0041582	-0.601258	0.0090624	0.0596345
cwo	FBgn0259938	-0.600366	0.000349182	0.00408212
CG14767	FBgn0040777	-0.598944	0.000272484	0.00333028
krimp	FBgn0034098	-0.596642	0.000295151	0.0035566
klu	FBgn0013469	-0.59438	0.0146696	0.0860783
caz	FBgn0285954	-0.594235	0.000540139	0.00593504
Ctr1A	FBgn0062413	-0.593904	3.91513e-07	1.02458e-05
CG3764	FBgn0036684	-0.592209	0.00822137	0.0551821
ome	FBgn0259175	-0.589228	0.00279839	0.0231589
Ext2	FBgn0029175	-0.588988	0.00122251	0.0117646
Dip-C	FBgn0000455	-0.587598	0.000173173	0.00230555
CG15743	FBgn0030465	-0.585348	0.000717686	0.00750697
CG4572	FBgn0038738	-0.584988	1.31789e-06	3.01707e-05

## Sheet: 5. KD inf vs wGD inf upreg
Gene	FlyBase ID	log2 FC	P value	FDR
y	FBgn0004034	9.96754	3.90839e-15	4.46631e-13
CG10562	FBgn0039326	7.56241	1.23611e-35	8.92149e-33
CG32237	FBgn0052237	6.58696	8.65678e-06	0.000164191
CG5724	FBgn0038082	6.58563	1.93023e-22	4.90171e-20
CG32201	FBgn0052201	6.31139	0.000268164	0.00319213
CG14545	FBgn0040602	6.2597	8.89407e-83	4.06548e-79
CG6830	FBgn0037934	6.1682	9.05089e-39	8.27432e-36
Ugt36Ba	FBgn0040262	6.1113	3.11254e-25	1.06706e-22
Drsl1	FBgn0052274	6.00938	0.000204712	0.00253818
CR45334	FBgn0266873	5.72443	2.72952e-24	8.91189e-22
CR44138	FBgn0264987	5.70061	2.96588e-120	4.06712e-116
CG5999	FBgn0038083	5.68893	5.99873e-108	4.11303e-104
ftz	FBgn0001077	5.56849	1.85243e-11	1.25754e-09
CG43676	FBgn0267428	5.5503	0.00195818	0.0164136
Neu2	FBgn0037085	5.53097	9.70801e-05	0.00134064
CG33124	FBgn0053124	5.52297	4.55065e-08	1.52575e-06
CG42596	FBgn0260995	5.42109	0.000356295	0.00403125
CG17475	FBgn0038481	5.39531	0.00560382	0.0377618
Nach	FBgn0024319	5.34791	0.00109243	0.0102676
CG42329	FBgn0259229	5.22364	1.15604e-10	6.74589e-09
CG31200	FBgn0051200	5.18821	4.37167e-07	1.17087e-05
Drsl6	FBgn0052268	5.12369	0.000604336	0.00626399
CG1942	FBgn0033215	5.03337	5.77985e-12	4.24294e-10
Or98a	FBgn0039551	5.01947	0.00264356	0.0209182
CG10132	FBgn0032798	4.99769	8.41664e-19	1.40753e-16
CG17374	FBgn0287184	4.93122	0.000206543	0.00255164
CR44522	FBgn0265715	4.86372	3.39018e-10	1.85217e-08
CR43470	FBgn0263447	4.76106	0.0140467	0.0781112
snoRNA:Psi28S-1180	FBgn0086658	4.74798	0.00967049	0.0580102
CG13083	FBgn0032789	4.72932	0.00825059	0.0511485
CG8785	FBgn0033760	4.72363	0.0115678	0.0668759
dimm	FBgn0023091	4.71271	0.0167025	0.0893296
CR44830	FBgn0266088	4.69829	0.0176341	0.093286
Cyp301a1	FBgn0033753	4.60842	1.68196e-06	3.90265e-05
CG33263	FBgn0053263	4.52817	1.21636e-10	7.06775e-09
Cyp6a14	FBgn0033302	4.38864	1.1154e-61	2.54925e-58
CG10186	FBgn0032797	4.28501	3.38043e-06	7.17582e-05
Efhc1.2	FBgn0034487	4.2551	1.78588e-07	5.18851e-06
CR44718	FBgn0265929	4.08346	0.00306434	0.0233582
CG31668	FBgn0051668	4.07542	0.00292122	0.0224922
Aph-4	FBgn0016123	4.00054	0.00479435	0.0332549
Ir76a	FBgn0260874	3.96516	6.0132e-08	1.97743e-06
CG34033	FBgn0054033	3.92542	0.00167199	0.0144748
CG9813	FBgn0038143	3.79309	1.17218e-33	7.30642e-31
Cyp4g1	FBgn0010019	3.78114	0.00473636	0.0329694
babos	FBgn0034724	3.77145	4.06008e-06	8.38491e-05
CG42587	FBgn0260955	3.66756	2.39905e-09	1.11898e-07
CG13659	FBgn0039319	3.65673	4.59564e-05	0.000697124
CG17018	FBgn0039972	3.57508	1.20451e-39	1.17982e-36
Sfp93F	FBgn0261060	3.54146	0.0140979	0.0782693
Cyp6a19	FBgn0033979	3.52955	3.98145e-06	8.27237e-05
Gr58c	FBgn0041237	3.50436	0.00868962	0.0532919
CR45044	FBgn0266404	3.49091	0.0171593	0.0912746
CG3348	FBgn0040609	3.46566	2.06016e-23	6.01086e-21
CG6834	FBgn0037935	3.46162	6.01752e-06	0.000119246
CG12520	FBgn0036324	3.41559	0.00951577	0.0572826
CG33178	FBgn0053178	3.38782	0.00905829	0.0549873
CG13658	FBgn0039315	3.38698	1.04818e-05	0.000191905
CG30339	FBgn0050339	3.29537	5.16027e-35	3.36965e-32
Lip3	FBgn0023495	3.29465	0.000709328	0.00715748
Sodh-1	FBgn0024289	3.26537	4.04147e-15	4.58022e-13
Cyp6a20	FBgn0033980	3.25138	2.76648e-26	9.98337e-24
CG15818	FBgn0031910	3.25131	0.0189119	0.0987581
CG7841	FBgn0036502	3.21985	1.83422e-17	2.64764e-15
CR44845	FBgn0266139	3.1972	0.0122699	0.0701654
CG42575	FBgn0260795	3.19588	5.72969e-09	2.40279e-07
CG32444	FBgn0043783	3.17565	1.54236e-07	4.54847e-06
CG5646	FBgn0039525	3.12161	1.14139e-06	2.74595e-05
Aplip1	FBgn0040281	3.09341	6.83329e-10	3.48173e-08
e	FBgn0000527	3.07557	1.6118e-07	4.74306e-06
CG11598	FBgn0038067	3.06157	2.44289e-14	2.53783e-12
CG43778	FBgn0264308	3.02528	0.0101561	0.0602984
CG18788	FBgn0042126	3.01678	3.03748e-06	6.56986e-05
CG32271	FBgn0052271	2.97523	0.000478831	0.00515695
ImpL2	FBgn0001257	2.96322	6.06273e-51	8.31383e-48
Lectin-galC1	FBgn0016675	2.91124	0.0120643	0.0691918
CG4630	FBgn0033809	2.85488	1.79376e-21	3.84342e-19
Proc-R	FBgn0029723	2.83915	0.00504971	0.0346722
CG12869	FBgn0033943	2.83226	1.72989e-06	3.99359e-05
ssp6	FBgn0035676	2.7936	0.00238561	0.0192888
CR43460	FBgn0263414	2.77236	0.0135907	0.075945
Fas1	FBgn0285925	2.76725	1.95765e-56	3.35566e-53
CG31869	FBgn0051869	2.76391	1.44256e-10	8.24244e-09
tio	FBgn0028979	2.76158	2.0871e-06	4.73848e-05
CG44006	FBgn0264748	2.75991	4.31905e-06	8.8267e-05
beat-IV	FBgn0039089	2.75105	0.00788436	0.0495288
CG11600	FBgn0038068	2.70252	0.00174176	0.0149467
CR43144	FBgn0262620	2.68507	3.56169e-07	9.69077e-06
CG18754	FBgn0042106	2.67986	0.00291193	0.0224459
CG2680	FBgn0024995	2.61934	0.00637496	0.0418477
Ugt86Dd	FBgn0040256	2.56827	0.00481203	0.0333606
CG34113	FBgn0083949	2.51676	0.0037574	0.0274801
SPE	FBgn0039102	2.51445	4.59951e-07	1.21998e-05
CR43961	FBgn0264676	2.48911	0.00371751	0.0272757
tej	FBgn0033921	2.46621	2.87891e-07	7.99161e-06
CG8870	FBgn0038144	2.46431	2.01277e-06	4.59254e-05
CR42646	FBgn0261429	2.46307	8.99128e-06	0.000168669
CG1941	FBgn0033214	2.45671	0.000609913	0.00630274
CG17350	FBgn0032772	2.44206	1.88816e-08	6.92702e-07
b6	FBgn0024897	2.41457	0.00125852	0.0114977
CG15740	FBgn0030340	2.41338	2.45338e-07	6.92248e-06
ItgalphaPS5	FBgn0034880	2.37852	1.60388e-11	1.0997e-09
ppk17	FBgn0032602	2.33932	0.0177303	0.0936021
CG33926	FBgn0053926	2.32616	2.2433e-21	4.73267e-19
CG16898	FBgn0034480	2.28468	0.00934471	0.0563874
CG15142	FBgn0032645	2.25444	0.0164583	0.0884377
CG17322	FBgn0027070	2.24842	0.0105192	0.0619333
CR43653	FBgn0263662	2.2401	0.00695321	0.0448396
CG42394	FBgn0259740	2.23709	3.66429e-14	3.66776e-12
CG12721	FBgn0030373	2.22586	0.00224913	0.0183694
Myo10A	FBgn0263705	2.22584	1.32223e-08	4.98125e-07
Dgp-1	FBgn0027836	2.22552	1.1065e-21	2.51757e-19
CG40378	FBgn0267428	2.21875	0.0172236	0.091581
snoRNA:Psi28S-1192b	FBgn0083000	2.20503	0.00201919	0.0168221
Cyp28d1	FBgn0031689	2.18921	6.25322e-11	3.82814e-09
CG2070	FBgn0033203	2.178	0.000277798	0.00328684
CG42319	FBgn0259219	2.161	2.05037e-08	7.39915e-07
CG13928	FBgn0035246	2.15195	9.83533e-07	2.40843e-05
GstD2	FBgn0010038	2.13465	4.10784e-07	1.10453e-05
path	FBgn0036007	2.12686	1.49533e-51	2.27838e-48
CG5910	FBgn0036993	2.12541	0.000508019	0.00541716
Osm6	FBgn0031829	2.12431	0.010093	0.0600458
CG14570	FBgn0037122	2.11737	0.00743572	0.047382
Cyp6a23	FBgn0033978	2.11233	7.61624e-19	1.2894e-16
CG13921	FBgn0035267	2.1118	7.3802e-07	1.8707e-05
fz3	FBgn0027343	2.10168	0.000136824	0.00179891
CR43334	FBgn0286827	2.10015	4.46354e-05	0.000681609
GstD9	FBgn0038020	2.08703	3.2442e-44	3.70731e-41
CG18605	FBgn0034411	2.07168	0.00273311	0.0214044
CG18599	FBgn0038592	2.07141	0.00283661	0.0220263
Cyp6a13	FBgn0033304	2.06699	5.7631e-10	2.99186e-08
psd	FBgn0086265	2.06671	4.88269e-05	0.000736594
CR43264	FBgn0262945	2.05551	7.0484e-14	6.71213e-12
CG14879	FBgn0038419	2.04518	2.2667e-06	5.09562e-05
CG5157	FBgn0036575	2.02272	0.0130118	0.0736406
Alr	FBgn0031068	2.01863	1.39677e-37	1.19712e-34
CG6330	FBgn0039464	2.00831	0.000703761	0.00710654
CG30340	FBgn0050340	2.00605	2.07607e-05	0.000350605
CG14565	FBgn0037129	2.0043	0.00152784	0.0134303
Pbgs	FBgn0036271	2.00093	2.4699e-45	3.07907e-42
CG2065	FBgn0033204	1.99099	1.77243e-10	1.00022e-08
CG5535	FBgn0036764	1.97586	6.71448e-62	1.84151e-58
ImpL3	FBgn0001258	1.97408	2.15373e-07	6.15292e-06
CG43129	FBgn0262599	1.97071	0.00866045	0.0531606
CG10559	FBgn0039323	1.96405	2.78495e-05	0.000455729
Gyc88E	FBgn0038295	1.94508	0.0041533	0.0296127
boi	FBgn0040388	1.94497	1.144e-11	7.9633e-10
CG11671	FBgn0037562	1.93175	0.00620288	0.0409731
CG4301	FBgn0030747	1.92628	3.5762e-14	3.60592e-12
CG13248	FBgn0036984	1.91349	7.92249e-05	0.00112932
Tsp42Eh	FBgn0033129	1.86804	0.000857377	0.0084133
zpg	FBgn0024177	1.86125	0.00131733	0.011936
Pvf2	FBgn0031888	1.85954	2.23205e-22	5.56511e-20
CG6499	FBgn0038309	1.85926	0.00325322	0.0245387
CG33914	FBgn0053914	1.84073	0.00567641	0.0381012
c(2)M	FBgn0028525	1.83867	0.00701882	0.0452042
CG5882	FBgn0039490	1.82454	0.0065471	0.0428341
sano	FBgn0034408	1.82	1.59156e-12	1.28506e-10
NTPase	FBgn0024947	1.81626	1.1433e-32	6.03002e-30
CG10550	FBgn0039321	1.80392	0.00108647	0.0102256
CR44717	FBgn0265928	1.80246	0.00815392	0.0507556
CR45717	FBgn0267281	1.79726	0.00717597	0.0459617
Pfk	FBgn0003071	1.79125	6.76634e-23	1.81935e-20
CG18622	FBgn0038460	1.79121	0.00296321	0.0227263
CG10440	FBgn0034636	1.79039	1.61655e-09	7.69714e-08
wus	FBgn0030805	1.78383	1.88304e-06	4.32531e-05
NimC4	FBgn0260011	1.78341	0.0111208	0.0647831
CG17028	FBgn0036552	1.77993	0.0115012	0.066547
CR44458	FBgn0265651	1.77172	7.93234e-05	0.00112955
Ugt36Bc	FBgn0040260	1.76573	1.16519e-26	4.43839e-24
CR43855	FBgn0264437	1.76516	2.76452e-33	1.57958e-30
CG17270	FBgn0038828	1.74919	0.00234582	0.0190232
Sans	FBgn0033785	1.74625	0.00899584	0.0546808
Sr-CII	FBgn0020377	1.74252	0.0014734	0.0130522
CG34436	FBgn0085465	1.7341	2.80582e-06	6.10732e-05
CG10063	FBgn0035727	1.72623	7.87278e-05	0.00112341
w	FBgn0003996	1.72417	8.15064e-23	2.14942e-20
bru-3	FBgn0264001	1.72234	1.9435e-06	4.44559e-05
Tie	FBgn0014073	1.71079	0.00413333	0.0295518
CG9981	FBgn0030746	1.70921	1.50454e-06	3.53284e-05
bor	FBgn0287225	1.70837	2.47539e-32	1.25722e-29
JhI-26	FBgn0028424	1.702	2.57373e-07	7.23228e-06
sick	FBgn0263873	1.69725	3.94826e-14	3.92336e-12
Smyd4	FBgn0036282	1.65806	0.000485557	0.00521005
Oxp	FBgn0034255	1.64369	0.00571198	0.038265
tomb	FBgn0031715	1.64021	0.00554567	0.0374989
CG43886	FBgn0264478	1.6299	0.00288672	0.0223269
CG3457	FBgn0024984	1.62201	0.0178436	0.0940751
cuff	FBgn0260932	1.61809	0.00532805	0.0362958
Gpo-1	FBgn0022160	1.61195	6.36954e-07	1.63568e-05
AdamTS-A	FBgn0286071	1.59309	8.98503e-06	0.000168669
kirre	FBgn0028369	1.57045	0.00427869	0.030291
Obp49a	FBgn0050052	1.56647	0.00437463	0.0308112
CG31219	FBgn0051219	1.55186	0.0062432	0.0411997
cana	FBgn0040233	1.54932	8.25781e-07	2.06641e-05
CG13813	FBgn0036956	1.54196	0.0124126	0.0707969
CG9503	FBgn0030598	1.53844	0.00802866	0.0502038
CG8399	FBgn0034067	1.53757	0.00164066	0.0142575
CR42719	FBgn0261636	1.52765	0.000295515	0.00345473
CG6142	FBgn0039415	1.52567	0.000358816	0.00405309
Rpt3R	FBgn0037742	1.52519	0.0105232	0.0619333
CR45570	FBgn0267130	1.52418	0.0149679	0.0821125
gammaTub37C	FBgn0010097	1.50911	1.3546e-16	1.80345e-14
CG3476	FBgn0031881	1.5028	2.9951e-14	3.06506e-12
LysX	FBgn0004431	1.48994	0.0175641	0.0930668
GstE1	FBgn0034335	1.48582	3.37315e-15	3.92e-13
Jafrac1	FBgn0040309	1.48221	1.51569e-31	7.16713e-29
rho	FBgn0004635	1.47386	0.00676765	0.0439686
CG31051	FBgn0051051	1.46942	1.36567e-05	0.000242898
CG34454	FBgn0085483	1.44578	0.000805724	0.0079833
Orct2	FBgn0086365	1.43831	1.94663e-12	1.55198e-10
Ance-3	FBgn0032536	1.43762	8.50239e-07	2.10838e-05
CG6808	FBgn0037921	1.43597	6.35564e-06	0.000125043
Cad86C	FBgn0261053	1.4242	0.00167941	0.0145207
GstE7	FBgn0063493	1.42222	5.57979e-06	0.000111053
mthl2	FBgn0035623	1.41598	6.02034e-16	7.59989e-14
JhI-21	FBgn0028425	1.41129	6.21587e-23	1.70477e-20
Ac76E	FBgn0004852	1.39532	6.40036e-05	0.000939702
CG30054	FBgn0050054	1.38788	3.1456e-05	0.000510481
bam	FBgn0000158	1.3875	0.000125638	0.00166946
CG34194	FBgn0085223	1.37867	0.000205167	0.00253892
Pmp70	FBgn0031069	1.37065	4.84418e-18	7.38092e-16
Sip1	FBgn0024191	1.36	1.02632e-07	3.19862e-06
Cyp28a5	FBgn0028940	1.35782	2.96205e-13	2.58717e-11
CG31821	FBgn0051821	1.34597	0.000572385	0.00600085
CG2650	FBgn0000092	1.34496	0.00774098	0.0487831
v	FBgn0003965	1.34088	0.0187585	0.0979967
CG5323	FBgn0034362	1.34001	4.88023e-28	2.09133e-25
CG3038	FBgn0040373	1.33587	3.97188e-08	1.35152e-06
CR44316	FBgn0265375	1.33562	0.00967046	0.0580102
CG6006	FBgn0063649	1.33522	0.00111559	0.0104424
CG7384	FBgn0032262	1.33487	0.0098049	0.0585899
CR45549	FBgn0267109	1.33061	0.00912321	0.0553079
CG7130	FBgn0037151	1.31807	4.54565e-07	1.21273e-05
Cyt-c-p	FBgn0284248	1.30623	6.45854e-17	8.85659e-15
CG3091	FBgn0029608	1.30545	4.87186e-21	9.82469e-19
CG32625	FBgn0052625	1.2951	0.00618568	0.0408988
Mrp4	FBgn0263316	1.28931	3.08155e-07	8.45147e-06
apt	FBgn0015903	1.28851	1.96949e-08	7.12602e-07
CG2017	FBgn0037391	1.28527	1.15735e-11	8.01551e-10
CG31549	FBgn0051549	1.27989	2.53921e-11	1.6903e-09
lectin-24A	FBgn0040104	1.27617	4.60988e-08	1.54184e-06
CG9641	FBgn0031483	1.27067	4.12067e-06	8.4591e-05
l(3)02640	FBgn0010786	1.27012	1.53594e-16	2.02523e-14
Spn42De	FBgn0033115	1.26809	0.0101883	0.0604029
CG13562	FBgn0034928	1.26786	0.0108066	0.0633024
Timp	FBgn0025879	1.26183	0.00108396	0.0102139
Phb2	FBgn0010551	1.25815	1.48823e-20	2.83446e-18
CG10960	FBgn0036316	1.25669	2.69413e-08	9.49734e-07
Npc2h	FBgn0039801	1.25526	0.000955958	0.00920238
GstD5	FBgn0010041	1.24662	4.17772e-11	2.67706e-09
GstE6	FBgn0063494	1.24569	6.71302e-37	5.1142e-34
CG15390	FBgn0031419	1.24201	0.00936936	0.0565005
CG34409	FBgn0085438	1.23751	0.000673769	0.00684399
CG43773	FBgn0264295	1.2365	0.0109388	0.0639675
Dscam2	FBgn0265296	1.23446	0.0142628	0.0790243
CG6512	FBgn0036702	1.22991	8.91459e-24	2.84292e-21
CR44526	FBgn0265719	1.20589	0.00632923	0.0416073
Hmgs	FBgn0010611	1.19833	1.1199e-21	2.51757e-19
CG8292	FBgn0032004	1.19683	0.00781205	0.0491867
P32	FBgn0034259	1.18242	1.24358e-20	2.40186e-18
l(2)03659	FBgn0010549	1.17979	1.02383e-05	0.000188201
CG15211	FBgn0030234	1.17846	2.42921e-10	1.35413e-08
CG4210	FBgn0038302	1.17231	4.10734e-05	0.000635711
rgn	FBgn0261258	1.15789	1.57238e-06	3.67953e-05
CG1311	FBgn0035523	1.15292	0.00597433	0.039783
Coprox	FBgn0021944	1.13566	1.9692e-23	5.87034e-21
CG42788	FBgn0261859	1.13325	1.10484e-07	3.40224e-06
kst	FBgn0004167	1.13112	0.000784632	0.00778557
CG11374	FBgn0031214	1.13093	0.00456063	0.0318919
CG32196	FBgn0052196	1.12869	0.00910523	0.0552234
chn	FBgn0015371	1.1176	0.000328234	0.00374913
wat	FBgn0039620	1.11264	0.015966	0.0865382
CG1673	FBgn0030482	1.11214	2.94757e-10	1.62984e-08
CG11353	FBgn0035557	1.11135	0.00685279	0.0443475
Csk	FBgn0262081	1.10619	5.53229e-11	3.46412e-09
scyl	FBgn0041094	1.10231	1.7429e-08	6.45956e-07
CHKov1	FBgn0045761	1.10092	1.45548e-10	8.28176e-09
Aats-asn	FBgn0086443	1.10088	1.5487e-21	3.42537e-19
rost	FBgn0011705	1.09699	2.58514e-08	9.1602e-07
GstE9	FBgn0063491	1.09364	7.41035e-05	0.00106518
Sulf1	FBgn0040271	1.08839	4.48124e-08	1.50986e-06
Roe1	FBgn0014877	1.08793	2.30298e-20	4.32614e-18
yellow-f2	FBgn0038105	1.08708	0.00322886	0.0244087
CR43883	FBgn0264475	1.08676	0.00265096	0.0209646
sli	FBgn0264089	1.07988	0.000694642	0.00702479
CG17278	FBgn0046763	1.07826	9.83373e-11	5.81249e-09
CG42514	FBgn0260388	1.07616	0.000231708	0.00280442
sdk	FBgn0021764	1.07299	3.28e-05	0.000528538
CG7054	FBgn0038972	1.07214	0.00048096	0.00516719
Men-b	FBgn0029155	1.06134	1.27668e-07	3.85619e-06
msd1	FBgn0035209	1.05716	2.46744e-06	5.46624e-05
Bin1	FBgn0024491	1.05382	1.93562e-11	1.30114e-09
CG3608	FBgn0035039	1.0521	4.06083e-11	2.62671e-09
Aats-trp	FBgn0010803	1.05193	3.6827e-22	8.85981e-20
Meltrin	FBgn0265140	1.04515	1.96702e-07	5.6787e-06
Ets21C	FBgn0005660	1.04399	0.00661811	0.0431957
CG34261	FBgn0085290	1.03811	9.70296e-05	0.00134064
Drs	FBgn0283461	1.03169	0.0153207	0.0837021
FeCH	FBgn0266268	1.02957	3.59987e-21	7.3679e-19
Spn88Eb	FBgn0038299	1.02795	9.46936e-05	0.00131965
CG10802	FBgn0029664	1.02368	5.13155e-13	4.39806e-11
bora	FBgn0259791	1.02315	0.000210421	0.00259488
mnd	FBgn0002778	1.01631	1.24921e-12	1.02537e-10
how	FBgn0264491	1.01321	9.55038e-14	8.97016e-12
Aats-thr	FBgn0027081	1.00847	5.99583e-20	1.08185e-17
CG9184	FBgn0035208	1.00566	0.00755455	0.0479351
CG42327	FBgn0259227	1.00539	0.00167116	0.0144748
Cks30A	FBgn0010314	1.00355	2.53513e-12	1.95305e-10
asrij	FBgn0034793	1.00345	6.58513e-12	4.77788e-10
CG2789	FBgn0031263	1.00321	3.5072e-17	4.95817e-15
CG2909	FBgn0030189	0.999766	2.30528e-05	0.000385047
mRpS14	FBgn0044030	0.998855	2.43754e-14	2.53783e-12
CG4300	FBgn0036272	0.994952	3.37461e-11	2.22481e-09
l(2)37Cc	FBgn0002031	0.994299	2.02675e-14	2.15449e-12
kermit	FBgn0010504	0.992611	2.50894e-12	1.94379e-10
CG7506	FBgn0035805	0.982279	7.01233e-16	8.66307e-14
Gr94a	FBgn0041225	0.981409	0.0158177	0.085904
LpR1	FBgn0066101	0.978127	0.00409283	0.0293387
CG7194	FBgn0035868	0.977609	2.0797e-15	2.47991e-13
CR43900	FBgn0264501	0.971001	0.00104045	0.00986018
CG17734	FBgn0037890	0.967866	5.08753e-11	3.20024e-09
msd5	FBgn0035210	0.966593	4.29106e-09	1.86213e-07
CG12934	FBgn0033541	0.965597	4.3592e-11	2.78036e-09
Qtzl	FBgn0051864	0.962888	7.62254e-12	5.50147e-10
Aats-val	FBgn0027079	0.960029	8.94597e-18	1.3191e-15
Spc25	FBgn0087021	0.955299	8.87415e-08	2.80395e-06
slgA	FBgn0003423	0.951994	6.43668e-11	3.92294e-09
CG4829	FBgn0030796	0.947989	1.69124e-07	4.95556e-06
dgt3	FBgn0034569	0.945515	6.24616e-07	1.60766e-05
CG15100	FBgn0034401	0.945372	1.04864e-17	1.52978e-15
CG31875	FBgn0051875	0.944697	9.64297e-05	0.0013357
CG6428	FBgn0029689	0.941518	2.78952e-09	1.2967e-07
Gp150	FBgn0013272	0.939027	1.00929e-10	5.94008e-09
Traf-like	FBgn0030748	0.937824	0.000408	0.00450475
Nxf3	FBgn0263232	0.933078	7.86067e-06	0.00015013
CG9436	FBgn0033101	0.929582	3.76658e-05	0.000590973
P5CDh1	FBgn0037138	0.929471	1.2562e-12	1.02537e-10
asparagine-synthetase	FBgn0270926	0.929231	6.36085e-13	5.41778e-11
CG17544	FBgn0032775	0.929051	1.92491e-10	1.08182e-08
Ppn	FBgn0003137	0.926505	0.00434494	0.0306335
tum	FBgn0086356	0.921524	8.31603e-08	2.65822e-06
spz	FBgn0003495	0.91958	3.41443e-08	1.17643e-06
CG6084	FBgn0086254	0.916668	3.17876e-08	1.10917e-06
CG7272	FBgn0036501	0.91461	7.69367e-06	0.000147557
Ote	FBgn0266420	0.909929	3.30569e-15	3.87444e-13
inaD	FBgn0001263	0.908866	0.0141737	0.0786167
eIF2B-delta	FBgn0034858	0.90703	7.03953e-15	7.78493e-13
Ttc19	FBgn0032744	0.906543	2.47821e-06	5.48124e-05
sty	FBgn0014388	0.903952	1.3055e-06	3.10805e-05
Hex-A	FBgn0001186	0.903459	4.6378e-10	2.45553e-08
CG42846	FBgn0262035	0.902872	2.65456e-05	0.000436998
RpS19b	FBgn0039129	0.897863	0.00311891	0.0236951
Gclc	FBgn0040319	0.896756	2.74108e-07	7.65549e-06
PPO3	FBgn0261363	0.895849	0.0146178	0.0805357
msb1l	FBgn0027949	0.89453	1.11588e-09	5.465e-08
CG13937	FBgn0035287	0.893371	0.00256345	0.020343
polo	FBgn0003124	0.892231	5.74707e-11	3.58225e-09
CG30187	FBgn0050187	0.891741	2.89853e-13	2.54792e-11
borr	FBgn0032105	0.889218	2.75233e-14	2.8378e-12
sti	FBgn0002466	0.886354	7.58566e-07	1.91569e-05
CG7433	FBgn0036927	0.882453	0.00450029	0.0315342
CG33123	FBgn0284253	0.882362	1.12933e-13	1.0535e-11
CG11158	FBgn0030511	0.87803	0.000648635	0.0066379
Fancl	FBgn0037781	0.877003	0.0190384	0.099079
feo	FBgn0030241	0.876861	4.6097e-09	1.98159e-07
CG42259	FBgn0266569	0.875918	2.67002e-05	0.000439016
CG5010	FBgn0260747	0.875658	4.21665e-10	2.27649e-08
Fdxh	FBgn0011769	0.875591	3.58615e-06	7.56566e-05
CG12264	FBgn0032393	0.874103	1.3386e-14	1.45684e-12
BthD	FBgn0030501	0.870386	6.62422e-07	1.69661e-05
CG11710	FBgn0031115	0.868873	1.59309e-12	1.28506e-10
CG3523	FBgn0283427	0.868461	3.79915e-06	7.95386e-05
CG9917	FBgn0030740	0.86691	1.40753e-10	8.10988e-09
Socs36E	FBgn0041184	0.865159	4.80248e-06	9.68477e-05
CR32027	FBgn0052027	0.864455	0.000772179	0.00768425
CG11357	FBgn0035558	0.862907	2.45298e-06	5.45183e-05
Manf	FBgn0027095	0.861728	7.91537e-12	5.65331e-10
Kmn2	FBgn0266598	0.860197	0.00296964	0.0227628
Fpps	FBgn0025373	0.856079	7.3205e-17	9.93921e-15
CG5080	FBgn0031313	0.855147	1.80491e-05	0.000309771
CG4565	FBgn0037841	0.853617	0.0135118	0.0756832
GstE8	FBgn0063492	0.853461	0.000110835	0.00150186
Gapdh2	FBgn0001092	0.852348	5.90415e-09	2.4684e-07
aur	FBgn0000147	0.851799	9.10439e-07	2.24144e-05
Mmp2	FBgn0033438	0.850172	0.00216157	0.0177388
cdc2	FBgn0004106	0.838729	2.40271e-08	8.60757e-07
CG3740	FBgn0023530	0.83693	9.27108e-09	3.68505e-07
CG1902	FBgn0033434	0.834416	6.65635e-13	5.63448e-11
l(1)G0136	FBgn0026666	0.832077	1.51282e-06	3.54621e-05
CG3803	FBgn0034938	0.831729	8.13735e-16	9.96316e-14
sesB	FBgn0003360	0.83126	2.4002e-12	1.87011e-10
mRpL36	FBgn0042112	0.828367	0.000264744	0.0031624
CG10420	FBgn0039296	0.827013	4.12764e-09	1.7969e-07
Mur2B	FBgn0025390	0.82573	0.00862613	0.0530581
Cyt-b5	FBgn0264294	0.825518	5.39204e-15	6.06074e-13
CG42553	FBgn0260755	0.824836	1.28221e-08	4.85718e-07
p24-1	FBgn0030341	0.823872	2.00811e-12	1.5826e-10
Hsc20	FBgn0263606	0.821617	0.000144115	0.00188393
cmet	FBgn0040232	0.819674	3.96298e-06	8.24649e-05
CycB	FBgn0000405	0.819168	5.56769e-10	2.90303e-08
Klp67A	FBgn0004379	0.817871	1.50494e-07	4.45729e-06
CG7720	FBgn0038652	0.817806	0.00247447	0.0198203
Kmn1	FBgn0027259	0.810369	2.71382e-05	0.000444618
Klp3A	FBgn0011606	0.807495	4.64453e-09	1.98961e-07
scra	FBgn0261385	0.806887	6.53841e-06	0.000128088
CG8173	FBgn0030864	0.804337	4.30933e-10	2.29937e-08
Aats-gly	FBgn0027088	0.801613	2.84878e-12	2.17029e-10
aub	FBgn0000146	0.800311	6.8038e-05	0.000990452
Prestin	FBgn0036770	0.799248	2.92535e-07	8.07936e-06
Hsp70Bbb	FBgn0051354	0.797725	0.00113657	0.0105954
rho-7	FBgn0033672	0.797604	6.41721e-09	2.65058e-07
CG13397	FBgn0014417	0.796856	2.36779e-05	0.000393958
Hsp70Bc	FBgn0013279	0.79448	0.000981312	0.00937752
cue	FBgn0011204	0.794185	3.0885e-07	8.4536e-06
CG10050	FBgn0037492	0.791884	0.00162622	0.01415
CG17259	FBgn0031497	0.788181	2.88462e-12	2.18546e-10
Vrp1	FBgn0243516	0.784693	0.000211899	0.00261076
CG43799	FBgn0264343	0.783706	0.00206221	0.0170827
CG10638	FBgn0036290	0.78313	4.30246e-08	1.46039e-06
mei-38	FBgn0260986	0.782559	7.30248e-05	0.00105394
Alas	FBgn0020764	0.779018	3.68895e-09	1.64242e-07
CG30001	FBgn0050001	0.777636	0.000451127	0.00491366
Hsp60	FBgn0011244, FBgn0015245, FBgn0031728	0.776661	7.0265e-06	0.000136094
SoYb	FBgn0051755	0.771915	1.50038e-06	3.52911e-05
rempA	FBgn0260933	0.771683	0.000322278	0.00370134
CG1890	FBgn0039869	0.771294	3.77401e-09	1.66945e-07
CG31344	FBgn0051344	0.770302	2.40015e-06	5.35328e-05
Pdk1	FBgn0020386	0.769299	8.45684e-07	2.10469e-05
CG2990	FBgn0288690	0.769082	0.00550522	0.037299
pon	FBgn0025739	0.767904	0.000818514	0.00808666
mad2	FBgn0035640	0.767417	3.08819e-06	6.65855e-05
CG4611	FBgn0035591	0.766001	8.62211e-07	2.13421e-05
CG13623	FBgn0039205	0.765575	9.04838e-05	0.00127001
CG12746	FBgn0037341	0.763744	7.71444e-09	3.12096e-07
mRpL54	FBgn0034579	0.763382	1.37759e-07	4.10671e-06
CG10214	FBgn0039115	0.763246	1.27047e-07	3.8459e-06
CG8177	FBgn0036043	0.761164	1.87201e-05	0.000318893
mRpL28	FBgn0031660	0.758212	4.06924e-10	2.20559e-08
CG14253	FBgn0039467	0.75799	5.27763e-06	0.000105499
eIF-2beta	FBgn0004926	0.755793	1.96728e-12	1.55938e-10
CG31324	FBgn0051324	0.755414	1.25213e-05	0.000224744
dgt2	FBgn0032390	0.754009	3.33594e-05	0.000536293
CG7394	FBgn0036173	0.753495	1.35426e-11	9.33212e-10
CG30185	FBgn0050185	0.752812	3.88567e-08	1.32878e-06
Aats-ile	FBgn0027086	0.752329	1.65466e-08	6.16585e-07
fzy	FBgn0001086	0.750095	2.99036e-07	8.23429e-06
mim	FBgn0053558	0.745688	9.77713e-05	0.00134748
Tal	FBgn0023477	0.745593	1.40141e-14	1.51319e-12
mamo	FBgn0267033	0.742595	0.000246743	0.00296286
RhoGEF4	FBgn0035761	0.739587	0.000949774	0.00915911
Nsun2	FBgn0026079	0.739119	9.25363e-11	5.51717e-09
ghi	FBgn0266124	0.738903	9.54061e-08	3.00759e-06
CaBP1	FBgn0025678	0.737709	1.53572e-07	4.53866e-06
mRpL52	FBgn0033208	0.737651	1.28291e-07	3.8665e-06
Cdk7	FBgn0263237	0.73662	3.40006e-08	1.17443e-06
Ptp10D	FBgn0004370	0.734868	4.7483e-08	1.58042e-06
Poc1	FBgn0036354	0.734634	1.76255e-07	5.14253e-06
mRpS10	FBgn0038307	0.731432	6.38783e-06	0.000125496
CG8728	FBgn0033235	0.730523	4.20211e-14	4.14558e-12
CG7565	FBgn0035833	0.729223	0.000305729	0.00354992
CG5527	FBgn0039564	0.726735	0.00208622	0.0172339
CG9987	FBgn0032781	0.726606	9.65671e-10	4.7634e-08
CG9515	FBgn0032077	0.726185	0.00155421	0.0136098
Pgi	FBgn0003074	0.725013	5.01013e-08	1.66353e-06
CG1882	FBgn0033226	0.724474	3.18254e-05	0.000515256
Pen	FBgn0287720	0.724025	4.67807e-13	4.03462e-11
CG2918	FBgn0023529	0.723558	2.39755e-06	5.35328e-05
CG1750	FBgn0039836	0.721632	0.00236864	0.0191742
Tom40	FBgn0016041	0.719641	1.88681e-08	6.92702e-07
CG14696	FBgn0037853	0.719078	0.00331773	0.0249157
tko	FBgn0003714	0.715713	3.28742e-05	0.000529113
CG10778	FBgn0029980	0.714357	7.72214e-06	0.000147896
ncd	FBgn0002924	0.712624	5.48222e-07	1.42382e-05
CG13850	FBgn0038961	0.712305	1.5011e-07	4.45554e-06
flw	FBgn0000711	0.710214	1.99259e-07	5.7287e-06
CG31793	FBgn0051793	0.710054	5.75534e-05	0.000850463
BI-1	FBgn0035871	0.709701	5.86464e-11	3.63899e-09
Surf6	FBgn0038746	0.709512	6.27573e-06	0.000123648
CG30493	FBgn0050493	0.708732	4.41075e-08	1.49054e-06
pav	FBgn0011692	0.707661	2.51324e-06	5.54085e-05
ham	FBgn0045852	0.707038	9.99567e-06	0.000184731
RhoGAP16F	FBgn0030893	0.706554	0.000101451	0.00138842
Tom70	FBgn0032397	0.706428	7.71534e-09	3.12096e-07
Sep5	FBgn0026361	0.702182	0.00066416	0.00676141
mRpL14	FBgn0040389	0.700462	4.37632e-10	2.32607e-08
CG14434	FBgn0029915	0.697777	1.01583e-05	0.000187233
CG9410	FBgn0033086	0.697722	4.57797e-05	0.000695828
kdn	FBgn0261955	0.69742	1.07115e-07	3.32324e-06
nesd	FBgn0032848	0.695904	5.2271e-09	2.21232e-07
Tpc1	FBgn0037852	0.693869	4.6557e-07	1.2325e-05
Zw	FBgn0004057	0.693556	2.57e-06	5.65689e-05
CG42588	FBgn0260965	0.692118	0.000203007	0.00252387
Aats-ala	FBgn0027094	0.69204	8.38633e-08	2.66825e-06
Ald	FBgn0000064, FBgn0039425	0.689987	9.82791e-05	0.00135218
Klp61F	FBgn0004378	0.689103	7.57826e-05	0.00108817
Trx-2	FBgn0040070	0.688302	1.04063e-06	2.53017e-05
squ	FBgn0267347	0.688239	0.00895486	0.0544933
ebd1	FBgn0035153	0.687518	1.0092e-05	0.00018626
Arfip	FBgn0037884	0.68751	3.57851e-09	1.59844e-07
RasGAP1	FBgn0004390	0.686683	2.15996e-06	4.87965e-05
Thor	FBgn0261560	0.686226	0.00121878	0.0112168
CG32641	FBgn0052641	0.685672	5.52336e-09	2.33052e-07
icln	FBgn0029079	0.685603	1.70338e-07	4.98047e-06
Orc2	FBgn0015270	0.685553	0.000143292	0.00187855
sip2	FBgn0031878	0.685335	1.44825e-06	3.41235e-05
CG8531	FBgn0033918	0.68516	1.09573e-08	4.2687e-07
Chd64	FBgn0035499	0.684987	3.62998e-06	7.63466e-05
pigs	FBgn0029881	0.684673	0.000308926	0.00357192
Hsc70-5	FBgn0001220	0.682747	5.40132e-08	1.78049e-06
CG32640	FBgn0052640	0.682609	3.81596e-09	1.68258e-07
CG32318	FBgn0052318	0.682133	0.0156888	0.0852719
Spred	FBgn0020767	0.681537	3.25845e-06	6.97084e-05
cactin	FBgn0031114	0.679786	7.81425e-06	0.000149452
S6k	FBgn0283472	0.678674	9.95952e-07	2.43449e-05
Df31	FBgn0022893	0.676832	8.20535e-09	3.29006e-07
jumu	FBgn0015396	0.676734	5.05828e-05	0.000757982
mtacp1	FBgn0011361	0.676695	6.14001e-09	2.55145e-07
BubR1	FBgn0263855	0.67644	2.88514e-06	6.27003e-05
CG32281	FBgn0052281	0.67518	0.0004903	0.00525683
PyK	FBgn0267385	0.674895	9.13535e-07	2.24504e-05
slv	FBgn0025469	0.67479	4.36573e-05	0.000668908
RPA2	FBgn0288834	0.673305	3.1814e-09	1.43982e-07
wge	FBgn0051151	0.672755	3.83985e-05	0.000599725
ico	FBgn0263133	0.671843	1.81974e-05	0.00031076
CG6404	FBgn0027615	0.669753	3.89633e-09	1.70704e-07
mRpS30	FBgn0030692	0.668578	3.66742e-11	2.40628e-09
sni	FBgn0030026	0.668479	1.30823e-05	0.000233896
CG3781	FBgn0029853	0.668012	0.000714788	0.00720542
CG12592	FBgn0037811	0.668004	1.31417e-07	3.94955e-06
CG3040	FBgn0029925	0.666786	2.30824e-06	5.1805e-05
mRpL18	FBgn0026741	0.666629	3.20139e-06	6.8702e-05
Xpac	FBgn0004832	0.666553	6.53662e-05	0.000955614
Nnf1a	FBgn0034523	0.666248	3.25636e-05	0.000525346
bcn92	FBgn0013432	0.665168	5.2762e-10	2.76155e-08
CG14741	FBgn0037989	0.665049	0.00167775	0.0145154
ial	FBgn0024227	0.664888	0.000240037	0.00289246
CG31523	FBgn0051523	0.663865	5.39942e-06	0.00010762
lama	FBgn0016031	0.663641	0.000223506	0.00272198
hoip	FBgn0286786	0.660762	7.37307e-09	3.00913e-07
CG11679	FBgn0030678	0.660273	1.19057e-05	0.000214537
Nc73EF	FBgn0010352	0.659774	2.23506e-11	1.49509e-09
CG10055	FBgn0037482	0.658011	2.18297e-07	6.22342e-06
His2Av	FBgn0001197	0.652051	1.10461e-09	5.42924e-08
CG31950	FBgn0051950	0.651957	6.97249e-06	0.00013543
CG34195	FBgn0085224	0.65178	0.011178	0.0650612
CG1662	FBgn0030481	0.6502	1.43035e-09	6.88224e-08
CG7632	FBgn0037071	0.649791	4.30898e-06	8.81926e-05
loco	FBgn0020278	0.64979	0.000923858	0.00893432
CG10265	FBgn0033990	0.647486	0.00463034	0.0323299
Claspin	FBgn0052251	0.646341	7.19416e-06	0.000139145
CG1628	FBgn0030218	0.646157	0.0015436	0.0135414
CG7593	FBgn0039687	0.645455	0.000102236	0.00139777
JhI-1	FBgn0028426	0.644818	4.75348e-06	9.60007e-05
Updo	FBgn0033428	0.640604	4.58747e-07	1.21915e-05
CG7718	FBgn0038649	0.640268	3.4392e-05	0.00054903
CG33461	FBgn0053461	0.638231	0.000146536	0.00191012
CG11555	FBgn0086856	0.637994	6.10038e-06	0.000120366
CG9505	FBgn0031805	0.637265	0.00169229	0.0146129
GlyS	FBgn0266064	0.63481	3.83457e-11	2.50397e-09
CG12702	FBgn0031070	0.634699	4.57322e-05	0.000695828
sle	FBgn0037810	0.633763	8.93229e-06	0.000168485
rept	FBgn0040075	0.633527	3.78373e-08	1.29716e-06
sel	FBgn0263260	0.632593	7.15109e-08	2.31827e-06
Rpi	FBgn0050410	0.631918	6.11709e-08	2.00679e-06
CycA	FBgn0000404	0.631012	9.08732e-11	5.44168e-09
CG9581	FBgn0031093	0.630831	1.29949e-08	4.90906e-07
mRpS24	FBgn0039159	0.630445	0.00275276	0.0215092
CG17737	FBgn0035423	0.629479	9.82699e-09	3.8835e-07
rho-4	FBgn0030318	0.626632	5.17622e-06	0.000103623
Aats-his	FBgn0027087	0.625698	1.37109e-08	5.15115e-07
HP4	FBgn0035829	0.624877	2.13521e-07	6.11277e-06
smt3	FBgn0264922	0.624807	4.28809e-10	2.29698e-08
CG8891	FBgn0031663	0.623341	2.40407e-08	8.60757e-07
LpR2	FBgn0051092	0.622227	0.0107843	0.0631988
CG14544	FBgn0039407	0.619631	0.00940721	0.0567038
SmF	FBgn0000426	0.618572	1.1499e-07	3.51976e-06
CG3238	FBgn0031540	0.61645	0.00130421	0.011852
mRpS16	FBgn0033907	0.615152	1.3648e-07	4.08448e-06
jar	FBgn0011225	0.61504	0.00289541	0.0223437
CG17841	FBgn0028480	0.614298	2.15794e-06	4.87965e-05
CG12909	FBgn0033507	0.614149	7.1171e-05	0.00103435
CG4686	FBgn0038739	0.613535	0.00160818	0.0140108
alphaTub84D	FBgn0003885	0.612587	1.9927e-07	5.7287e-06
Rrp40	FBgn0260648	0.612139	5.39251e-05	0.000802905
SmD2	FBgn0261789	0.611469	3.17772e-09	1.43982e-07
Gem2	FBgn0036850	0.61028	0.001615	0.0140613
Eno	FBgn0000579	0.609499	4.80577e-07	1.26734e-05
su(r)	FBgn0086450	0.60946	0.000891384	0.0086815
CG15908	FBgn0033085	0.609421	0.00131461	0.0119307
CG4743	FBgn0039357	0.608676	0.00101153	0.00963938
Aatf	FBgn0031851	0.608147	6.96298e-06	0.00013543
Dab	FBgn0000414	0.608054	0.00198023	0.016568
DNApol-alpha60	FBgn0259676	0.607283	0.00341381	0.0254837
CG10764	FBgn0034221	0.607196	1.04576e-06	2.53815e-05
CG9836	FBgn0037637	0.606812	1.96246e-08	7.11936e-07
Best1	FBgn0040238	0.606448	0.000100576	0.00137782
CG17029	FBgn0036551	0.606127	0.0067718	0.0439686
CG31229	FBgn0051229	0.60607	0.0024778	0.0198354
REG	FBgn0029133	0.605937	3.05289e-08	1.0707e-06
Gos28	FBgn0044871	0.605832	1.12162e-05	0.000203181
Aats-cys	FBgn0027091	0.604226	3.30317e-09	1.48872e-07
Got2	FBgn0001125	0.60397	3.55462e-10	1.93431e-08
CG2453	FBgn0030460	0.603045	0.000166059	0.00212621
CG2982	FBgn0266570	0.601654	1.04741e-05	0.000191905
CG33213	FBgn0053213	0.600847	0.00666136	0.0434367
mRpS18A	FBgn0051450	0.600708	2.0023e-05	0.000338983
Der-1	FBgn0267972	0.599772	5.20992e-08	1.72153e-06
Ggamma30A	FBgn0267252	0.598087	6.43721e-08	2.10175e-06
sun	FBgn0014391	0.597591	9.56485e-05	0.00132756
RnrS	FBgn0011704	0.596589	1.10481e-06	2.672e-05
p130CAS	FBgn0035101	0.59626	0.000431336	0.0047206
CG15863	FBgn0033467	0.595811	0.0168293	0.0898674
CG3011	FBgn0029823	0.5946	2.48282e-06	5.48258e-05
Incenp	FBgn0260991	0.593824	7.84541e-05	0.00112067
CG34228	FBgn0085257	0.591529	0.00142741	0.0127435
CG1749	FBgn0030305	0.591283	3.67268e-06	7.70082e-05
CG6321	FBgn0036117	0.590673	2.67719e-05	0.000439669
Cyp1	FBgn0004432	0.590601	2.97779e-09	1.37029e-07
RfC38	FBgn0028700	0.589723	0.000244288	0.00293853
mRpL55	FBgn0038678	0.58919	0.000513701	0.00547349
RhoGAP54D	FBgn0034249	0.587232	0.00488634	0.0338031
Clic	FBgn0030529	0.586733	2.78779e-07	7.77011e-06
CG7556	FBgn0030990	0.585786	1.31778e-06	3.13185e-05
CG13599	FBgn0039128	0.585665	0.0153689	0.0839322
Mesh1	FBgn0039650	0.585212	0.00519161	0.0354721

## Sheet: 6. KD inf vs wGD inf downreg
Gene	FlyBase ID	log2 FC	P value	FDR
Sgs5	FBgn0003375	-7.18651	0.000287213	0.00337783
CG17111	FBgn0039048	-7.11944	1.13712e-11	7.95576e-10
Gfrl	FBgn0262869	-6.92371	7.22872e-14	6.83638e-12
sunz	FBgn0037462	-6.70203	0.00424422	0.0300936
CG13838	FBgn0039041	-6.45152	0.0167282	0.0894139
CG31230	FBgn0051230	-6.41866	0.0120586	0.0691878
CG43136	FBgn0262610	-6.36456	0.00308179	0.0234685
CG7691	FBgn0038626	-6.10775	0.0124475	0.0708854
alphaKap4	FBgn0035657	-5.98696	0.0147724	0.0812895
TkR86C	FBgn0004841	-5.79454	0.00326196	0.0245776
CG5873	FBgn0038511	-5.76983	0.00918929	0.0556347
CG43072	FBgn0262482	-5.66272	0.00666555	0.0434433
CadN2	FBgn0262018	-5.49872	3.31878e-16	4.25331e-14
yar	FBgn0266568	-5.44355	8.96946e-12	6.37296e-10
CG42287	FBgn0259183	-5.39201	0.00436482	0.0307578
CR44886	FBgn0266180	-5.38096	0.00643111	0.0421751
CG6996	FBgn0036950	-5.35058	0.00541625	0.0367507
CR44365	FBgn0265496	-5.29468	0.00136439	0.0122768
PHDP	FBgn0025334	-5.26722	1.0052e-08	3.961e-07
srw	FBgn0261952	-5.24951	0.0176453	0.093286
CG31097	FBgn0051097	-5.22149	0.00625672	0.0412294
Or33b	FBgn0026391	-5.18762	0.000522874	0.00555397
fd64A	FBgn0004895	-5.11863	0.00418479	0.0297645
CheB74a	FBgn0261294	-5.07447	0.00302589	0.0231165
CG18672	FBgn0040628	-5.0656	0.00116919	0.0108332
CG34236	FBgn0085265	-4.98817	2.64725e-07	7.42366e-06
mir-2490	FBgn0262293	-4.97774	0.00134096	0.0120898
CG13575	FBgn0034996	-4.974	0.0101575	0.0602984
CR44157	FBgn0265040	-4.95579	0.0131173	0.074062
CG43092	FBgn0262538	-4.95421	0.00556635	0.0375831
Sgs3	FBgn0003373	-4.94721	0.000154475	0.00200029
Ir60e	FBgn0035019	-4.85279	0.00259332	0.0205562
CG42834	FBgn0262023	-4.78299	0.000237738	0.00286729
CG11298	FBgn0034721	-4.71093	0.0166802	0.0892451
CG5697	FBgn0038846	-4.57796	3.56325e-05	0.000565542
Cyp6g1	FBgn0025454	-4.43185	2.80584e-08	9.86576e-07
TwdlW	FBgn0038487	-4.41115	0.0137668	0.0768354
CG31551	FBgn0051551	-4.37647	1.12692e-05	0.000203871
Lcp65Ag2	FBgn0020637	-4.23519	0.00711864	0.0456799
ARY	FBgn0058064	-4.2169	0.015551	0.0847577
CR44457	FBgn0265650	-4.18749	2.6472e-08	9.35595e-07
CG3841	FBgn0032131	-4.14518	0.0164429	0.0883893
NT5E-2	FBgn0050104	-4.03904	1.62994e-21	3.54784e-19
CR44895	FBgn0266200	-3.98129	9.96428e-08	3.11964e-06
CBP	FBgn0026144	-3.90501	1.69421e-16	2.21264e-14
CG9030	FBgn0030599	-3.8473	0.00359101	0.0265607
CG43206	FBgn0262842	-3.7883	0.00804701	0.0502727
CG13029	FBgn0036670	-3.65586	0.00766128	0.0484367
CG32206	FBgn0052206	-3.65343	1.6222e-05	0.0002823
Eig71Ee	FBgn0004592	-3.60881	0.00332134	0.0249291
CG33458	FBgn0053458	-3.60492	1.21035e-07	3.68835e-06
Prosalpha3T	FBgn0261395	-3.59259	0.00597203	0.039783
SoxN	FBgn0029123	-3.58636	1.25326e-08	4.76066e-07
CG14990	FBgn0035496	-3.56712	2.10652e-19	3.70342e-17
Trh	FBgn0035187	-3.53586	5.069e-08	1.67901e-06
CG5597	FBgn0034920	-3.5278	2.9282e-07	8.07936e-06
Gs1	FBgn0001142	-3.52219	2.05633e-06	4.67636e-05
Sgs7	FBgn0003377	-3.52144	0.00865693	0.0531606
Ir7f	FBgn0259188	-3.49955	2.17734e-06	4.91082e-05
Cyp4e3	FBgn0015035	-3.49656	0.0166257	0.0890573
CG18746	FBgn0042103	-3.46492	0.00408606	0.0293362
CG11892	FBgn0039313	-3.45068	0.00338365	0.0252999
klg	FBgn0017590	-3.43585	0.00466207	0.0325183
pncr017:3R	FBgn0046756	-3.40614	0.00613514	0.0406431
CG13795	FBgn0031937	-3.38833	3.84147e-09	1.6884e-07
CG9664	FBgn0031515	-3.37826	1.11693e-10	6.5455e-09
CG6696	FBgn0030947	-3.35151	0.00188572	0.0159229
GstT4	FBgn0030484	-3.29592	7.26013e-21	1.42226e-18
CG16886	FBgn0028938	-3.28995	4.57929e-14	4.45361e-12
Or22b	FBgn0026397	-3.27916	0.00771576	0.0487137
E(spl)m2-BFM	FBgn0002592	-3.24868	1.94709e-05	0.000330042
CG42449	FBgn0259926	-3.24663	0.00347915	0.0258729
CG12517	FBgn0032311	-3.22571	3.38646e-05	0.000541874
CG14492	FBgn0034283	-3.225	0.000897219	0.00871974
CG11236	FBgn0031860	-3.19889	0.0071664	0.0459219
CG3349	FBgn0036459	-3.15696	0.00714415	0.0458221
CG30098	FBgn0050098	-3.15603	4.46283e-07	1.19296e-05
hoe1	FBgn0041150	-3.15148	1.61089e-43	1.69924e-40
Cyp6t3	FBgn0033697	-3.13678	6.8553e-10	3.48173e-08
CG42747	FBgn0261801	-3.11642	0.000186257	0.00234972
CG17349	FBgn0032771	-3.08032	8.30765e-07	2.0751e-05
Jheh1	FBgn0010053	-3.05967	2.0719e-62	7.10299e-59
NimC2	FBgn0028939	-3.05428	0.000369594	0.00415207
sro	FBgn0262112	-3.01637	9.71929e-12	6.87014e-10
CG15580	FBgn0037398	-3.00378	0.00287695	0.0222639
yin	FBgn0265575	-2.99733	2.13502e-13	1.93891e-11
CG14195	FBgn0030998	-2.9679	0.00448024	0.0314259
Ir7g	FBgn0029968	-2.96636	7.04425e-09	2.89215e-07
CG3280	FBgn0267796	-2.96454	0.000931557	0.00900243
CG9509	FBgn0030594	-2.9583	8.36681e-06	0.000159132
CG44836	FBgn0266099	-2.94172	5.06454e-07	1.32792e-05
CG34452	FBgn0085481	-2.93346	1.6157e-05	0.000281526
tbrd-1	FBgn0039124	-2.9313	2.99735e-05	0.000488736
onecut	FBgn0028996	-2.92504	3.07478e-12	2.31673e-10
ppk11	FBgn0065109	-2.92017	0.0165017	0.0886014
CR45593	FBgn0267153	-2.91183	0.000352117	0.00399717
CR44589	FBgn0265800	-2.91174	0.00824055	0.0511093
CR45453	FBgn0267009	-2.90332	5.17126e-05	0.000772478
CG43187	FBgn0262816	-2.89803	9.28059e-05	0.00129573
sxe2	FBgn0038398	-2.87975	0.00675522	0.0439442
CG42369	FBgn0259715	-2.87681	2.98498e-37	2.40782e-34
pgant8	FBgn0036529	-2.87535	8.89923e-13	7.35151e-11
CG44422	FBgn0265595	-2.87526	4.09734e-05	0.000635597
CG3097	FBgn0029804	-2.87187	0.00102419	0.00973303
CG10514	FBgn0039312	-2.86617	0.0101667	0.0603272
CG3940	FBgn0037788	-2.84425	0.000161123	0.00207074
Reck	FBgn0036463	-2.83081	0.00164862	0.0143177
CG32557	FBgn0052557	-2.82858	0.00337805	0.0252718
Octbeta3R	FBgn0250910	-2.79323	0.00107389	0.0101351
CG4525	FBgn0038358	-2.79249	7.83359e-22	1.82071e-19
CG6034	FBgn0036750	-2.78833	4.58373e-11	2.89662e-09
CR43148	FBgn0262631	-2.78655	0.0118976	0.0684938
CR45454	FBgn0267010	-2.75336	0.00553259	0.0374296
CG42255	FBgn0259140	-2.75327	4.70581e-05	0.000711474
CG11318	FBgn0039818	-2.75156	3.14802e-09	1.43774e-07
CG42492	FBgn0259994	-2.73432	5.14272e-06	0.000103103
CG31999	FBgn0051999	-2.72052	1.42179e-27	5.73442e-25
CG31198	FBgn0051198	-2.71695	0.0172873	0.091813
hoe2	FBgn0031649	-2.71092	3.8457e-06	8.02681e-05
CR43643	FBgn0263652	-2.7015	0.00208254	0.0172139
CG7848	FBgn0034127	-2.69896	1.9346e-06	4.43632e-05
Jabba	FBgn0259682	-2.68394	1.42944e-19	2.5457e-17
CG7470	FBgn0037146	-2.68369	9.60004e-19	1.56721e-16
CG11191	FBgn0033249	-2.67578	0.0140884	0.0782478
fng	FBgn0011591	-2.67013	0.0004489	0.00489329
Cpr66Cb	FBgn0035875	-2.66269	8.23865e-05	0.00116711
CG4950	FBgn0036587	-2.66163	5.34091e-07	1.39239e-05
CG17839	FBgn0036454	-2.65967	3.91923e-26	1.37806e-23
Glut1	FBgn0264574	-2.64213	1.64195e-07	4.82142e-06
NimC3	FBgn0001967	-2.6348	4.72918e-06	9.56508e-05
CG12985	FBgn0030881	-2.62995	0.00632727	0.0416073
CG7582	FBgn0039681	-2.62548	3.17774e-05	0.000515087
CG32845	FBgn0052845	-2.62257	4.10499e-06	8.43954e-05
mwh	FBgn0264272	-2.6127	1.05596e-05	0.000192559
CG43729	FBgn0263980	-2.58894	9.29918e-11	5.52033e-09
CG30456	FBgn0287631	-2.5792	1.02381e-24	3.42428e-22
CR45039	FBgn0266399	-2.57723	7.00904e-06	0.000135948
Hayan	FBgn0030925	-2.56713	0.00433508	0.0305797
CR45206	FBgn0266733	-2.56683	3.37851e-06	7.17582e-05
CR44265	FBgn0265205	-2.55214	0.00875456	0.0535704
CG2157	FBgn0030244	-2.54816	0.00997561	0.0593989
bib	FBgn0000180	-2.53385	1.63668e-06	3.80402e-05
CG6356	FBgn0039178	-2.53076	8.2213e-10	4.12962e-08
Mct1	FBgn0023549	-2.53001	4.49497e-18	6.92579e-16
tim	FBgn0014396	-2.5282	8.27289e-16	1.00395e-13
sosie	FBgn0039232	-2.51993	0.00206293	0.0170827
FMRFaR	FBgn0035385	-2.51193	0.0128495	0.072842
E(spl)m3-HLH	FBgn0002609	-2.49255	4.48996e-09	1.94106e-07
CG5002	FBgn0034275	-2.49238	0.000128604	0.00170062
stumps	FBgn0020299	-2.48768	4.81788e-10	2.54106e-08
CG11899	FBgn0014427	-2.4768	3.87115e-11	2.51588e-09
CG17122	FBgn0036962	-2.47034	0.00347539	0.0258589
mspo	FBgn0020269	-2.45684	2.73924e-12	2.0985e-10
Pcp	FBgn0003046	-2.45139	0.00381446	0.0277937
CR44748	FBgn0265961	-2.44689	0.000745848	0.00746011
fu12	FBgn0026718	-2.43931	0.000261342	0.00312967
Ccn	FBgn0052183	-2.43677	0.000606179	0.00627835
CG9626	FBgn0037565	-2.4362	0.000113007	0.00152753
CG33978	FBgn0053978	-2.4333	3.36126e-21	6.98379e-19
let-7-C	FBgn0262406, FBgn0263049	-2.40955	0.00158312	0.0138364
Act79B	FBgn0000045	-2.39344	0.0078915	0.0495495
Ubc84D	FBgn0017456	-2.37039	0.0178028	0.0938963
Dbx	FBgn0261723	-2.36603	0.0189745	0.0989344
CG43861	FBgn0264443	-2.36541	0.00104822	0.00992011
CR45407	FBgn0266956	-2.36028	0.0186157	0.097434
sns	FBgn0024189	-2.3601	0.00870153	0.0533411
CR45198	FBgn0266725	-2.35952	0.0165668	0.0888815
CG34027	FBgn0054027	-2.35057	0.000970441	0.00929955
CG42807	FBgn0261989	-2.33576	1.2722e-09	6.18642e-08
CG31102	FBgn0051102	-2.33318	9.54735e-05	0.00132756
CR44930	FBgn0266235	-2.32784	0.00235894	0.0191183
CG14053	FBgn0029603	-2.32625	0.0115815	0.0669266
Oseg2	FBgn0035317	-2.32188	1.08399e-05	0.000197408
CG14132	FBgn0040817	-2.30787	0.000355722	0.00402809
CG9119	FBgn0035189	-2.30355	5.70006e-20	1.0422e-17
CG13707	FBgn0035578	-2.29539	9.44343e-10	4.67501e-08
CG33143	FBgn0053143	-2.28621	0.000521457	0.00554321
CG31517	FBgn0047199	-2.28305	0.0172762	0.0917895
CG18031	FBgn0023550	-2.28213	3.2514e-08	1.12877e-06
CG4409	FBgn0034128	-2.28126	4.02049e-06	8.31568e-05
Fili	FBgn0085397	-2.27759	2.03024e-09	9.56724e-08
mthl13	FBgn0050018	-2.27183	0.00337025	0.0252273
CG1887	FBgn0035290	-2.27176	0.0103996	0.0613902
hng3	FBgn0035160	-2.27141	0.000213035	0.00261726
msta	FBgn0053548	-2.26531	5.12681e-07	1.33995e-05
CG10405	FBgn0038431	-2.26084	2.16249e-13	1.95094e-11
CR43637	FBgn0263628	-2.26077	4.44864e-06	9.03765e-05
CG7860	FBgn0030653	-2.24018	1.89729e-23	5.78168e-21
CG33474	FBgn0053474	-2.22663	0.00132501	0.0119696
Grp	FBgn0261278	-2.22349	3.33901e-07	9.1211e-06
CG3961	FBgn0036821	-2.21945	2.61711e-13	2.31538e-11
CR45661	FBgn0267221	-2.21035	0.00101264	0.00964327
CG42260	FBgn0259145	-2.20915	0.00968337	0.0580621
CG15385	FBgn0031397	-2.20194	2.10872e-06	4.77965e-05
CG14598	FBgn0037503	-2.20021	0.000842257	0.00828542
Mtk	FBgn0014865	-2.19348	5.05905e-05	0.000757982
NijB	FBgn0036822	-2.19311	7.03423e-09	2.89215e-07
CG43110	FBgn0262570	-2.19035	3.61332e-06	7.61128e-05
CG6870	FBgn0032652	-2.18872	0.00590387	0.0393773
CG4408	FBgn0039073	-2.18817	2.51575e-05	0.000415645
CG34380	FBgn0085409	-2.18725	9.91094e-05	0.00135909
CG5758	FBgn0032666	-2.17104	0.00674187	0.0438781
CG34347	FBgn0085376	-2.15308	8.39437e-07	2.09294e-05
CG15186	FBgn0037448	-2.14486	0.00031864	0.00367186
CG4267	FBgn0264979	-2.14445	2.34034e-12	1.83389e-10
CG34331	FBgn0085360	-2.13919	1.63953e-61	3.21183e-58
E(spl)malpha-BFM	FBgn0002732	-2.13777	0.000158313	0.00204229
yellow-h	FBgn0039896	-2.13724	0.000917132	0.00888808
trol	FBgn0284408	-2.13694	1.08687e-32	5.96171e-30
CR32835	FBgn0052835	-2.12524	0.00198276	0.0165689
CG2930	FBgn0028491	-2.11894	0.00124539	0.0114234
CG31832	FBgn0051832	-2.11759	1.40956e-05	0.000249875
yellow-g	FBgn0041709	-2.10671	0.0139185	0.0775243
CG13722	FBgn0035553	-2.10202	0.00399736	0.028811
CG43759	FBgn0264090	-2.09289	1.85927e-33	1.10853e-30
CG2444	FBgn0030326	-2.09197	8.92786e-19	1.47503e-16
kek2	FBgn0015400	-2.09165	0.0177912	0.093871
alpha-Est1	FBgn0015568	-2.08754	1.4683e-14	1.57303e-12
CR43866	FBgn0264448	-2.08255	0.0033908	0.0253395
CG31337	FBgn0051337	-2.07849	2.25755e-35	1.54789e-32
CG7966	FBgn0038115	-2.07849	0.00019249	0.00241281
Dhc93AB	FBgn0013812	-2.07671	0.0140143	0.0779629
Mctp	FBgn0034389	-2.07562	6.93461e-10	3.50901e-08
CG15322	FBgn0031088	-2.06311	0.00735627	0.0469849
CG31974	FBgn0051974	-2.05757	2.46428e-05	0.000407632
CG4629	FBgn0031299	-2.05652	0.000775905	0.00771572
CG42368	FBgn0259714	-2.05636	5.78169e-10	2.99186e-08
CG12105	FBgn0035241	-2.05549	3.65847e-05	0.000577315
CG4842	FBgn0036620	-2.05121	0.000271048	0.00322087
Rh5	FBgn0014019	-2.04575	0.00560223	0.0377618
Rim	FBgn0053547	-2.03877	7.29872e-05	0.00105394
Jheh3	FBgn0034406	-2.03541	7.8385e-08	2.51143e-06
CG3635	FBgn0032981	-2.03529	4.54768e-05	0.000693686
CG14205	FBgn0031034	-2.03179	0.00202652	0.0168399
fau	FBgn0266451	-2.02661	0.0157139	0.085374
CG14527	FBgn0039613	-2.02442	3.68088e-32	1.80271e-29
CG10026	FBgn0032785	-2.02409	1.90731e-11	1.28842e-09
CG4500	FBgn0286723	-2.0225	0.000588024	0.00613459
comm	FBgn0010105	-2.01932	7.64974e-07	1.92126e-05
CS-2	FBgn0029091	-2.00999	3.53243e-07	9.63025e-06
CR44321	FBgn0265380	-1.99301	0.00180426	0.0153946
Reg-2	FBgn0016715	-1.98604	7.61907e-05	0.00109289
CG6287	FBgn0032350	-1.98106	4.96956e-05	0.000748053
CG13794	FBgn0031936	-1.97397	3.73004e-05	0.000585911
fz	FBgn0001085	-1.97112	6.8619e-07	1.75228e-05
CG4325	FBgn0026878	-1.95759	0.000202592	0.002521
Hsp23	FBgn0001224	-1.95745	6.55511e-05	0.000957297
Inx3	FBgn0265274	-1.95627	3.90958e-09	1.70739e-07
fok	FBgn0263773	-1.95352	1.64501e-29	7.27676e-27
CG7781	FBgn0032021	-1.94796	5.78597e-12	4.24294e-10
Eip78C	FBgn0004865	-1.94684	7.22748e-05	0.00104547
mlt	FBgn0265512	-1.94649	4.50126e-09	1.94106e-07
CG4752	FBgn0034733	-1.94186	0.00139664	0.0125259
tutl	FBgn0010473	-1.93545	0.00534466	0.0363729
CG30047	FBgn0050047	-1.93106	0.000162473	0.00208613
miple2	FBgn0029002	-1.93004	4.46872e-17	6.25301e-15
CG9616	FBgn0038214	-1.91921	0.0116904	0.0675084
edin	FBgn0052185	-1.91139	0.0119532	0.0687274
CG3775	FBgn0030425	-1.89461	0.00791006	0.0495979
Pde6	FBgn0038237	-1.89354	0.00145817	0.0129738
W	FBgn0003997	-1.88857	5.94527e-09	2.47804e-07
stet	FBgn0020248	-1.87873	0.0151252	0.0828985
CG34356	FBgn0085385	-1.87698	9.00409e-05	0.00126509
snoRNA:Psi18S-301	FBgn0083039	-1.87372	0.0110831	0.0646734
CG42867	FBgn0262141	-1.86763	0.0161654	0.0872243
CG42556	FBgn0260758	-1.84387	9.2883e-05	0.00129573
TkR99D	FBgn0004622	-1.843	0.0116978	0.0675134
Gal	FBgn0001089	-1.8389	9.50633e-05	0.00132345
Nep3	FBgn0031081	-1.83865	0.00346503	0.0258122
CG14736	FBgn0037986	-1.83004	0.000311248	0.00359271
Sik2	FBgn0025625	-1.81031	8.38811e-15	9.20209e-13
sNPF-R	FBgn0036934	-1.80577	0.0168603	0.089963
CG43446	FBgn0263400	-1.80437	3.96319e-05	0.000616881
CG3303	FBgn0038381	-1.79982	0.00160606	0.0140012
CG4297	FBgn0031258	-1.7998	0.000593418	0.00617885
CR45632	FBgn0267192	-1.79844	0.00522069	0.0356353
Tequila	FBgn0023479	-1.79363	1.03804e-11	7.29984e-10
Tom	FBgn0026320	-1.79085	0.000400003	0.0044379
Gyc-89Db	FBgn0038436	-1.79011	7.72745e-05	0.00110612
CG1835	FBgn0031127	-1.78896	0.00343794	0.0256499
CDase	FBgn0039774	-1.78816	6.04089e-16	7.59989e-14
mthl10	FBgn0035132	-1.78174	1.57072e-23	4.8953e-21
CG4341	FBgn0028481	-1.76276	0.00820841	0.0510167
l(3)neo38	FBgn0265276	-1.75858	3.31116e-09	1.48872e-07
sm	FBgn0003435	-1.75772	4.17365e-05	0.000643071
mthl6	FBgn0035789	-1.75239	6.95711e-14	6.67153e-12
Cyp4ac2	FBgn0031694	-1.75142	0.0182599	0.0959012
CG31473	FBgn0051473	-1.74355	0.0132725	0.0747185
CR43493	FBgn0263504	-1.73912	7.6888e-12	5.52023e-10
CG45095	FBgn0266534	-1.73793	2.85472e-30	1.30489e-27
Ace	FBgn0000024	-1.73321	0.00364773	0.0268787
CG12484	FBgn0086604	-1.73193	0.0011543	0.0107314
Lkr	FBgn0035610	-1.72926	0.010861	0.0635396
CG15343	FBgn0030029	-1.72857	1.63993e-08	6.1276e-07
CG1674	FBgn0039897	-1.7275	7.25464e-08	2.3463e-06
Mal-A5	FBgn0050359	-1.72307	6.04419e-07	1.5609e-05
PGRP-SC2	FBgn0043575	-1.72292	3.65558e-05	0.000577315
CG13962	FBgn0032824	-1.72134	0.0148566	0.0816754
HdacX	FBgn0051119	-1.71279	4.11218e-05	0.000635743
CG10621	FBgn0032726	-1.70819	4.41303e-08	1.49054e-06
Oatp30B	FBgn0032123	-1.70792	2.4432e-15	2.88824e-13
CG34120	FBgn0083956	-1.69254	0.0180462	0.0948878
CG1732	FBgn0039915	-1.69104	0.00255797	0.020323
CCHa2	FBgn0038147	-1.68378	0.0132356	0.0745684
otu	FBgn0003023	-1.68324	0.0129095	0.0730918
CG11425	FBgn0037167	-1.68174	0.0103023	0.0609209
CG33643	FBgn0053643	-1.68056	0.0160557	0.0868526
Cyp6g2	FBgn0033696	-1.67973	0.00125169	0.0114583
CG15890	FBgn0030576	-1.67437	0.00754712	0.0479351
ImpE3	FBgn0001255	-1.6741	0.00145282	0.0129367
Ac13E	FBgn0022710	-1.67328	0.0022149	0.0181223
ry	FBgn0003308	-1.67199	2.18748e-07	6.22342e-06
side	FBgn0016061	-1.67109	0.0108132	0.0633138
Esp	FBgn0013953	-1.66924	2.38513e-05	0.000395972
Pkc53E	FBgn0003091	-1.66603	0.0024335	0.0195914
Tsf3	FBgn0034094	-1.66254	3.66528e-08	1.2597e-06
CG33181	FBgn0053181	-1.65927	2.18e-18	3.43613e-16
CG14367	FBgn0038170	-1.65867	0.000981193	0.00937752
Cad87A	FBgn0037963	-1.6551	3.5272e-14	3.58285e-12
E23	FBgn0020445	-1.6509	0.000642533	0.00658986
CR45564	FBgn0267124	-1.64937	0.0112397	0.0653649
CG7778	FBgn0032025	-1.64313	0.0169133	0.0901756
santa-maria	FBgn0025697	-1.64022	0.00016726	0.00213959
Cyp4ac1	FBgn0031693	-1.63167	2.21151e-13	1.98212e-11
CG13743	FBgn0033368	-1.62842	2.53714e-07	7.1441e-06
CG1695	FBgn0031116	-1.62791	0.00320188	0.0242582
Nplp2	FBgn0287423	-1.62412	3.00555e-10	1.65523e-08
ine	FBgn0011603	-1.61716	0.00326422	0.0245811
CG3168	FBgn0029896	-1.61093	0.00495239	0.0341267
CG34305	FBgn0085334	-1.60697	0.000784321	0.00778557
CG9522	FBgn0030587	-1.59987	0.00176302	0.0151008
Sema-2b	FBgn0264273	-1.59413	0.00193466	0.0162412
CG3625	FBgn0031245	-1.58947	7.66106e-10	3.86235e-08
dpr8	FBgn0052600	-1.58558	0.0154516	0.0842832
sff	FBgn0036544	-1.58161	0.00702808	0.0452257
CG10035	FBgn0038028	-1.58075	0.0114173	0.0661731
CG8317	FBgn0034140	-1.57862	7.55196e-06	0.000145449
dmGlut	FBgn0010497	-1.57588	2.55868e-11	1.69503e-09
CG1544	FBgn0039827	-1.57574	1.40615e-18	2.24216e-16
Neurochondrin	FBgn0037447	-1.57523	0.00625057	0.0412285
CG12643	FBgn0040942	-1.57515	7.54783e-11	4.53962e-09
beat-IIIc	FBgn0032629	-1.5686	0.0169947	0.090504
CG9486	FBgn0031791	-1.5671	0.0163352	0.0879484
CG30089	FBgn0050089	-1.56495	4.40695e-06	8.97956e-05
CG6770	FBgn0032400	-1.56023	3.0551e-10	1.67578e-08
CG14949	FBgn0035358	-1.55792	0.00028531	0.00335833
Shroom	FBgn0085408	-1.55754	0.00403789	0.0290359
Ptth	FBgn0013323	-1.55708	0.000688669	0.00697468
CG16789	FBgn0037712	-1.55215	0.000311081	0.00359271
axo	FBgn0262870	-1.55002	0.00279338	0.0217522
Pepck2	FBgn0034356	-1.54872	0.00034788	0.00395235
CR33218	FBgn0053218	-1.54789	0.0145794	0.080421
CG10249	FBgn0027596	-1.54212	1.44289e-09	6.91832e-08
CR44912	FBgn0266217	-1.5384	0.0125003	0.071127
CR45479	FBgn0267035	-1.53738	0.00373354	0.027364
CG9338	FBgn0032899	-1.53368	1.80125e-05	0.000309531
Fuca	FBgn0285958	-1.52925	1.60221e-05	0.000279531
Mst89B	FBgn0020399	-1.52491	0.0061495	0.0406989
CG14516	FBgn0039640	-1.52452	0.00387033	0.0280814
CG9629	FBgn0036857	-1.51143	3.54203e-18	5.51953e-16
fs(1)Yb	FBgn0000928	-1.51102	1.43747e-05	0.00025402
CG34370	FBgn0085399	-1.50865	0.0131693	0.074256
Syngr	FBgn0033876	-1.50714	0.00291913	0.0224888
CG7378	FBgn0030976	-1.50188	0.00115657	0.010738
CG11658	FBgn0036196	-1.50035	0.00016933	0.00216114
Cyp4d20	FBgn0035344	-1.50015	0.00872236	0.053421
CG12655	FBgn0031080	-1.49747	0.00552069	0.0373853
CR45194	FBgn0266704	-1.49264	0.00299763	0.0229389
CG11275	FBgn0034706	-1.49055	0.000665902	0.00677412
laza	FBgn0037163	-1.4899	1.21797e-08	4.67844e-07
CG45076	FBgn0266446	-1.4899	6.53527e-05	0.000955614
Apoltp	FBgn0032136	-1.48671	1.17422e-06	2.81998e-05
CG32694	FBgn0052694	-1.48553	0.000115937	0.00155756
Ance-5	FBgn0035076	-1.48514	1.04984e-18	1.6937e-16
Pdxk	FBgn0085484	-1.48356	2.94752e-09	1.36092e-07
Sox102F	FBgn0039938	-1.4833	0.00981667	0.0586052
CG33459	FBgn0053459	-1.47768	3.03469e-16	3.92592e-14
CG30197	FBgn0050197	-1.47625	2.3123e-05	0.00038528
CG15309	FBgn0030183	-1.47519	1.18578e-08	4.58047e-07
ppk10	FBgn0065110	-1.47045	0.000291737	0.00341931
pug	FBgn0020385	-1.46975	1.81578e-08	6.71152e-07
CG10467	FBgn0035679	-1.46942	6.65034e-16	8.29055e-14
CG30286	FBgn0050286	-1.46157	0.00625392	0.0412294
Elk	FBgn0011589	-1.45997	6.16936e-11	3.79374e-09
CG17224	FBgn0031489	-1.45667	0.00797676	0.0499476
CG32032	FBgn0043806	-1.45288	0.00977916	0.0585086
CG14523	FBgn0039612	-1.45277	5.93065e-18	8.83989e-16
CG5210	FBgn0013763	-1.45034	2.16431e-26	8.0214e-24
CG14684	FBgn0037824	-1.4486	0.000753109	0.0075163
CG42673	FBgn0261555	-1.4471	0.00414669	0.0295856
DNaseII	FBgn0000477	-1.44503	0.000963898	0.0092606
CG6762	FBgn0030876	-1.44074	2.6401e-06	5.79258e-05
aay	FBgn0023129	-1.4373	1.36988e-10	7.92621e-09
CG9270	FBgn0032908	-1.4352	4.44241e-05	0.000679138
RyR	FBgn0011286	-1.4287	0.00789883	0.0495658
LM408	FBgn0027611	-1.42364	8.49631e-28	3.5306e-25
Adk3	FBgn0026602	-1.42357	3.03531e-19	5.26876e-17
CG16947	FBgn0031816	-1.41699	5.33001e-17	7.38287e-15
gol	FBgn0004919	-1.41501	0.000373659	0.00418547
CG9815	FBgn0034861	-1.40516	0.00887428	0.0541098
CG4398	FBgn0034126	-1.40112	4.16211e-13	3.61234e-11
MtnB	FBgn0002869	-1.39679	0.00135547	0.0122046
Ance	FBgn0012037	-1.39508	5.97801e-21	1.18806e-18
CG43078	FBgn0262508	-1.38626	5.03228e-10	2.64397e-08
Desi	FBgn0037832	-1.38561	0.0107621	0.0631225
CG5191	FBgn0038803	-1.38521	6.6146e-08	2.15454e-06
CG4586	FBgn0029924	-1.37925	0.000178384	0.00225662
Traf4	FBgn0026319	-1.37773	1.09659e-07	3.38683e-06
CG4723	FBgn0039023	-1.37341	0.00073227	0.007335
CG5322	FBgn0032253	-1.37185	2.37554e-23	6.78662e-21
CG34232	FBgn0085261	-1.37178	9.85863e-17	1.32541e-14
cpx	FBgn0041605	-1.37129	2.53199e-08	9.0185e-07
Syt1	FBgn0004242	-1.36845	0.000326499	0.0037373
AdoR	FBgn0039747	-1.36261	0.0077101	0.0487004
CG43897	FBgn0264489	-1.36225	2.48025e-20	4.59617e-18
CG34396	FBgn0085425	-1.35982	0.00695499	0.0448396
bab2	FBgn0025525	-1.35873	0.00203232	0.01687
dsx	FBgn0000504	-1.35348	7.3193e-05	0.0010543
CG13488	FBgn0034670	-1.35194	0.0118276	0.068205
CG13321	FBgn0033787	-1.34405	0.00535243	0.0364077
bt	FBgn0005666	-1.3407	0.00855351	0.0526741
GC1	FBgn0260743	-1.33952	2.29229e-07	6.49468e-06
tinc	FBgn0261649	-1.3387	1.29666e-05	0.000232129
Jheh2	FBgn0034405	-1.33491	8.43198e-23	2.18165e-20
CG18609	FBgn0034382	-1.3304	0.0123824	0.0706619
Obp44a	FBgn0033268	-1.33	0.0130473	0.0737806
CG15528	FBgn0039742	-1.32675	0.00186909	0.0158117
CG14946	FBgn0032405	-1.31876	1.92565e-05	0.000326813
sals	FBgn0051374	-1.31813	0.00131846	0.011936
mav	FBgn0039914	-1.31529	3.17817e-08	1.10917e-06
DOR	FBgn0035542	-1.31462	3.40802e-09	1.52726e-07
CG31100	FBgn0051100	-1.30879	1.06333e-08	4.17807e-07
CG43324	FBgn0263029	-1.30865	0.00790133	0.0495658
cu	FBgn0261808	-1.30779	4.65736e-09	1.98961e-07
CG32091	FBgn0052091	-1.30618	0.00240317	0.0194079
Dscam3	FBgn0261046	-1.30575	0.0126138	0.0717435
Gel	FBgn0010225	-1.30386	3.80926e-22	9.00627e-20
PICK1	FBgn0032447	-1.30298	0.0180318	0.0948574
CG10283	FBgn0032681	-1.30116	0.00015278	0.00198022
CG31145	FBgn0051145	-1.3011	2.40084e-06	5.35328e-05
emp	FBgn0010435	-1.30055	0.000281843	0.00332805
zormin	FBgn0052311	-1.29835	8.79175e-27	3.44461e-24
CG15097	FBgn0034396	-1.29806	0.00365773	0.0269185
Ama	FBgn0000071	-1.29535	0.00271801	0.0213353
Wsck	FBgn0046685	-1.29124	1.91387e-08	6.99863e-07
wtrw	FBgn0260005	-1.29102	2.37013e-05	0.000393958
CG33080	FBgn0053080	-1.28501	9.79925e-07	2.40388e-05
PPO1	FBgn0283437	-1.28487	4.56454e-11	2.89662e-09
CG32982	FBgn0052982	-1.2755	0.00409877	0.029366
Spn27A	FBgn0028990	-1.27456	5.26028e-18	7.92684e-16
dysc	FBgn0264006	-1.26272	0.00570037	0.0382058
CG14526	FBgn0027578	-1.25645	1.71733e-08	6.38205e-07
CAH2	FBgn0027843	-1.25217	4.50971e-08	1.51573e-06
CG14535	FBgn0031955	-1.24988	0.00329836	0.0247974
CG1143	FBgn0035359	-1.24861	0.00605927	0.0402377
bgm	FBgn0027348	-1.2462	3.03439e-05	0.000494188
CG13116	FBgn0032139	-1.24416	0.00647329	0.0423729
CG12470	FBgn0040371	-1.24281	0.0111125	0.0647622
CG43103	FBgn0262563	-1.24204	0.00149301	0.0131748
pain	FBgn0060296	-1.23899	0.00202383	0.0168399
CG11395	FBgn0034200	-1.23812	6.89473e-06	0.0001343
CG1998	FBgn0030485	-1.23139	6.94272e-08	2.25605e-06
Unc-89	FBgn0053519	-1.22586	0.000880667	0.00860156
CG33275	FBgn0035802	-1.22549	0.000884661	0.00862828
CG10469	FBgn0035678	-1.22404	2.94366e-10	1.62984e-08
crq	FBgn0015924	-1.22302	1.69959e-10	9.6308e-09
CG15209	FBgn0030237	-1.22181	9.20167e-10	4.57183e-08
l(1)G0469	FBgn0040153	-1.21931	9.13372e-05	0.00127937
CG15822	FBgn0035308	-1.21526	0.00197134	0.0165036
GstS1	FBgn0010226	-1.21436	0.000477649	0.00514937
CG7763	FBgn0040503	-1.21199	0.000297807	0.00347856
ci	FBgn0004859	-1.20722	2.58359e-17	3.6905e-15
Cyp310a1	FBgn0032693	-1.20448	0.0113589	0.0659182
CG4313	FBgn0025632	-1.20076	7.35728e-05	0.00105866
CG4860	FBgn0037999	-1.20069	1.62357e-09	7.7038e-08
CR44029	FBgn0264821	-1.19841	1.56119e-05	0.000272721
ome	FBgn0259175	-1.19098	8.79629e-10	4.38631e-08
org-1	FBgn0021767	-1.18569	0.0152924	0.0835811
CG4393	FBgn0039075	-1.18306	0.00294334	0.0226245
CG42342	FBgn0259244	-1.18255	0.00258062	0.0204673
CG5059	FBgn0037007	-1.18201	3.44084e-23	9.62944e-21
NimB4	FBgn0028542	-1.18089	4.66907e-14	4.50895e-12
regucalcin	FBgn0030362	-1.17501	5.75033e-15	6.41092e-13
CG12885	FBgn0039523	-1.1728	0.000195012	0.00243996
Glt	FBgn0001114	-1.17225	1.94225e-13	1.7756e-11
Calx	FBgn0013995	-1.16904	0.00036828	0.00414632
CG13868	FBgn0034501	-1.16174	7.38808e-08	2.38383e-06
Drat	FBgn0033188	-1.161	5.66957e-07	1.46969e-05
CG3731	FBgn0038271	-1.16049	3.10469e-19	5.32182e-17
Tbh	FBgn0010329	-1.15716	0.00836897	0.0516953
CG8086	FBgn0032010	-1.15662	0.00103863	0.00984971
CG7702	FBgn0038638	-1.1551	0.0174072	0.0923424
CR43432	FBgn0263380	-1.15323	0.00904855	0.0549525
CG7091	FBgn0038099	-1.14845	0.000361091	0.00407542
CG9336	FBgn0032897	-1.14662	0.01519	0.0831869
CG12768	FBgn0037206	-1.1454	4.33097e-14	4.24219e-12
St3	FBgn0265052	-1.14527	8.29397e-13	6.93507e-11
CG9413	FBgn0030574	-1.14397	0.0127376	0.0724173
CG9416	FBgn0034438	-1.14389	0.0154079	0.0841115
sPLA2	FBgn0033170	-1.1424	1.31697e-09	6.359e-08
CG31751	FBgn0086909	-1.14186	1.17091e-07	3.57609e-06
AstA-R1	FBgn0266429	-1.13928	6.36361e-05	0.000936311
E(spl)mbeta-HLH	FBgn0002733	-1.13697	8.10409e-09	3.26343e-07
glec	FBgn0015229	-1.13675	1.95666e-08	7.11717e-07
CG17919	FBgn0037433	-1.13616	0.00380171	0.0277164
CG15861	FBgn0035084	-1.1357	0.00157705	0.0137922
laccase2	FBgn0286203	-1.13514	0.000290525	0.00341097
CG43867	FBgn0264449	-1.13291	4.10176e-06	8.43954e-05
lectin-24Db	FBgn0040102	-1.13174	2.1818e-14	2.30147e-12
PKD	FBgn0038603	-1.12978	0.00346791	0.0258173
CG14688	FBgn0037819	-1.12881	0.0015136	0.0133308
CG8908	FBgn0034493	-1.12855	0.00089798	0.00872096
CG10262	FBgn0032813	-1.12568	0.0177334	0.0936021
CG42324	FBgn0259224	-1.12548	1.7185e-06	3.974e-05
Caps	FBgn0023095	-1.11991	5.00868e-09	2.12644e-07
Sdc	FBgn0010415	-1.11766	2.47588e-22	6.06282e-20
grass	FBgn0039494	-1.11588	8.01631e-05	0.00113915
klu	FBgn0013469	-1.11319	1.54305e-05	0.000270933
CG3829	FBgn0035091	-1.11252	0.000173889	0.00220791
CG13293	FBgn0035677	-1.11066	0.0122459	0.0700574
CG16957	FBgn0032519	-1.11	0.0128924	0.0730248
CG14995	FBgn0035497	-1.1099	0.0139918	0.0778691
CG13982	FBgn0031811	-1.10771	0.00622022	0.0410678
CG9628	FBgn0036433	-1.1046	0.000469497	0.00507346
CG11509	FBgn0283451	-1.09488	0.00392838	0.0283838
Sema-5c	FBgn0284221	-1.09449	0.00057885	0.00605013
P5cr-2	FBgn0038516	-1.09047	1.96251e-07	5.67762e-06
rdgA	FBgn0261549	-1.08888	0.000122072	0.00162838
sug	FBgn0033782	-1.08653	0.0162076	0.0873641
tna	FBgn0026160	-1.08591	4.13329e-11	2.66103e-09
CG13784	FBgn0031897	-1.08457	1.78709e-12	1.43312e-10
CR42874	FBgn0262148	-1.08443	0.0149522	0.0820816
mfas	FBgn0260745	-1.08397	8.36853e-13	6.95501e-11
CG8713	FBgn0033257	-1.08149	0.00350056	0.0259857
CG34325	FBgn0085354	-1.07875	6.49503e-06	0.00012742
Prx2540-1	FBgn0033520	-1.07531	0.000121197	0.00161986
CR32194	FBgn0052194	-1.07425	0.00344381	0.0256797
mub	FBgn0262737	-1.07356	0.000652799	0.00667549
Eip74EF	FBgn0000567	-1.0733	1.4242e-10	8.17156e-09
CG11737	FBgn0037592	-1.07153	1.67311e-11	1.14146e-09
stai	FBgn0266521	-1.06994	1.88923e-08	6.92702e-07
Neto	FBgn0265416	-1.06987	4.79656e-05	0.000724396
Sb	FBgn0003319	-1.0655	0.0183012	0.0960811
Ubx	FBgn0003944	-1.06451	0.0179226	0.094383
Prx2540-2	FBgn0033518	-1.05233	9.74218e-05	0.00134401
CG44085	FBgn0264894	-1.05217	3.73781e-12	2.80091e-10
PPO2	FBgn0033367	-1.05075	2.12111e-07	6.08511e-06
wdp	FBgn0034718	-1.04589	7.36767e-13	6.19833e-11
CG12896	FBgn0033521	-1.04288	0.000163216	0.00209176
CG14372	FBgn0038156	-1.04004	0.0013752	0.0123578
by	FBgn0000244	-1.03798	1.23979e-08	4.74896e-07
Cpr49Ac	FBgn0033725	-1.03526	0.00332817	0.0249668
fbp	FBgn0032820	-1.03299	9.38882e-09	3.72107e-07
Cyp12e1	FBgn0037817	-1.03124	1.2511e-08	4.76066e-07
CG30148	FBgn0050148	-1.02894	0.00204498	0.0169545
CG32082	FBgn0052082	-1.0232	0.00110122	0.0103361
alpha-Est9	FBgn0015577	-1.02214	6.84831e-10	3.48173e-08
LRP1	FBgn0053087	-1.01885	1.56191e-08	5.85202e-07
kune	FBgn0033032	-1.01858	2.22469e-10	1.24519e-08
brk	FBgn0024250	-1.01837	1.85237e-06	4.26202e-05
Dh31-R	FBgn0052843	-1.01752	0.00366098	0.0269185
CG7381	FBgn0038098	-1.01434	4.20848e-05	0.000647709
Idgf1	FBgn0020416	-1.01127	7.02563e-11	4.26294e-09
Ptp99A	FBgn0004369	-1.01118	6.11792e-12	4.46251e-10
Dhc62B	FBgn0013811	-1.00507	0.00228234	0.0186185
lbk	FBgn0034083	-1.00321	7.35352e-11	4.44224e-09
Tep1	FBgn0041183	-1.00265	9.65794e-08	3.0376e-06
CG34424	FBgn0085453	-0.999646	4.13463e-07	1.10955e-05
CG31174	FBgn0051174	-0.999373	0.00392857	0.0283838
meso18E	FBgn0040089	-0.989212	0.00362853	0.0267528
mAChR-A	FBgn0000037	-0.988688	0.0032823	0.0247037
CG42238	FBgn0250867	-0.986302	0.000212688	0.00261726
CR43051	FBgn0262353	-0.985871	0.0154336	0.0842182
Samuel	FBgn0032330	-0.985833	2.71724e-06	5.93335e-05
CG42541	FBgn0260658	-0.984709	0.0191129	0.099429
CG12910	FBgn0033502	-0.984338	0.0145294	0.080178
Lip4	FBgn0032264	-0.980376	0.0118646	0.0683326
Eip71CD	FBgn0000565	-0.980301	0.0051593	0.0352866
Idgf3	FBgn0020414	-0.977598	1.486e-13	1.36762e-11
Scgalpha	FBgn0032013	-0.970078	0.00988709	0.0589485
SLC5A11	FBgn0031998	-0.968714	0.00238528	0.0192888
kek5	FBgn0031016	-0.960314	0.000213738	0.00262099
CG8306	FBgn0034142	-0.959724	2.39014e-07	6.75793e-06
rgr	FBgn0267792	-0.953942	0.000421271	0.00462892
ptr	FBgn0262867	-0.952292	0.00564396	0.0379763
Gbs-76A	FBgn0036862	-0.951193	0.00410711	0.029395
CG10433	FBgn0034638	-0.950824	2.79324e-06	6.08963e-05
peb	FBgn0003053	-0.949953	1.42078e-06	3.35917e-05
Eip75B	FBgn0000568	-0.944554	3.27642e-08	1.13458e-06
CG34330	FBgn0085359	-0.944507	0.00253407	0.0201681
CG42554	FBgn0260756	-0.944364	0.00248117	0.0198496
CG3835	FBgn0023507	-0.941927	0.000136734	0.00179891
vkg	FBgn0016075	-0.93898	2.43025e-08	8.67864e-07
cer	FBgn0034443	-0.927696	6.08901e-06	0.000120315
CG13907	FBgn0035173	-0.91763	4.96305e-07	1.3038e-05
gukh	FBgn0026239	-0.917224	0.000427359	0.0046883
f-cup	FBgn0028487	-0.915379	0.000169876	0.00216498
CG32407	FBgn0052407	-0.913499	2.08623e-05	0.000351888
Swim	FBgn0034709	-0.913298	0.0102083	0.0604434
mth	FBgn0023000	-0.910706	3.75137e-15	4.3229e-13
Gyg	FBgn0265191	-0.905749	7.80321e-05	0.0011158
Pdk	FBgn0017558	-0.905379	6.59658e-10	3.38798e-08
Syp	FBgn0038826	-0.903902	7.41624e-07	1.87636e-05
numb	FBgn0002973	-0.901119	0.000155449	0.00200912
cathD	FBgn0029093	-0.897481	1.24345e-08	4.74969e-07
CG6959	FBgn0037956	-0.897102	0.00565282	0.0380172
CG6163	FBgn0036155	-0.895376	0.00146139	0.0129793
CG15820	FBgn0035312	-0.886812	3.06993e-05	0.000498791
CG18619	FBgn0032202	-0.885124	1.19393e-08	4.59898e-07
CG13204	FBgn0033627	-0.884218	0.0025232	0.020105
CG32813	FBgn0052813	-0.882289	0.000156781	0.00202442
lectin-28C	FBgn0040099	-0.881288	5.35185e-12	3.96702e-10
corn	FBgn0259173	-0.879762	1.07899e-08	4.21544e-07
rau	FBgn0031745	-0.879597	0.00831192	0.0514356
Ir62a	FBgn0053971	-0.87781	0.00888254	0.0541361
moody	FBgn0025631	-0.877248	4.36469e-06	8.90669e-05
CG3394	FBgn0034999	-0.876389	4.57105e-05	0.000695828
Cg25C	FBgn0000299	-0.87545	1.25517e-07	3.808e-06
bbg	FBgn0087007	-0.874164	0.000492392	0.00527513
CG11686	FBgn0040551	-0.868174	2.22274e-05	0.000372246
Oscillin	FBgn0031717	-0.865837	6.49172e-05	0.000951079
Tsp42Ef	FBgn0033127	-0.864156	0.00035528	0.00402641
Oatp74D	FBgn0036732	-0.861466	9.30384e-16	1.11915e-13
CG3376	FBgn0034997	-0.859471	2.3135e-09	1.08277e-07
CG5707	FBgn0026593	-0.851773	0.0190034	0.0989763
CG17119	FBgn0039045	-0.847536	0.00251294	0.0200458
CG12177	FBgn0030510	-0.847024	1.7602e-05	0.000303237
Acsf2	FBgn0031703	-0.846958	0.00207655	0.0171747
alpha-Est7	FBgn0015575	-0.846508	3.89289e-06	8.11295e-05
Tomosyn	FBgn0030412	-0.843909	3.78262e-07	1.0231e-05
CG1815	FBgn0039863	-0.841573	5.33153e-12	3.96702e-10
Ten-a	FBgn0267001	-0.839964	0.000613859	0.00633874
lz	FBgn0002576	-0.837668	1.14505e-05	0.000206606
EcR	FBgn0000546	-0.837093	1.00417e-06	2.45022e-05
Trpm	FBgn0265194	-0.836892	8.71486e-07	2.15328e-05
CG8449	FBgn0038129	-0.83497	3.51681e-05	0.000559466
Evi5	FBgn0262740	-0.827511	4.24368e-10	2.2821e-08
Coop	FBgn0263240	-0.824484	3.59207e-05	0.000569458
CG8157	FBgn0034010	-0.821952	0.00034141	0.00389173
CG2201	FBgn0032955	-0.81846	4.4077e-05	0.000674585
Lapsyn	FBgn0034602	-0.818066	0.0127725	0.0725273
Gip	FBgn0011770	-0.816273	1.70949e-06	3.95984e-05
CG33090	FBgn0028916	-0.816245	3.06232e-06	6.61316e-05
CG5337	FBgn0032249	-0.815014	1.4224e-05	0.000251683
MP1	FBgn0027930	-0.813234	3.03733e-09	1.39301e-07
CG2211	FBgn0035211	-0.802073	1.58994e-06	3.70797e-05
mv	FBgn0288310	-0.798174	1.08002e-06	2.61666e-05
26-29-p	FBgn0250848	-0.797853	8.11513e-09	3.26343e-07
Tsp42El	FBgn0033134	-0.796676	0.0035019	0.0259857
roX1	FBgn0019661	-0.795068	3.22011e-06	6.89958e-05
CG6910	FBgn0036262	-0.794062	0.00144848	0.0129064
CG7322	FBgn0030968	-0.79227	1.35054e-13	1.25135e-11
CG31075	FBgn0051075	-0.787768	0.00723354	0.0462656
Oat	FBgn0022774	-0.783864	0.000662468	0.0067492
cbt	FBgn0043364	-0.783768	3.63049e-05	0.000574221
CG4080	FBgn0035983	-0.781217	8.13875e-06	0.000155225
CG3308	FBgn0038877	-0.77619	2.27439e-07	6.45729e-06
CG18446	FBgn0033458	-0.775587	1.9163e-07	5.55564e-06
CG10131	FBgn0033949	-0.77366	6.98536e-07	1.77389e-05
Tango9	FBgn0260744	-0.771356	4.73093e-08	1.57847e-06
CG13086	FBgn0032770	-0.769285	0.00187875	0.0158739
Sesn	FBgn0034897	-0.767032	0.0025483	0.0202696
sky	FBgn0032901	-0.766882	0.000858324	0.0084133
CG31313	FBgn0051313	-0.766364	0.000599514	0.00622813
Efhc1.1	FBgn0030691	-0.766141	0.0181398	0.0953436
CG6805	FBgn0034179	-0.76488	0.00676868	0.0439686
Golgin84	FBgn0039188	-0.764261	3.77073e-09	1.66945e-07
CG43444	FBgn0263392	-0.762762	1.48586e-05	0.000261897
CG33144	FBgn0053144	-0.761866	1.57415e-09	7.52135e-08
tamo	FBgn0041582	-0.756513	0.000976962	0.0093555
Hexo2	FBgn0041629	-0.756259	3.89553e-08	1.32884e-06
CG3902	FBgn0036824	-0.754878	1.75624e-06	4.04762e-05
glob1	FBgn0027657	-0.753443	5.49045e-05	0.000813952
CG9821	FBgn0286516	-0.752449	8.02106e-07	2.01084e-05
alpha-Est3	FBgn0015571	-0.752083	0.0146032	0.0804877
bves	FBgn0031150	-0.751714	0.00598344	0.0398112
jdp	FBgn0027654	-0.750513	0.00186609	0.0157961
alpha-Est8	FBgn0015576	-0.749839	5.35787e-07	1.39416e-05
sfl	FBgn0020251	-0.747201	0.000601661	0.00624098
mdy	FBgn0004797	-0.745234	5.32492e-05	0.000793703
Ndae1	FBgn0259111	-0.743722	0.000369698	0.00415207
wkd	FBgn0037917	-0.743332	3.87231e-05	0.000604107
Tsp26A	FBgn0031760	-0.738621	0.00172649	0.0148342
CG8745	FBgn0036381	-0.729255	0.0128074	0.0726852
unc-13	FBgn0025726	-0.728183	5.66344e-05	0.000838691
Pxn	FBgn0011828	-0.727914	3.64866e-06	7.6622e-05
Dscam1	FBgn0033159	-0.727706	0.000459037	0.00497218
CG1665	FBgn0033451	-0.727118	8.55934e-05	0.00120631
PhKgamma	FBgn0011754	-0.720687	2.20926e-09	1.03752e-07
SelG	FBgn0030350	-0.717476	6.2366e-09	2.58376e-07
CG4019	FBgn0034885	-0.717105	0.000190541	0.00239276
CG5167	FBgn0038038	-0.716494	1.47109e-05	0.000259628
Spn	FBgn0010905	-0.714252	0.000410527	0.00452173
GstE12	FBgn0027590	-0.71142	7.59469e-08	2.43902e-06
Cirl	FBgn0033313	-0.711263	6.72606e-06	0.000131201
Ady43A	FBgn0026602	-0.71096	0.000136793	0.00179891
gb	FBgn0039487	-0.709904	3.36432e-06	7.16382e-05
L	FBgn0288433	-0.709659	5.89448e-11	3.64104e-09
CG31778	FBgn0051778	-0.709188	0.0047798	0.0331874
Dg	FBgn0034072	-0.705562	0.00303287	0.0231569
CG8866	FBgn0037679	-0.70477	0.00122461	0.011263
Dmtn	FBgn0037443	-0.703333	4.16685e-05	0.000642744
jing	FBgn0086655	-0.702664	0.00177831	0.0152032
modSP	FBgn0051217	-0.702262	0.000127865	0.00169248
CG33307	FBgn0053307	-0.701901	0.00788459	0.0495288
CG8066	FBgn0038243	-0.700818	1.54976e-05	0.000271416
CG8547	FBgn0033919	-0.699338	0.00380183	0.0277164
CG30046	FBgn0050046	-0.698813	6.31039e-08	2.06526e-06
Snoo	FBgn0085450	-0.698725	2.32151e-06	5.20177e-05
CR43242	FBgn0262887	-0.698354	0.00277166	0.0216199
CG4496	FBgn0031894	-0.698045	0.00703495	0.0452487
Sema-1a	FBgn0011259	-0.696621	0.00073046	0.00732222
CG8602	FBgn0035763	-0.694551	4.10422e-06	8.43954e-05
CG3246	FBgn0031538	-0.694044	0.00446722	0.0313506
sls	FBgn0086906	-0.693877	0.000115022	0.00154788
sut1	FBgn0028563	-0.692477	1.64662e-09	7.78622e-08
eater	FBgn0243514	-0.69141	4.94021e-07	1.30029e-05
hipk	FBgn0035142	-0.690985	2.39155e-05	0.000396558
CG18171	FBgn0035262	-0.690709	0.000226144	0.00274192
CR42862	FBgn0262109	-0.690305	2.90088e-07	8.03632e-06
CG18812	FBgn0042135	-0.688758	0.00388947	0.0281607
PGRP-LA	FBgn0035975	-0.688402	0.00382131	0.0277993
CG31705	FBgn0028490	-0.685464	1.03929e-06	2.53017e-05
CG8080	FBgn0033373	-0.682719	2.21567e-05	0.000371892
CG15093	FBgn0034390	-0.6804	0.000301811	0.00351313
Fhos	FBgn0266084	-0.67983	0.00293734	0.022591
Abcd1	FBgn0039890	-0.679557	5.70495e-09	2.39976e-07
CG6613	FBgn0034694	-0.677841	1.07358e-07	3.32325e-06
Pdcd4	FBgn0030520	-0.677489	3.64294e-07	9.87264e-06
CG1092	FBgn0037228	-0.676805	8.76595e-09	3.50459e-07
CG9801	FBgn0037623	-0.673478	0.00137833	0.0123779
LIMK1	FBgn0283712	-0.672765	0.000121532	0.00162275
CaMKI	FBgn0016126	-0.670299	6.3388e-10	3.26782e-08
CG33465	FBgn0053465	-0.668694	9.56674e-06	0.000178245
Irc	FBgn0038465	-0.66855	1.39171e-07	4.1398e-06
Kr-h1	FBgn0266450	-0.665729	0.0026003	0.0205996
nrv3	FBgn0032946	-0.664985	2.05381e-06	4.67636e-05
NimB2	FBgn0028543	-0.661639	1.2897e-09	6.24933e-08
CG11170	FBgn0034705	-0.657088	0.00192743	0.0161954
fat-spondin	FBgn0026721	-0.656273	0.000213191	0.00261726
dpp	FBgn0000490	-0.654681	4.58202e-05	0.000695828
toc	FBgn0015600	-0.649209	5.58996e-06	0.000111094
Ppt2	FBgn0032358	-0.647876	3.55258e-06	7.5064e-05
Spn42Da	FBgn0265137	-0.645866	0.00494419	0.0341045
fabp	FBgn0037913	-0.645613	0.00105436	0.0099713
heph	FBgn0011224	-0.639239	1.14216e-05	0.000206356
CG5828	FBgn0031682	-0.638279	0.000607142	0.00627884
Lar	FBgn0000464	-0.638229	2.39703e-05	0.000396986
siz	FBgn0026179	-0.637562	0.000479104	0.00515695
Cyp9f2	FBgn0038037	-0.637233	3.9042e-07	1.0539e-05
CG8814	FBgn0031478	-0.633467	1.07322e-08	4.20487e-07
CG1236	FBgn0037370	-0.632273	6.10184e-05	0.000898759
CG15706	FBgn0034093	-0.632172	0.000225007	0.00273296
Aldh-III	FBgn0010548	-0.632033	4.08279e-07	1.09995e-05
br	FBgn0283451	-0.631059	0.00823522	0.0510993
vri	FBgn0016076	-0.628736	0.00233249	0.0189487
CdsA	FBgn0010350	-0.628152	7.10199e-09	2.90715e-07
Atox1	FBgn0052446	-0.626992	3.36296e-06	7.16382e-05
CG10866	FBgn0035475	-0.626757	0.0101317	0.0601975
Utx	FBgn0260749	-0.6252	0.00106635	0.0100778
Den1	FBgn0033716	-0.624292	1.21411e-06	2.90561e-05
CG10561	FBgn0002036	-0.624092	0.00744338	0.0474088
tub	FBgn0003882	-0.624059	9.60599e-06	0.000178734
fz2	FBgn0016797	-0.623958	0.000447842	0.00488565
CG6424	FBgn0028494	-0.623078	9.68607e-05	0.00134031
ade5	FBgn0020513	-0.622743	1.13922e-06	2.74554e-05
CG7900	FBgn0037548	-0.619243	0.000471097	0.00508674
CG32772	FBgn0052772	-0.618408	4.76808e-09	2.03058e-07
CG9547	FBgn0031824	-0.61594	1.75199e-05	0.000302202
Tektin-C	FBgn0035638	-0.615248	0.000539732	0.00570651
Asator	FBgn0039908	-0.614806	4.5865e-07	1.21915e-05
Paip2	FBgn0038100	-0.614668	2.60722e-13	2.31538e-11
CG4612	FBgn0035016	-0.614105	0.000465166	0.00503061
GNBP1	FBgn0040323	-0.612454	0.00195314	0.0163813
CG12717	FBgn0030420	-0.607924	0.000800495	0.00793723
CG7800	FBgn0037552	-0.607408	1.37771e-06	3.2686e-05
CG3077	FBgn0031457	-0.604667	0.00209969	0.0173139
scat	FBgn0011232	-0.603829	6.63153e-07	1.69661e-05
CG2135	FBgn0270927	-0.602211	8.51383e-08	2.70255e-06
Pde9	FBgn0259171	-0.602004	8.00284e-05	0.00113841
Acox57D-p	FBgn0034628	-0.599764	1.3651e-05	0.000242898
nonA-l	FBgn0015520	-0.598284	2.69192e-05	0.000441559
l(1)G0193	FBgn0027280	-0.59589	1.34971e-05	0.000240683
put	FBgn0003169	-0.595245	6.24868e-07	1.60766e-05
CG9796	FBgn0038149	-0.594682	2.93495e-09	1.3597e-07
CG13624	FBgn0039209	-0.593939	1.58134e-06	3.6942e-05
CG12576	FBgn0031190	-0.592524	9.36437e-06	0.00017495
CG4558	FBgn0029914	-0.592319	2.0105e-05	0.00033995
Su(z)2	FBgn0265623	-0.588822	0.0015015	0.0132327
CG5381	FBgn0032218	-0.587244	0.0156093	0.0850081
CG40178	FBgn0287183	-0.586972	5.82486e-05	0.00085981

## Sheet: 7. wGD inf vs wGD late upreg
Gene	FlyBase ID	log2 FC	P value	FDR
IM2	FBgn0025583	11.8707	2.05489e-11	5.57993e-10
CG4757	FBgn0027584	11.8597	7.83367e-12	2.20129e-10
IM1	FBgn0034329	10.931	1.55007e-11	4.25122e-10
IM23	FBgn0034328	10.4699	7.35673e-08	1.34153e-06
nord	FBgn0050418	10.3361	3.37348e-10	8.00355e-09
IM3	FBgn0040736	9.97724	1.18501e-09	2.65523e-08
CG13422	FBgn0034511	9.92346	2.07568e-06	3.05078e-05
Slob	FBgn0264087	9.86432	1.43863e-21	7.14781e-20
CR42738	FBgn0261702	9.85256	5.31518e-11	1.36493e-09
IM4	FBgn0040653	9.82165	1.21119e-14	4.1316e-13
CG18649	FBgn0036469	9.67381	8.21393e-06	0.000107994
CG12655	FBgn0031080	9.62644	2.29078e-29	1.79506e-27
CG14072	FBgn0032318	9.34707	3.95291e-20	1.819e-18
CG1208	FBgn0037386, FBgn0035402	8.92813	1.60199e-39	2.28834e-37
Victoria	FBgn0053117	8.89184	2.54257e-05	0.000302134
Drip	FBgn0015872	8.86311	1.04049e-48	2.33906e-46
CG4607	FBgn0029932	8.84377	7.01695e-22	3.57708e-20
CG31769	FBgn0051769	8.69129	3.01663e-24	1.77541e-22
sNPF-R	FBgn0036934	8.66424	1.07977e-15	3.91715e-14
CR44948	FBgn0266253	8.66236	9.91366e-31	8.44385e-29
Ocho	FBgn0040296	8.65193	1.32162e-24	7.98389e-23
t	FBgn0086367	8.63647	2.13404e-28	1.5566e-26
ItgalphaPS4	FBgn0034005	8.61992	2.18315e-43	3.78955e-41
atilla	FBgn0032422	8.5776	7.9862e-37	9.44092e-35
Liprin-gamma	FBgn0034720	8.51834	1.66921e-27	1.17384e-25
CG18609	FBgn0034382	8.47331	1.83479e-21	8.98587e-20
CG9733	FBgn0039759	8.33835	9.44271e-33	9.24913e-31
CG2556	FBgn0030396	8.33791	3.25647e-52	1.01491e-49
wun2	FBgn0041087	8.31396	1.5403e-24	9.26407e-23
CG15347	FBgn0030040	8.28854	6.092e-51	1.67079e-48
CG15370	FBgn0030107	8.24604	6.4566e-08	1.19004e-06
CG15067	FBgn0034331	8.21732	9.80807e-07	1.51121e-05
CG9336	FBgn0032897	8.1971	9.61573e-36	1.08976e-33
CG31326	FBgn0051326	8.17617	3.18061e-11	8.45266e-10
CG9572	FBgn0031089	8.16652	7.29897e-06	9.74593e-05
alphaTub85E	FBgn0003886	8.11788	2.97311e-37	3.64021e-35
dpr2	FBgn0261871	8.08164	7.59292e-14	2.47909e-12
Sp212	FBgn0053329	8.01067	4.25076e-19	1.85639e-17
CG5107	FBgn0039342	8.00881	1.76103e-10	4.28175e-09
aos	FBgn0004569	7.98873	3.80049e-08	7.24841e-07
CG5835	FBgn0038682	7.98312	8.01488e-41	1.20778e-38
CG9928	FBgn0032472	7.96984	1.24637e-05	0.000158695
CG1213	FBgn0037387	7.941	5.84924e-22	3.00414e-20
CG18635	FBgn0034279	7.93124	1.85403e-12	5.45586e-11
SP2353	FBgn0034070	7.87055	1.41548e-07	2.47583e-06
CG40485	FBgn0069973	7.84231	7.87304e-10	1.79043e-08
CR45192	FBgn0266702	7.84088	3.79708e-10	8.97464e-09
CG14105	FBgn0036359	7.78811	4.30302e-21	2.07772e-19
IM14	FBgn0067905	7.77348	8.80996e-08	1.58545e-06
CG13955	FBgn0033412	7.77113	5.60853e-07	9.00583e-06
CG11425	FBgn0037167	7.73161	2.98738e-17	1.17045e-15
CG12910	FBgn0033502	7.7	9.27514e-38	1.15627e-35
CG15065	FBgn0040734	7.69783	5.77553e-07	9.25232e-06
CG12517	FBgn0032311	7.6502	4.18795e-12	1.20397e-10
CR44316	FBgn0265375	7.64486	1.16273e-25	7.48567e-24
CG6337	FBgn0033873	7.63852	4.08736e-10	9.59759e-09
CR45382	FBgn0266931	7.57311	1.05205e-07	1.87604e-06
Fer2	FBgn0038402	7.46496	5.62118e-09	1.17684e-07
CG34034	FBgn0054034	7.43126	1.83492e-09	4.03889e-08
CG17341	FBgn0283651	7.42219	2.86708e-05	0.0003369
fau	FBgn0266451	7.41477	3.20655e-07	5.37547e-06
Tdc1	FBgn0259977	7.39322	1.80289e-53	5.88645e-51
CG18417	FBgn0035780	7.38274	3.36327e-09	7.17866e-08
Tsp42Ec	FBgn0033124	7.37833	2.58751e-05	0.000306677
CG16836	FBgn0040735	7.35423	5.52727e-05	0.000608402
CG13461	FBgn0036468	7.28772	3.51639e-13	1.10344e-11
CG17111	FBgn0039048	7.2812	8.84618e-12	2.47567e-10
Sep4	FBgn0259923	7.25067	8.36299e-38	1.05213e-35
Brd	FBgn0000216	7.21244	0.000406425	0.00357264
CG17104	FBgn0040496	7.20108	7.22151e-12	2.03762e-10
hebe	FBgn0033448	7.19824	3.39191e-44	6.28557e-42
CG33643	FBgn0053643	7.15575	2.80538e-08	5.44133e-07
CG16879	FBgn0283651	7.091	0.000973695	0.00770027
CG9631	FBgn0027563	7.06283	1.08461e-20	5.12873e-19
TotC	FBgn0044812	7.02557	0.000191275	0.0018563
CG13284	FBgn0032614	7.02324	1.01824e-07	1.82049e-06
Esp	FBgn0013953	7.01345	2.11353e-38	2.78681e-36
CG42342	FBgn0259244	6.99416	7.12323e-39	9.67137e-37
CheB38a	FBgn0067312	6.9459	4.16259e-13	1.29437e-11
CheB38b	FBgn0067311	6.92937	2.81793e-11	7.5621e-10
org-1	FBgn0021767	6.92116	2.32977e-20	1.0757e-18
CG6347	FBgn0033874	6.89967	1.49242e-13	4.79287e-12
CG17739	FBgn0033710	6.89827	8.0049e-20	3.63481e-18
CG33109	FBgn0053109	6.88411	5.90496e-08	1.09425e-06
CG5791	FBgn0040582	6.87551	1.63231e-05	0.000203675
CG18754	FBgn0042106	6.85897	4.34214e-10	1.00922e-08
rho-6	FBgn0032415	6.85746	8.83966e-21	4.20897e-19
CR44300	FBgn0265346	6.85061	3.34017e-07	5.58582e-06
CG6300	FBgn0038730	6.83083	0.00268521	0.0184752
CG34330	FBgn0085359	6.80026	1.84751e-59	9.3833e-57
slow	FBgn0035539	6.78056	2.23469e-32	2.1134e-30
CG31219	FBgn0051219	6.74631	6.49468e-21	3.12497e-19
Tret1-1	FBgn0050035	6.74631	7.12268e-43	1.19114e-40
CG30419	FBgn0050419	6.73825	0.000327475	0.00295633
CG33998	FBgn0053998	6.72406	3.55981e-05	0.000410906
CG7497	FBgn0036742	6.71599	5.96159e-34	6.24055e-32
CR44493	FBgn0265686	6.69847	3.93174e-09	8.29476e-08
CG11426	FBgn0037166	6.69824	8.42431e-23	4.44318e-21
CG15293	FBgn0028526	6.67655	2.75766e-19	1.22381e-17
CG16798	FBgn0032856	6.67171	1.62179e-08	3.21382e-07
tx	FBgn0288888	6.66482	3.85123e-46	7.4383e-44
CG11659	FBgn0038731	6.61354	0.015125	0.0786904
CG9673	FBgn0030775	6.53255	0.00489479	0.0307759
Picot	FBgn0024315	6.52947	4.8109e-19	2.09435e-17
CG4678	FBgn0030778	6.51304	1.36547e-10	3.35567e-09
CG15210	FBgn0040850	6.48229	4.36533e-24	2.53652e-22
Gr97a	FBgn0041224	6.46791	4.14607e-05	0.000470655
CR45453	FBgn0267009	6.46211	6.61098e-08	1.21686e-06
CR44317	FBgn0265376	6.4567	1.64978e-05	0.000205668
TpnC73F	FBgn0010424	6.40081	7.93918e-22	4.01734e-20
pyr	FBgn0033649	6.36345	5.45422e-49	1.26769e-46
brp	FBgn0259246	6.35954	1.89577e-16	7.18141e-15
CG43348	FBgn0263080	6.35733	9.74047e-10	2.19328e-08
Muc12Ea	FBgn0052602	6.32976	5.85973e-06	7.94016e-05
CG33225	FBgn0053225	6.28821	6.81496e-79	6.67525e-76
TotB	FBgn0038838	6.28065	0.00510011	0.0318623
CG6553	FBgn0033880	6.27495	1.90642e-05	0.000233626
Elo68alpha	FBgn0052072	6.26993	0.00929881	0.0530206
CG32260	FBgn0052260	6.25668	9.93044e-16	3.6121e-14
Cngl	FBgn0263257	6.24575	2.62652e-05	0.000310763
CG31220	FBgn0051220	6.16357	3.57698e-07	5.96004e-06
CG10947	FBgn0032857	6.15863	1.73884e-25	1.10906e-23
Myo28B1	FBgn0040299	6.14895	1.74699e-26	1.17434e-24
CG43202	FBgn0262838	6.12546	0.00250355	0.0174005
CG4653	FBgn0030776	6.12416	0.00321309	0.0214723
mthl4	FBgn0034219	6.11705	4.89558e-65	3.05151e-62
CG5246	FBgn0038484	6.11524	2.46372e-05	0.000294551
CG9452	FBgn0036877	6.08148	7.89259e-08	1.42974e-06
zye	FBgn0036985	6.06836	8.13474e-40	1.17423e-37
ImpL3	FBgn0001258	6.05934	1.30579e-37	1.61318e-35
CG12105	FBgn0035241	6.04534	3.30999e-21	1.60388e-19
CG8086	FBgn0032010	6.04023	4.83548e-43	8.28861e-41
CG5011	FBgn0040723	6.01845	1.013e-14	3.47282e-13
CR44492	FBgn0265685	5.98969	0.000151565	0.00151157
CR45454	FBgn0267010	5.9514	0.000115489	0.00118187
CG9691	FBgn0030160	5.94254	4.77888e-48	1.05698e-45
CAP	FBgn0033504	5.93908	2.63858e-57	1.13071e-54
CG33226	FBgn0069056	5.91753	1.90029e-24	1.13298e-22
CG10663	FBgn0036287	5.87377	5.27233e-23	2.84644e-21
SPE	FBgn0039102	5.86352	2.70908e-13	8.52055e-12
form3	FBgn0053556	5.86161	4.82883e-31	4.191e-29
CG45105	FBgn0266566	5.83553	1.50928e-05	0.000190053
Obp50e	FBgn0033931	5.78022	6.19761e-10	1.42358e-08
CG10359	FBgn0035452	5.7231	8.26399e-25	5.0818e-23
CG5873	FBgn0038511	5.70847	0.0104197	0.0583206
CG30026	FBgn0050026	5.69208	1.4749e-16	5.63378e-15
CG18557	FBgn0031470	5.67846	1.09865e-30	9.29987e-29
CG12133	FBgn0033469	5.66387	9.27007e-08	1.66352e-06
CG31267	FBgn0051267	5.64078	0.00346378	0.022902
Tom	FBgn0026320	5.63513	1.88985e-19	8.44153e-18
CG43333	FBgn0263038	5.62869	2.78815e-07	4.72607e-06
Fst	FBgn0037724	5.59036	0.00260964	0.0180373
CG12991	FBgn0030847	5.50703	1.69642e-24	1.01585e-22
plx	FBgn0261261	5.49269	3.14798e-51	8.80984e-49
CR30121	FBgn0050121	5.48839	0.000151918	0.001514
CG15068	FBgn0040733	5.48485	6.01292e-06	8.13168e-05
CG44422	FBgn0265595	5.46759	1.05977e-09	2.37849e-08
CG13794	FBgn0031936	5.43218	2.8834e-18	1.20549e-16
CG34325	FBgn0085354	5.42883	7.52426e-68	5.43054e-65
Cyp6a2	FBgn0000473	5.4014	6.01238e-50	1.47228e-47
CG10433	FBgn0034638	5.39798	1.18228e-102	2.31609e-99
Acp24A4	FBgn0051779	5.39427	0.000414883	0.00363998
Pcp	FBgn0003046	5.38715	6.10492e-08	1.12674e-06
CG7763	FBgn0040503	5.37944	4.91715e-39	6.88049e-37
Whamy	FBgn0037750	5.35699	1.61223e-53	5.39232e-51
sals	FBgn0051374	5.33266	8.96448e-26	5.82606e-24
QC	FBgn0052412	5.32115	8.88018e-35	9.82047e-33
PH4alphaPV	FBgn0051015	5.29195	0.00109328	0.00848455
CG16965	FBgn0032387	5.27922	0.000789591	0.0064221
Neurochondrin	FBgn0037447	5.26622	2.46145e-14	8.23266e-13
CG43349	FBgn0263081	5.25836	2.44545e-08	4.76342e-07
CG15117	FBgn0034417	5.2562	1.04377e-38	1.38963e-36
CR45359	FBgn0266899	5.2551	0.0108409	0.0602222
CR43771	FBgn0264271	5.24403	9.6469e-07	1.48973e-05
CG5381	FBgn0032218	5.24018	4.77492e-61	2.61914e-58
RyR	FBgn0011286	5.2151	6.81733e-16	2.49963e-14
CG33641	FBgn0053641	5.21304	0.0022552	0.015941
Lip4	FBgn0032264	5.20817	5.39732e-28	3.85486e-26
CG1136	FBgn0035490	5.18454	2.49274e-07	4.25161e-06
RIC-3	FBgn0050296	5.18272	2.5515e-10	6.12762e-09
AdoR	FBgn0039747	5.17882	7.42252e-18	3.01139e-16
Desi	FBgn0037832	5.17746	5.41008e-11	1.38411e-09
CG14949	FBgn0035358	5.17401	7.24987e-23	3.83851e-21
tin	FBgn0004110	5.13252	0.00443002	0.0283476
CG43861	FBgn0264443	5.12158	1.46036e-09	3.22999e-08
CG11034	FBgn0031741	5.09247	0.000138252	0.0013889
Uro	FBgn0003961	5.088	0.00102006	0.00799316
CG5783	FBgn0032670	5.0857	1.50803e-21	7.46559e-20
CG43291	FBgn0262983	5.07843	9.33093e-11	2.3435e-09
CR44953	FBgn0266258	5.05998	2.18933e-13	6.91756e-12
CG6959	FBgn0037956	5.02894	3.65706e-37	4.43798e-35
CG34340	FBgn0085369	5.02424	0.00371395	0.0242984
CheB74a	FBgn0261294	5.01383	0.00302589	0.0204606
Six4	FBgn0027364	5.00961	0.0146567	0.0767129
Lmpt	FBgn0261565	5.00891	6.88043e-70	5.55008e-67
CG34396	FBgn0085425	4.97259	1.23287e-13	3.97797e-12
CG9486	FBgn0031791	4.96963	4.35382e-11	1.1329e-09
Itgbetanu	FBgn0010395	4.95702	3.76574e-83	3.97227e-80
GstE8	FBgn0063492	4.94913	2.7893e-50	7.21691e-48
Ndg	FBgn0026403	4.94437	0.0162686	0.0831433
PPO3	FBgn0261363	4.93943	1.44529e-30	1.20849e-28
CR44264	FBgn0265204	4.93477	0.00466522	0.0295903
CG14933	FBgn0040968	4.90618	0.00236399	0.0165818
CG6040	FBgn0038679	4.89993	4.3629e-41	6.7223e-39
CG34236	FBgn0085265	4.8813	4.35558e-07	7.17886e-06
Adk1	FBgn0037995	4.8568	6.35134e-46	1.20967e-43
CG14984	FBgn0035480	4.85288	2.43161e-06	3.55108e-05
CG11400	FBgn0034198	4.8336	1.05586e-18	4.49659e-17
CG14823	FBgn0035734	4.83004	5.35834e-06	7.27514e-05
CG11353	FBgn0035557	4.81965	1.22454e-16	4.70367e-15
CG32204	FBgn0052204	4.79713	0.00528193	0.0327973
CG8713	FBgn0033257	4.77892	9.61183e-26	6.21731e-24
TotZ	FBgn0044809	4.77808	0.0130001	0.0698004
CG45060	FBgn0266430	4.77415	4.46293e-11	1.1591e-09
CR43967	FBgn0264698	4.76445	0.0168123	0.0853372
Obp28a	FBgn0011283	4.75502	0.012493	0.0675806
elB	FBgn0004858	4.7545	2.13784e-17	8.40004e-16
lectin-46Cb	FBgn0040092	4.75415	8.87988e-07	1.38061e-05
CR45531	FBgn0267087	4.74947	0.0120541	0.0656984
GstD3	FBgn0010039	4.72117	4.46078e-169	6.11706e-165
CG11529	FBgn0036264	4.71938	1.88205e-05	0.000231259
Dgk	FBgn0085390	4.71483	1.61343e-52	5.14535e-50
Sr-CIV	FBgn0031547	4.69051	4.03711e-122	1.38402e-118
CG10232	FBgn0039108	4.68941	3.08008e-23	1.69627e-21
CG14132	FBgn0040817	4.68504	8.06294e-10	1.83013e-08
CG13506	FBgn0034723	4.67645	1.22869e-27	8.68509e-26
Kal1	FBgn0039155	4.64943	1.401e-28	1.04983e-26
CG17472	FBgn0032868	4.64351	0.015706	0.0809077
mir-970	FBgn0262187	4.64271	0.00957028	0.05432
Cht4	FBgn0022700	4.61875	0.00503858	0.031521
bnb	FBgn0001090	4.59166	2.63317e-21	1.28045e-19
CG9747	FBgn0039754	4.56017	0.0161766	0.0827414
CR44451	FBgn0265644	4.56015	4.60763e-07	7.53991e-06
sano	FBgn0034408	4.5511	3.35274e-52	1.02169e-49
Toll-4	FBgn0032095	4.53066	8.29486e-06	0.000108954
CG16713	FBgn0031560	4.51803	1.60247e-13	5.11039e-12
Syngr	FBgn0033876	4.51312	3.69356e-13	1.15375e-11
TpnC4	FBgn0033027	4.51204	0.0141201	0.074444
CG42717	FBgn0261634	4.51195	0.0121102	0.0659522
CR45267	FBgn0266805	4.50873	1.03291e-05	0.000132998
CG45076	FBgn0266446	4.50693	4.12044e-25	2.55673e-23
CG14191	FBgn0030981	4.50449	0.0112053	0.0618594
CG9674	FBgn0036663	4.49641	2.3587e-116	6.46897e-113
Spn88Eb	FBgn0038299	4.49056	5.96231e-48	1.27752e-45
Treh	FBgn0003748	4.46818	1.61159e-55	5.81572e-53
CG6426	FBgn0034162	4.462	0.00358764	0.0236072
CG42390	FBgn0259736	4.45823	7.70575e-75	7.0446e-72
CG14292	FBgn0038658	4.45407	9.81007e-05	0.00102223
CG9220	FBgn0030662	4.45241	9.72712e-15	3.34306e-13
CG43103	FBgn0262563	4.44151	1.11825e-21	5.59657e-20
CR45407	FBgn0266956	4.44134	0.000385144	0.0034096
CG43920	FBgn0264541	4.43065	0.00338756	0.0224848
CG8738	FBgn0033321	4.42612	1.26184e-05	0.000160516
Cda5	FBgn0051973	4.3978	1.83014e-25	1.16189e-23
CR30009	FBgn0050009	4.38723	2.95197e-06	4.22992e-05
Cyp6a8	FBgn0013772	4.38353	0.000208109	0.00199148
CG43886	FBgn0264478	4.36408	1.1147e-05	0.000142993
CG3301	FBgn0038878	4.35926	1.0768e-07	1.91769e-06
CR43836	FBgn0264384	4.34484	1.67122e-05	0.000208151
CG7378	FBgn0030976	4.34265	8.78354e-14	2.84749e-12
Akh	FBgn0004552	4.33332	0.000157928	0.00156366
dally	FBgn0263930	4.3297	2.69447e-84	3.0791e-81
CG43774	FBgn0264296	4.32728	0.000142211	0.00142242
CG4623	FBgn0035587	4.32647	7.16721e-28	5.09243e-26
nos	FBgn0002962	4.32068	6.09042e-07	9.7001e-06
Ser7	FBgn0019929	4.31696	5.95517e-07	9.50677e-06
CG44325	FBgn0265413	4.31031	7.70375e-34	7.88369e-32
CG14109	FBgn0036364	4.29241	8.77792e-10	1.98306e-08
CG8160	FBgn0034011	4.25522	2.28579e-05	0.000274716
glob1	FBgn0027657	4.24842	2.67091e-85	3.32965e-82
yellow-g	FBgn0041709	4.21923	0.000221883	0.00209695
CG4733	FBgn0038744	4.20551	9.51256e-44	1.6941e-41
Dbi	FBgn0010387	4.2028	2.038e-20	9.47361e-19
Snap25	FBgn0011288	4.17987	1.36834e-09	3.03624e-08
CG42675	FBgn0261561	4.17308	7.90157e-24	4.47745e-22
CR44404	FBgn0265577	4.14524	4.9756e-06	6.79586e-05
CG8028	FBgn0031010	4.13762	0.0185533	0.0927061
obst-J	FBgn0036940	4.1222	2.66771e-06	3.87114e-05
CG12950	FBgn0037736	4.12109	1.98207e-13	6.29169e-12
Unc-13-4B	FBgn0266719	4.10333	7.79688e-58	3.68685e-55
CG17664	FBgn0034883	4.08591	2.57208e-05	0.000305112
CG9194	FBgn0035192	4.06843	0.00701489	0.0417954
wb	FBgn0261563	4.05367	5.37383e-56	2.04698e-53
mthl15	FBgn0051720	4.05116	2.45399e-06	3.57996e-05
CAH1	FBgn0027844	4.0425	8.91122e-06	0.000115829
Tsp42Ef	FBgn0033127	4.03638	2.0196e-43	3.55062e-41
SP1173	FBgn0035710	4.03107	2.27085e-21	1.10819e-19
CG42394	FBgn0259740	4.02734	6.89986e-36	7.88482e-34
CG17350	FBgn0032772	4.02724	2.46109e-14	8.23266e-13
sosie	FBgn0039232	4.02701	3.67009e-05	0.000421307
CG1607	FBgn0039844	4.02485	2.16463e-20	1.00282e-18
CG14762	FBgn0033250	4.0079	4.83461e-13	1.48648e-11
CG42575	FBgn0260795	4.00554	8.47398e-12	2.37635e-10
wtrw	FBgn0260005	3.99642	1.71639e-29	1.36051e-27
CG13936	FBgn0035282	3.99099	1.29056e-06	1.94905e-05
CG14567	FBgn0037126	3.98554	4.43541e-24	2.56636e-22
CG15740	FBgn0030340	3.978	7.09377e-15	2.46895e-13
dve	FBgn0020307	3.95587	1.36382e-06	2.05292e-05
Tsp42Ed	FBgn0029507	3.93416	1.11531e-95	1.69936e-92
Gbp	FBgn0034199	3.92373	1.13819e-10	2.83267e-09
mthl3	FBgn0028956	3.91263	2.47191e-160	1.69486e-156
Npc2b	FBgn0038198	3.90018	4.26951e-06	5.90796e-05
CG8563	FBgn0035777	3.88389	0.000867119	0.00697408
CG16710	FBgn0039101	3.85171	2.64164e-16	9.95186e-15
rdgB	FBgn0003218	3.8486	6.05779e-34	6.29321e-32
CG42364	FBgn0259710	3.84417	4.4943e-09	9.45251e-08
Ugt86Da	FBgn0040259	3.83387	7.44114e-91	1.0204e-87
CG30287	FBgn0050287	3.82245	5.53642e-08	1.03294e-06
CG42633	FBgn0261356	3.81225	0.00475792	0.0300531
CG7142	FBgn0038595	3.81193	1.62256e-21	7.97497e-20
CG9717	FBgn0039789	3.80983	0.000345653	0.003098
shot	FBgn0013733	3.78967	3.81226e-64	2.27293e-61
Spn77Bc	FBgn0036970	3.78741	0.000590737	0.005003
Gli	FBgn0001987	3.78003	1.15228e-101	1.97515e-98
CG1806	FBgn0030360	3.76587	5.04309e-07	8.18413e-06
FucTA	FBgn0036485	3.75713	1.25636e-08	2.52533e-07
CG15115	FBgn0034413	3.752	0.00362548	0.023799
CG4362	FBgn0038784	3.74661	0.0172157	0.0870569
amon	FBgn0023179	3.72906	2.28313e-05	0.000274637
Cyp312a1	FBgn0036778	3.7255	1.26893e-09	2.83402e-08
Ac78C	FBgn0024150	3.71008	5.32803e-42	8.698e-40
CR44138	FBgn0264987	3.70624	2.11739e-26	1.41638e-24
CG4716	FBgn0033820	3.70612	4.60017e-05	0.000516644
CG32302	FBgn0052302	3.70238	0.0131057	0.0703123
CG18067	FBgn0034512	3.69784	0.000102448	0.00106188
CG1246	FBgn0035360	3.69699	6.48927e-10	1.48312e-08
CG30069	FBgn0050069	3.68948	1.02619e-63	5.86342e-61
Tsp42Ea	FBgn0029508	3.6857	4.82664e-13	1.48648e-11
CR44339	FBgn0265427	3.67476	0.00124604	0.00953613
CR43432	FBgn0263380	3.672	3.6271e-14	1.20724e-12
CG44098	FBgn0264907	3.66856	4.52948e-27	3.12125e-25
Rhp	FBgn0026374	3.66793	1.46e-47	3.03348e-45
CG44014	FBgn0264776	3.6623	0.00110745	0.00857993
RapGAP1	FBgn0264895	3.65469	2.09189e-34	2.29489e-32
CG33056	FBgn0053056	3.65182	5.99736e-60	3.16315e-57
yellow-f2	FBgn0038105	3.61951	2.80186e-15	9.95386e-14
SKIP	FBgn0051163	3.61331	0.000260052	0.00241442
CG30283	FBgn0260477	3.6096	5.13772e-29	3.91409e-27
CR43974	FBgn0264705	3.60913	0.00045784	0.00398121
FoxP	FBgn0262477	3.6077	4.29291e-06	5.93434e-05
CR45567	FBgn0267127	3.60338	0.0110111	0.0610076
CG15861	FBgn0035084	3.5981	7.43121e-19	3.19449e-17
CG9328	FBgn0032886	3.57146	3.71288e-68	2.82859e-65
CG8870	FBgn0038144	3.5703	1.42364e-05	0.000179599
scaf	FBgn0033033	3.54849	1.45672e-22	7.62445e-21
v	FBgn0003965	3.54762	8.22852e-07	1.28663e-05
Sox15	FBgn0005613	3.53732	0.0145808	0.076403
glob3	FBgn0037385	3.52959	3.67142e-05	0.000421307
Scgdelta	FBgn0025391	3.52501	0.000841614	0.00679285
CG31121	FBgn0051121	3.52299	0.0013287	0.010061
stv	FBgn0086708	3.51656	3.22906e-18	1.33374e-16
CR44111	FBgn0264942	3.49987	0.0129655	0.0696736
CG5160	FBgn0031906	3.4975	3.15002e-10	7.51238e-09
CR43821	FBgn0264369	3.48527	0.0110189	0.0610076
btl	FBgn0285896	3.46534	6.54528e-18	2.67927e-16
CG9686	FBgn0030158	3.46289	0.00683339	0.0409019
CG14853	FBgn0038246	3.46284	0.000183018	0.00178374
CG9689	FBgn0030159	3.44426	0.0070744	0.0421239
Ugt86Dh	FBgn0040252	3.44388	1.68199e-05	0.000209302
CG34054	FBgn0054054	3.43103	1.59935e-09	3.53171e-08
CR43356	FBgn0263088	3.39671	6.18542e-06	8.34028e-05
CG11395	FBgn0034200	3.39058	2.13143e-29	1.67978e-27
CG9265	FBgn0032910	3.37659	7.86376e-09	1.61431e-07
tej	FBgn0033921	3.37376	4.42224e-08	8.31855e-07
jp	FBgn0032129	3.36689	3.60742e-33	3.55889e-31
GstE9	FBgn0063491	3.36636	2.11466e-25	1.3302e-23
CG12826	FBgn0033207	3.36605	0.000137082	0.00137816
CG33090	FBgn0028916	3.35445	3.52975e-66	2.30493e-63
CG9616	FBgn0038214	3.35299	4.39415e-05	0.000495127
CG15155	FBgn0032669	3.3438	0.017353	0.0876146
Ddr	FBgn0053531	3.33492	1.86545e-07	3.22584e-06
CG14516	FBgn0039640	3.33128	1.1718e-08	2.36899e-07
CG5853	FBgn0032167	3.32538	6.32977e-05	0.000687798
CG13248	FBgn0036984	3.32473	1.78579e-08	3.52354e-07
tnc	FBgn0039257	3.31095	0.00131127	0.00995647
CG32121	FBgn0052121	3.28696	6.88279e-06	9.22617e-05
inaE	FBgn0261244	3.2801	1.56712e-49	3.70516e-47
CG17549	FBgn0032774	3.27769	4.31315e-05	0.000486993
CG30263	FBgn0050263	3.27358	0.0047816	0.030161
CadN2	FBgn0262018	3.26594	2.05188e-08	4.01962e-07
CG31710	FBgn0051710	3.2625	9.29338e-51	2.49883e-48
CG10031	FBgn0031563	3.26123	3.26712e-08	6.2836e-07
CG42708	FBgn0261625	3.26031	8.37421e-50	2.01466e-47
CG1648	FBgn0033446	3.2423	7.22433e-24	4.1278e-22
LamC	FBgn0010397	3.23153	2.04597e-104	4.67607e-101
CG13407	FBgn0038931	3.22137	0.00419389	0.0270512
mthl13	FBgn0050018	3.20597	9.97632e-05	0.0010364
pk	FBgn0003090	3.16738	2.98231e-07	5.0365e-06
CG18812	FBgn0042135	3.15546	2.5357e-34	2.73796e-32
Ugt86Dc	FBgn0040257	3.15238	0.00814126	0.0475068
Rcd2	FBgn0037012	3.15062	9.78721e-07	1.5097e-05
Cha	FBgn0000302	3.14479	0.0151264	0.0786904
Unc-89	FBgn0053519	3.13916	4.80076e-15	1.68802e-13
Or33b	FBgn0026391	3.13862	0.0034933	0.0230749
CG10126	FBgn0038088	3.12502	1.1533e-18	4.89635e-17
GstD2	FBgn0010038	3.12015	8.86604e-08	1.59345e-06
slou	FBgn0002941	3.11269	0.010247	0.0574946
CG12947	FBgn0037753	3.10069	5.46745e-13	1.66983e-11
CG16712	FBgn0031561	3.09121	0.00031827	0.00288653
Sr-CIII	FBgn0020376	3.0668	5.30198e-48	1.15406e-45
CG31559	FBgn0022770	3.05399	0.00288081	0.0196443
CG14564	FBgn0037131	3.05327	0.000588817	0.00499348
Esyt2	FBgn0266758	3.05276	3.97088e-71	3.40329e-68
Syt1	FBgn0004242	3.0522	1.31476e-13	4.23222e-12
ST6Gal	FBgn0035050	3.0519	0.00463848	0.029452
Ady43A	FBgn0026602	3.04968	5.05507e-52	1.50696e-49
CG9451	FBgn0036876	3.0415	0.0100882	0.0568599
rgn	FBgn0261258	3.03798	1.30295e-30	1.09616e-28
Cyp9h1	FBgn0033775	3.03407	4.58354e-05	0.000515198
cher	FBgn0014141	3.02656	2.4782e-66	1.69918e-63
Sas	FBgn0002306	3.01437	0.00122474	0.00939312
CG14015	FBgn0031716	3.00829	6.72196e-05	0.000728106
CG15544	FBgn0039804	2.99545	0.00133307	0.0100885
lectin-46Ca	FBgn0040093	2.99165	0.00479832	0.0302526
TotA	FBgn0028396	2.99004	0.000153779	0.00152921
ppk15	FBgn0039424	2.98353	0.0153117	0.0793237
beat-Ib	FBgn0028645	2.98227	0.00162405	0.0119478
CG15423	FBgn0031580	2.97546	0.0186426	0.0929831
CS-2	FBgn0029091	2.97225	1.11876e-12	3.3424e-11
Cyp4s3	FBgn0030615	2.96608	4.37046e-09	9.20617e-08
Sip1	FBgn0024191	2.96478	1.01028e-21	5.07472e-20
stops	FBgn0086704	2.96351	2.47033e-16	9.33214e-15
Cyp6a9	FBgn0013771	2.96012	4.56209e-06	6.28743e-05
sfl	FBgn0020251	2.9598	1.07148e-36	1.25583e-34
Eip63F-1	FBgn0004910	2.95941	2.84155e-06	4.11035e-05
CG3117	FBgn0031471	2.95356	0.000216143	0.00205261
CG15399	FBgn0031460	2.95199	2.3734e-14	7.97706e-13
CG6357	FBgn0033875	2.95183	6.75831e-16	2.48463e-14
CG8852	FBgn0031548	2.95129	4.3039e-08	8.1294e-07
CG30091	FBgn0050091	2.94526	2.9938e-07	5.04969e-06
bves	FBgn0031150	2.93952	1.09341e-23	6.17037e-22
CG1850	FBgn0033154	2.93599	1.12056e-05	0.000143475
CG34446	FBgn0085475	2.9273	0.0160094	0.0822235
Side	FBgn0016061	2.92377	0.00051455	0.00443217
mir-4978	FBgn0263539	2.9162	0.0135199	0.0719717
CG13258	FBgn0032582	2.91612	0.0172382	0.0870993
CG11380	FBgn0040359	2.91479	0.00169035	0.012389
CG6639	FBgn0032638	2.9125	5.01355e-16	1.86317e-14
CR45757	FBgn0267321	2.91024	0.000157372	0.00155928
CG44008	FBgn0264750	2.90932	0.000316595	0.00287324
Spn31A	FBgn0032178	2.90739	6.8255e-05	0.000738155
CG10550	FBgn0039321	2.90393	0.000380304	0.00337329
Lkr	FBgn0035610	2.9019	7.17897e-05	0.000773941
CG15533	FBgn0039768	2.89461	0.0157933	0.0812429
CG31313	FBgn0051313	2.89191	4.29538e-32	4.00698e-30
Sulf1	FBgn0040271	2.88138	2.06565e-39	2.92023e-37
CG14879	FBgn0038419	2.86956	9.24527e-09	1.88942e-07
CG11378	FBgn0040364	2.86824	8.11516e-06	0.000107209
Cby	FBgn0067317	2.86758	4.36451e-18	1.79193e-16
CG42366	FBgn0259712	2.85745	0.00163406	0.012015
Drat	FBgn0033188	2.85687	3.92408e-31	3.44942e-29
CG9813	FBgn0038143	2.85619	3.66083e-10	8.67029e-09
GstE6	FBgn0063494	2.85206	9.13268e-136	4.17455e-132
Rab3-GEF	FBgn0030613	2.84957	0.00010821	0.00111319
CG4341	FBgn0028481	2.84626	6.43338e-05	0.000698503
mGluR	FBgn0019985	2.84536	7.58791e-05	0.000816102
CG9737	FBgn0039758	2.84389	0.00268733	0.0184752
Nckx30C	FBgn0028704	2.83985	8.67739e-18	3.51012e-16
CG34423	FBgn0085452	2.82249	1.30315e-32	1.25846e-30
Cyp6a20	FBgn0033980	2.81939	1.77119e-13	5.63534e-12
CG14572	FBgn0037128	2.80863	0.000183197	0.00178422
CG7956	FBgn0038890	2.80761	3.0236e-33	3.00454e-31
CG15661	FBgn0034605	2.80413	0.000165873	0.00163289
Hayan	FBgn0030925	2.79273	0.00249898	0.0173775
CG14688	FBgn0037819	2.78808	4.50739e-13	1.39211e-11
Fit1	FBgn0035498	2.77679	1.00314e-56	4.04591e-54
GstD7	FBgn0010043	2.77293	5.7055e-08	1.06159e-06
CG8177	FBgn0036043	2.77003	6.68649e-48	1.41064e-45
Ac3	FBgn0023416	2.76927	2.46749e-05	0.000294745
CG7381	FBgn0038098	2.76722	3.45018e-25	2.15056e-23
CG6983	FBgn0035896	2.76094	8.11044e-42	1.30845e-39
CG8398	FBgn0035708	2.7606	4.72221e-28	3.39035e-26
Epac	FBgn0085421	2.75592	5.0315e-24	2.8869e-22
CG14024	FBgn0031697	2.75557	6.13788e-05	0.000669068
NfI	FBgn0042696	2.75349	0.000632588	0.00530561
CG4301	FBgn0030747	2.75193	4.81166e-23	2.61834e-21
GstE7	FBgn0063493	2.7416	4.84064e-12	1.3858e-10
CG5734	FBgn0032191	2.73532	1.00031e-55	3.70735e-53
rdgA	FBgn0261549	2.72744	2.89169e-19	1.27915e-17
Dab	FBgn0000414	2.7173	5.18386e-38	6.58207e-36
wun	FBgn0016078	2.71659	2.82692e-59	1.38448e-56
CG32373	FBgn0052373	2.70562	0.0143381	0.0753616
Pvf2	FBgn0031888	2.6989	6.01433e-36	6.93063e-34
CG42321	FBgn0259221	2.69744	2.3015e-57	1.05202e-54
CG15550	FBgn0039811	2.68726	1.71843e-05	0.000213449
CG11671	FBgn0037562	2.68658	0.0117229	0.0641487
CG43078	FBgn0262508	2.68502	1.81809e-28	1.34765e-26
CG14253	FBgn0039467	2.66329	1.7865e-51	5.1038e-49
CG11892	FBgn0039313	2.66106	0.0188163	0.0935903
CG18281	FBgn0037003	2.66093	0.00243366	0.0169923
nSyb	FBgn0013342	2.65563	0.016451	0.0838065
CG3513	FBgn0031559	2.65022	0.00585505	0.035764
Ude	FBgn0039226	2.64952	4.48345e-24	2.58326e-22
Scgalpha	FBgn0032013	2.6477	3.1628e-10	7.52976e-09
GstD4	FBgn0010040	2.64257	1.95291e-05	0.000238684
CG34398	FBgn0085427	2.64176	0.00372278	0.0243445
CG6329	FBgn0033872	2.63865	2.00407e-05	0.000243849
Idgf2	FBgn0020415	2.63454	2.59953e-57	1.13071e-54
CG33461	FBgn0053461	2.61911	6.97961e-44	1.25936e-41
CG13160	FBgn0033720	2.61819	0.00856772	0.0495944
CG12824	FBgn0033222	2.61111	0.0137773	0.0730299
CG42458	FBgn0259935	2.60653	0.00276394	0.0189415
CG13937	FBgn0035287	2.60545	2.84442e-15	1.00789e-13
nec	FBgn0002930	2.5963	0.000306493	0.00279265
ETHR	FBgn0038874	2.57462	8.48506e-05	0.000898499
CG1143	FBgn0035359	2.57426	1.17661e-07	2.07924e-06
GstE3	FBgn0063497	2.57229	2.00348e-09	4.38878e-08
Spn88Ea	FBgn0028984	2.56254	9.66276e-47	1.89294e-44
CG7888	FBgn0036116	2.55989	0.000791202	0.00643139
Obp49a	FBgn0050052	2.55793	0.000219674	0.00208182
CG6280	FBgn0033866	2.55261	0.0138692	0.0734887
CG5778	FBgn0038930	2.5399	0.00680033	0.0407267
CG43921	FBgn0264542	2.53877	4.44997e-08	8.35924e-07
CG6006	FBgn0063649	2.53727	7.9458e-09	1.62871e-07
Corp	FBgn0030028	2.53221	2.56863e-05	0.000304966
CR45640	FBgn0267200	2.52568	0.000291985	0.00267826
CG31729	FBgn0051729	2.50589	2.59233e-55	9.11503e-53
LIMK1	FBgn0283712	2.50321	8.52128e-42	1.35875e-39
Cyp6a13	FBgn0033304	2.50005	6.44926e-11	1.63473e-09
CG3842	FBgn0029866	2.49566	0.000827921	0.00670206
CG4302	FBgn0027073	2.49548	8.39099e-05	0.000891981
NK7.1	FBgn0024321	2.48044	1.00557e-24	6.15598e-23
CG12971	FBgn0037078	2.47181	0.00360993	0.0237197
CG43402	FBgn0263321	2.47005	0.0102206	0.0574173
CG30377	FBgn0050377	2.46917	0.00560876	0.0344592
CG12075	FBgn0030065	2.46761	1.85253e-10	4.49624e-09
CG6231	FBgn0038720	2.45745	6.70909e-43	1.13582e-40
CG43102	FBgn0262562	2.45525	0.000297249	0.00271564
lectin-24A	FBgn0040104	2.45239	4.02023e-19	1.76133e-17
CG43179	FBgn0262808	2.4326	5.10559e-07	8.26962e-06
bmm	FBgn0036449	2.4305	8.68464e-30	7.04689e-28
capu	FBgn0000256	2.42864	5.13619e-39	7.1144e-37
CR42839	FBgn0262028	2.42808	0.00920862	0.0526945
CG30460	FBgn0050460	2.42386	4.65016e-15	1.63927e-13
CG14565	FBgn0037129	2.42032	0.0150706	0.0785491
Naam	FBgn0051216	2.41765	4.2968e-20	1.96407e-18
stai	FBgn0266521	2.41431	6.49869e-34	6.7005e-32
CG9503	FBgn0030598	2.41284	0.00132017	0.0100019
CG7720	FBgn0038652	2.41229	1.38984e-15	5.01551e-14
MYPT-75D	FBgn0036801	2.40936	4.32705e-10	1.00742e-08
Cad86C	FBgn0261053	2.40459	1.24446e-06	1.8815e-05
Inx7	FBgn0027106	2.40459	5.15411e-07	8.32489e-06
fend	FBgn0030090	2.40168	1.579e-21	7.78879e-20
CR45053	FBgn0266413	2.39624	0.0014476	0.0108475
CG12484	FBgn0086604	2.39578	2.82046e-05	0.000332276
CG43340	FBgn0263077	2.39345	1.42624e-40	2.12587e-38
CG9427	FBgn0037721	2.39094	0.00154404	0.0114389
CG1077	FBgn0037405	2.37124	1.73837e-05	0.000215147
CG6024	FBgn0036202	2.37093	8.59615e-06	0.000112159
CG6188	FBgn0038074	2.36507	0.00207187	0.01479
CG9743	FBgn0039756	2.36181	4.22444e-35	4.74834e-33
Fas3	FBgn0000636	2.35695	2.49725e-15	8.91791e-14
CG34198	FBgn0085227	2.3358	0.0153969	0.0796446
CR43855	FBgn0264437	2.33311	3.86863e-50	9.64555e-48
CG43133	FBgn0262607	2.33219	0.0114759	0.063074
CG1695	FBgn0031116	2.33203	5.46526e-05	0.000602937
CR44506	FBgn0265699	2.329	0.00837228	0.0486976
C3G	FBgn0259228	2.3268	5.23303e-31	4.51324e-29
glec	FBgn0015229	2.32262	2.15674e-28	1.56483e-26
betaTub97EF	FBgn0003890	2.31805	2.05871e-28	1.5178e-26
CG30379	FBgn0050379	2.31771	0.000533362	0.00457697
CG31821	FBgn0051821	2.30966	6.15958e-07	9.79887e-06
CG14995	FBgn0035497	2.30061	8.91734e-07	1.38486e-05
Ect3	FBgn0260746	2.29851	8.44772e-20	3.82322e-18
CG5157	FBgn0036575	2.296	0.0127141	0.0685062
CR31451	FBgn0051451	2.29588	0.000124272	0.00126046
CG34356	FBgn0085385	2.29009	3.2039e-06	4.54814e-05
CG31431	FBgn0051431	2.28951	2.44026e-56	9.56094e-54
CG7342	FBgn0038716	2.28879	0.00603556	0.0366869
CG15186	FBgn0037448	2.28636	0.000120944	0.00123126
CR43900	FBgn0264501	2.28014	3.78096e-12	1.09154e-10
Hdc	FBgn0005619	2.27415	2.4009e-05	0.000287542
LysX	FBgn0004431	2.26762	0.000876508	0.0070331
Chd64	FBgn0035499	2.26676	7.44534e-49	1.70163e-46
PGRP-SC2	FBgn0043575	2.2606	1.16743e-07	2.06802e-06
CG34454	FBgn0085483	2.25922	7.194e-06	9.61513e-05
CR44457	FBgn0265650	2.2519	0.000235397	0.00221855
CG15422	FBgn0031579	2.24084	0.0158675	0.0815568
CR45128	FBgn0266621	2.23908	0.000748358	0.00610121
Zip89B	FBgn0038412	2.23851	0.0069765	0.0416313
rtv	FBgn0261277	2.23834	9.74759e-11	2.44063e-09
CG14598	FBgn0037503	2.22596	0.000733006	0.00601179
CG42817	FBgn0261999	2.22527	0.000186073	0.00181095
mbl	FBgn0265487	2.22503	1.17398e-24	7.15504e-23
CG12398	FBgn0030596	2.22418	0.000984318	0.00775299
bowl	FBgn0004893	2.21825	3.30064e-06	4.66616e-05
CR32194	FBgn0052194	2.21692	1.57771e-08	3.131e-07
CR43643	FBgn0263652	2.21409	0.0077541	0.0456774
CG32506	FBgn0052506	2.20623	0.0132533	0.0708274
CG6569	FBgn0038909	2.20248	1.90716e-08	3.75761e-07
mgl	FBgn0261260	2.19845	7.00234e-30	5.71566e-28
rhea	FBgn0260442	2.19797	8.86002e-34	8.99981e-32
CG13822	FBgn0039098	2.19682	7.73715e-06	0.00010271
dnr1	FBgn0260866	2.19346	5.28425e-12	1.50338e-10
CG11617	FBgn0031232	2.19199	0.0031403	0.0211093
CG16857	FBgn0028482	2.1861	4.83382e-08	9.06788e-07
Nox	FBgn0085428	2.18587	0.0139708	0.0737987
CG12885	FBgn0039523	2.18194	3.02363e-11	8.06674e-10
bbg	FBgn0087007	2.17938	9.21315e-16	3.36907e-14
CG42268	FBgn0259163	2.16822	0.000977745	0.00771124
E(spl)m3-HLH	FBgn0002609	2.16611	2.63663e-07	4.48587e-06
aru	FBgn0029095	2.16492	8.7316e-42	1.37628e-39
NimC4	FBgn0260011	2.16437	0.00467905	0.0296643
nvy	FBgn0005636	2.16277	0.00144324	0.0108227
CR45280	FBgn0266818	2.15691	0.00218664	0.0155365
CG8312	FBgn0037720	2.15629	6.84084e-39	9.38085e-37
CG43165	FBgn0262721	2.14699	0.00838021	0.0487146
Nep3	FBgn0031081	2.1394	0.000898057	0.00717661
CG13893	FBgn0035146	2.13834	4.48988e-07	7.37602e-06
Clk	FBgn0023076	2.13641	3.12613e-24	1.83199e-22
Tep2	FBgn0041182	2.13495	1.68419e-18	7.06277e-17
CG3397	FBgn0037975	2.12841	3.89671e-31	3.44746e-29
CG34021	FBgn0054021	2.12684	0.00825806	0.048127
babos	FBgn0034724	2.12598	0.014501	0.0760718
drd	FBgn0260006	2.11639	3.59573e-05	0.000414703
CG4793	FBgn0028514	2.11539	2.9497e-22	1.52639e-20
CG12869	FBgn0033943	2.10262	0.00373099	0.0243866
CG10184	FBgn0039094	2.09959	0.00317744	0.0212899
CG33914	FBgn0053914	2.09801	0.015149	0.0787781
CG32694	FBgn0052694	2.09608	1.52252e-07	2.65627e-06
CG14608	FBgn0037487	2.09278	3.04841e-05	0.000355967
Ugt86Di	FBgn0040251	2.09233	0.000256901	0.00239489
TM4SF	FBgn0020372	2.08621	1.40645e-10	3.4502e-09
CG30380	FBgn0050380	2.08126	0.0194837	0.0964896
CecA1	FBgn0000276	2.08099	0.00857385	0.0496089
CG8317	FBgn0034140	2.08059	7.61118e-09	1.57187e-07
CR45138	FBgn0266631	2.07777	4.66786e-06	6.40356e-05
CG10799	FBgn0033821	2.07768	0.000280238	0.00258956
Fit2	FBgn0036688	2.07734	1.01205e-32	9.84272e-31
krz	FBgn0040206	2.06206	3.57187e-50	9.07056e-48
CG18622	FBgn0038460	2.06103	0.00562387	0.0345211
Apc	FBgn0015589	2.05979	1.72792e-47	3.53657e-45
Myo31DF	FBgn0086347	2.05731	5.34943e-31	4.5848e-29
GstE2	FBgn0063498	2.05693	4.10362e-23	2.24195e-21
Ugt35a	FBgn0026315	2.05341	4.11235e-34	4.40567e-32
Gfrl	FBgn0262869	2.04985	0.00151406	0.0112532
CG6788	FBgn0030880	2.04961	0.00921015	0.0526945
CG42514	FBgn0260388	2.04513	4.17688e-10	9.75767e-09
mol	FBgn0086711	2.04402	0.000205417	0.00197123
egr	FBgn0033483	2.03674	1.39886e-12	4.13418e-11
Rph	FBgn0030230	2.02886	0.00155348	0.0114964
Kaz1-ORFB	FBgn0063923	2.02785	1.14376e-12	3.40965e-11
jar	FBgn0011225	2.02	3.97959e-20	1.82515e-18
Ssk	FBgn0036945	2.01969	0.00294968	0.0200441
CG1516	FBgn0027580	2.01947	4.74393e-11	1.22742e-09
CG10738	FBgn0036368	2.01777	0.00107279	0.00835862
CG1657	FBgn0030286	2.01759	4.35126e-32	4.03168e-30
CG13283	FBgn0032613	2.00859	2.50956e-29	1.95532e-27
rap	FBgn0262699	1.98816	6.47066e-54	2.2183e-51
Ptp99A	FBgn0004369	1.98585	7.87708e-39	1.059e-36
Tsp66E	FBgn0035936	1.98457	0.00021019	0.0020086
CG43427	FBgn0263346	1.9834	2.1341e-31	1.91274e-29
AdamTS-A	FBgn0286071	1.97947	5.92757e-08	1.09696e-06
CG34357	FBgn0085386	1.97066	8.28881e-05	0.000883861
Dhc93AB	FBgn0013812	1.9638	0.0197856	0.0976674
Pdp1	FBgn0016694	1.95478	7.64216e-24	4.34842e-22
CG7328	FBgn0036942	1.95432	2.7029e-13	8.52055e-12
GNBP2	FBgn0040322	1.95313	0.00216008	0.0153717
CG9935	FBgn0039916	1.95188	0.000386849	0.00342028
CalpA	FBgn0012051	1.94886	1.74772e-41	2.72347e-39
tum	FBgn0086356	1.94024	3.23117e-27	2.24919e-25
CG9338	FBgn0032899	1.93844	9.66679e-08	1.73056e-06
CG33462	FBgn0053462	1.93603	3.36856e-11	8.93484e-10
CG2277	FBgn0035204	1.93377	2.12623e-28	1.5566e-26
Gp150	FBgn0013272	1.93126	4.11177e-37	4.94603e-35
CG8839	FBgn0033717	1.92962	5.78512e-47	1.14973e-44
upd2	FBgn0030904	1.92942	0.00448885	0.0286305
CG11658	FBgn0036196	1.9232	2.9876e-06	4.26759e-05
sra	FBgn0086370	1.92185	3.94828e-40	5.75987e-38
CG10444	FBgn0034494	1.92141	4.3095e-44	7.87949e-42
CG15528	FBgn0039742	1.91957	1.57956e-05	0.000197813
Tomosyn	FBgn0030412	1.91909	3.02221e-29	2.31528e-27
Piezo	FBgn0264953	1.9168	2.84542e-26	1.86695e-24
daw	FBgn0031461	1.91442	3.08197e-07	5.19202e-06
Ir7f	FBgn0259188	1.91162	0.00432632	0.0278269
RNaseX25	FBgn0010406	1.9116	6.11054e-52	1.78285e-49
CG34380	FBgn0085409	1.911	0.000591035	0.005003
Nha2	FBgn0263390	1.9034	0.000633882	0.00531173
Hk	FBgn0263220	1.90216	0.000205854	0.00197266
osk	FBgn0003015	1.89944	0.00680115	0.0407267
CG43799	FBgn0264343	1.89877	4.87766e-13	1.49636e-11
CG3077	FBgn0031457	1.89755	8.8716e-21	4.20956e-19
S	FBgn0003310	1.89549	4.62139e-38	5.92273e-36
apt	FBgn0015903	1.89226	1.09704e-14	3.75154e-13
Sur	FBgn0028675	1.88457	0.00446008	0.0284868
CG42846	FBgn0262035	1.88303	6.92519e-15	2.41642e-13
Pglym78	FBgn0014869	1.88176	3.5379e-38	4.57691e-36
CG30090	FBgn0050090	1.87599	7.11025e-22	3.61122e-20
Ih	FBgn0263397	1.86916	5.44994e-12	1.54731e-10
Ir7g	FBgn0029968	1.86868	0.000120505	0.00122861
CR43257	FBgn0262902	1.86646	5.16604e-10	1.19464e-08
dpr8	FBgn0052600	1.86233	0.00615476	0.0373122
TkR99D	FBgn0004622	1.86166	0.0106126	0.0592552
dysc	FBgn0264006	1.85881	7.88116e-05	0.000844991
Trpm	FBgn0265194	1.85565	2.6815e-26	1.76786e-24
Cp1	FBgn0013770	1.85215	2.65566e-40	3.91582e-38
CG42255	FBgn0259140	1.85182	0.00450475	0.0287186
CG17834	FBgn0028394	1.84742	2.56126e-09	5.5311e-08
Timp	FBgn0025879	1.84619	3.15681e-06	4.4906e-05
drongo	FBgn0020304	1.84233	2.83474e-32	2.66252e-30
CG13377	FBgn0261446	1.83879	0.00790663	0.046454
CG18563	FBgn0032639	1.83808	4.73742e-05	0.000531188
fw	FBgn0001083	1.83388	0.00317104	0.0212638
tim	FBgn0014396	1.83323	1.77642e-09	3.9164e-08
Cam	FBgn0000253	1.83208	2.16831e-34	2.35985e-32
CG12065	FBgn0030052	1.83006	4.60178e-42	7.60291e-40
Traf-like	FBgn0030748	1.82777	4.86386e-11	1.25608e-09
CG13117	FBgn0032140	1.82568	8.14054e-19	3.48848e-17
ea	FBgn0000533	1.82415	0.00281022	0.0192202
CG32631	FBgn0052631	1.82365	0.0179236	0.0900648
hui	FBgn0033968	1.81291	2.92174e-12	8.47056e-11
alpha-Man-IIb	FBgn0026616	1.8087	9.44111e-06	0.000122253
Atg10	FBgn0040780	1.80526	2.04215e-11	5.55635e-10
Aplip1	FBgn0040281	1.80489	0.00054355	0.00465565
klu	FBgn0013469	1.80285	2.10215e-11	5.697e-10
CG17119	FBgn0039045	1.79554	5.41064e-10	1.24699e-08
CG6903	FBgn0029737	1.79132	5.70308e-41	8.68959e-39
Sirup	FBgn0031971	1.79114	1.06012e-26	7.19677e-25
CG10527	FBgn0034583	1.79094	2.8785e-24	1.70142e-22
Arc1	FBgn0033926	1.78884	1.35953e-17	5.45123e-16
sli	FBgn0264089	1.78755	1.59961e-07	2.78723e-06
GAPcenA	FBgn0035879	1.78323	2.02775e-25	1.2814e-23
kune	FBgn0033032	1.78212	1.95222e-27	1.36586e-25
siz	FBgn0026179	1.78179	1.26662e-20	5.9688e-19
CG5191	FBgn0038803	1.77829	7.18057e-12	2.03025e-10
Usp12-46	FBgn0039025	1.77184	2.68202e-19	1.19411e-17
Dhap-at	FBgn0040212	1.76876	1.48434e-29	1.18342e-27
PebIII	FBgn0011695	1.76749	0.000923854	0.0073485
Idgf1	FBgn0020416	1.76607	6.82329e-29	5.16949e-27
Trx-2	FBgn0040070	1.76578	5.28684e-34	5.62003e-32
Npc2h	FBgn0039801	1.75787	2.52679e-05	0.00030078
ItgalphaPS5	FBgn0034880	1.75007	4.49134e-07	7.37602e-06
CG9149	FBgn0035203	1.74412	7.40437e-57	3.07685e-54
Fuca	FBgn0285958	1.73729	1.20192e-06	1.8212e-05
Tbh	FBgn0010329	1.73503	0.000139328	0.00139767
CG32091	FBgn0052091	1.73098	7.82655e-05	0.00084045
CG15365	FBgn0030077	1.73059	3.19164e-07	5.35704e-06
CG2201	FBgn0032955	1.72873	7.52807e-17	2.93274e-15
cert	FBgn0027569	1.72857	4.27068e-31	3.73018e-29
Ca-alpha1T	FBgn0264386	1.72373	0.0108073	0.0600732
CG14079	FBgn0036849	1.71391	2.24351e-05	0.000270345
CG9628	FBgn0036433	1.71352	1.16876e-07	2.06802e-06
Vinc	FBgn0004397	1.70583	3.87691e-19	1.70398e-17
prominin-like	FBgn0026189	1.7047	2.46022e-33	2.46256e-31
AttB	FBgn0041581	1.69337	0.0193079	0.0957575
mesh	FBgn0051004	1.68979	0.0131571	0.070533
CG31689	FBgn0031449	1.68319	3.78938e-05	0.000433031
sog	FBgn0003463	1.68137	0.00351012	0.0231526
PGRP-SD	FBgn0035806	1.67757	0.0200105	0.0985646
spir	FBgn0003475	1.67595	1.08801e-26	7.34966e-25
CG33494	FBgn0053494	1.67497	1.18017e-31	1.07891e-29
wnd	FBgn0036896	1.67438	5.73753e-32	5.28045e-30
CG6972	FBgn0039008	1.67357	0.00430249	0.0276865
l(2)01289	FBgn0010482	1.66838	0.000364718	0.00325611
CG8157	FBgn0034010	1.66818	2.06814e-12	6.04699e-11
MtnD	FBgn0053192	1.66786	0.0025897	0.0179176
CG14741	FBgn0037989	1.66739	1.36224e-14	4.62385e-13
beat-IIa	FBgn0038498	1.66679	0.000324526	0.00293827
bam	FBgn0000158	1.66479	2.34196e-05	0.000280974
CR43963	FBgn0264678	1.6626	0.00298707	0.020228
CG34112	FBgn0086608	1.65608	0.00701618	0.0417954
Tsp42El	FBgn0033134	1.65519	3.60774e-09	7.65835e-08
CG11284	FBgn0030056	1.64897	1.31164e-31	1.19116e-29
Clic	FBgn0030529	1.64619	1.67097e-44	3.1389e-42
CG7702	FBgn0038638	1.63164	0.000992012	0.00780463
CG32066	FBgn0052066	1.63068	6.81396e-23	3.64139e-21
CG3635	FBgn0032981	1.6272	0.000953351	0.00755531
scat	FBgn0011232	1.62527	2.83565e-38	3.70336e-36
CR42745	FBgn0261708	1.6235	0.00258647	0.0179042
CG5116	FBgn0039339	1.62329	0.000285051	0.00262519
CG43986	FBgn0267795	1.62094	1.1942e-16	4.60002e-15
moody	FBgn0025631	1.62028	8.97472e-17	3.47656e-15
Zasp52	FBgn0265991	1.61564	6.62008e-20	3.01599e-18
Cyp6g2	FBgn0033696	1.61109	0.00192401	0.013879
CG43897	FBgn0264489	1.60957	9.38682e-27	6.40405e-25
Adgf-A	FBgn0036752	1.60711	7.17597e-18	2.92869e-16
laza	FBgn0037163	1.6061	1.26606e-09	2.83222e-08
CG3303	FBgn0038381	1.60509	0.00440356	0.0282207
CG32138	FBgn0267795	1.60412	2.78018e-22	1.44411e-20
GstD5	FBgn0010041	1.59961	4.23979e-14	1.40776e-12
Khc-73	FBgn0019968	1.59844	1.6297e-31	1.47027e-29
debcl	FBgn0029131	1.59779	4.0133e-30	3.31532e-28
AstA-R1	FBgn0266429	1.59644	3.83974e-08	7.30295e-07
JhI-26	FBgn0028424	1.5946	6.42985e-06	8.64436e-05
E(spl)m2-BFM	FBgn0002592	1.58583	0.0200699	0.0987861
CG44085	FBgn0264894	1.58522	1.19594e-24	7.2566e-23
CG30148	FBgn0050148	1.58476	2.88514e-06	4.16024e-05
CG43071	FBgn0262481	1.577	0.000953086	0.00755531
CG13743	FBgn0033368	1.57543	6.44953e-07	1.02246e-05
CG11050	FBgn0031836	1.57066	2.63274e-26	1.7441e-24
CG9413	FBgn0030574	1.57029	0.000896229	0.00716618
CG13928	FBgn0035246	1.56991	0.00152592	0.0113353
CG17816	FBgn0037525	1.56859	0.000245302	0.00229456
CR44321	FBgn0265380	1.56795	0.00756441	0.0446923
CG13315	FBgn0040827	1.56736	7.63212e-09	1.57382e-07
CG4091	FBgn0034894	1.56483	6.67302e-22	3.41444e-20
Glycogenin	FBgn0265191	1.56461	2.68978e-11	7.23235e-10
rpr	FBgn0011706	1.52616	9.8975e-05	0.00102899
P5CDh1	FBgn0037138	1.52213	3.43523e-28	2.47933e-26
GATAe	FBgn0038391	1.5167	0.0106257	0.0592801
Ilk	FBgn0028427	1.5115	1.80694e-33	1.82195e-31
CG10764	FBgn0034221	1.50996	2.04879e-32	1.95105e-30
CG4297	FBgn0031258	1.50945	0.00409812	0.0265333
AnxB9	FBgn0000083	1.50027	1.24678e-28	9.39403e-27
sut1	FBgn0028563	1.49958	5.39714e-37	6.43573e-35
Mp	FBgn0260660	1.49338	3.15149e-05	0.000366551
Fmo-2	FBgn0033079	1.49321	0.00137367	0.0103729
rho-5	FBgn0041723	1.49309	4.07812e-05	0.000464094
Uvrag	FBgn0032499	1.48827	4.35504e-27	3.0162e-25
CG9796	FBgn0038149	1.48602	2.14992e-47	4.33557e-45
CG34194	FBgn0085223	1.48587	0.000256423	0.00239206
mthl2	FBgn0035623	1.483	3.25068e-17	1.26999e-15
CG5096	FBgn0032235	1.48235	0.000195774	0.00189193
wake	FBgn0266418	1.4741	5.46353e-15	1.91615e-13
Glut4EF	FBgn0267336	1.46859	1.76831e-17	7.00833e-16
CG31174	FBgn0051174	1.46637	3.44719e-05	0.000398242
Ipp	FBgn0016672	1.46309	6.71534e-19	2.89583e-17
CG9391	FBgn0037063	1.46111	2.72333e-50	7.18172e-48
Atg18b	FBgn0032935	1.45848	1.18905e-10	2.94854e-09
CG15211	FBgn0030234	1.45773	2.02635e-14	6.84417e-13
CG13795	FBgn0031937	1.45262	0.00594105	0.0361927
Abl	FBgn0000017	1.44781	4.28152e-14	1.41818e-12
Fas1	FBgn0285925	1.44739	8.62636e-14	2.80316e-12
ade3	FBgn0000053	1.44573	1.16399e-21	5.8043e-20
mew	FBgn0004456	1.44393	3.00753e-08	5.81695e-07
snoRNA:Me28S-U1230	FBgn0086031	1.44378	4.82702e-06	6.60608e-05
Gapdh2	FBgn0001092	1.44197	3.00083e-22	1.54701e-20
obst-H	FBgn0053983	1.44096	0.0136588	0.0725982
CG31869	FBgn0051869	1.44059	0.00128248	0.00975955
CR32385	FBgn0047205	1.43567	6.49099e-05	0.000704201
5PtaseI	FBgn0259178	1.43556	7.29046e-14	2.38602e-12
CG17681	FBgn0032668	1.43262	0.00121844	0.00936051
kst	FBgn0004167	1.4316	2.47637e-05	0.000295548
twf	FBgn0038206	1.43109	1.36997e-17	5.4771e-16
CG32032	FBgn0043806	1.43002	0.0112659	0.062069
Asator	FBgn0039908	1.421	4.44511e-30	3.65005e-28
CG42806	FBgn0261975	1.41914	1.15498e-23	6.46458e-22
NKAIN	FBgn0085442	1.41519	8.30987e-19	3.54995e-17
CG10737	FBgn0034420	1.41323	1.68864e-32	1.61933e-30
CheB38c	FBgn0032888	1.41028	0.0172065	0.0870569
Mctp	FBgn0034389	1.40989	1.54831e-05	0.000194254
Drs	FBgn0283461	1.40905	0.00104056	0.00813525
Tsp2A	FBgn0024361	1.4055	0.000443022	0.00386461
CG5521	FBgn0039466	1.40298	2.06031e-24	1.22307e-22
Tequila	FBgn0023479	1.40269	7.49888e-08	1.36382e-06
CG15674	FBgn0034642	1.40154	0.00443431	0.0283618
galectin	FBgn0031213	1.39901	3.26418e-26	2.13151e-24
bab2	FBgn0025525	1.39846	0.00156799	0.0115726
su(r)	FBgn0086450	1.3917	1.51571e-13	4.85413e-12
CG42788	FBgn0261859	1.3915	2.44515e-10	5.89286e-09
PGRP-LB	FBgn0037906	1.38899	0.00836004	0.0486592
Klp10A	FBgn0030268	1.38694	1.56026e-28	1.16282e-26
CG31619	FBgn0051619	1.38628	0.00543914	0.0336129
LpR1	FBgn0066101	1.38309	0.000193494	0.00187122
CG8620	FBgn0040837	1.3811	1.92144e-08	3.78029e-07
Pde1c	FBgn0264815	1.3801	5.15118e-11	1.32529e-09
CG9917	FBgn0030740	1.37726	1.12153e-23	6.30312e-22
CG42684	FBgn0261570	1.37367	8.52113e-15	2.94333e-13
Ac76E	FBgn0004852	1.37247	0.000327952	0.00295869
Mmp1	FBgn0035049	1.37217	8.34831e-05	0.000889514
CG10405	FBgn0038431	1.36935	3.6775e-06	5.14063e-05
CG11537	FBgn0035400	1.3688	2.58684e-23	1.43038e-21
CG10960	FBgn0036316	1.36488	3.14396e-09	6.72592e-08
CG32544	FBgn0052544	1.357	0.00178812	0.0129945
CG7565	FBgn0035833	1.35493	1.33374e-10	3.28358e-09
FER	FBgn0000723	1.35346	5.17299e-14	1.70113e-12
CG1718	FBgn0031170	1.35269	6.86684e-13	2.0833e-11
mei-38	FBgn0260986	1.35167	1.20409e-10	2.98045e-09
CG5455	FBgn0039430	1.34702	4.68382e-14	1.54397e-12
mael	FBgn0016034	1.34666	3.38911e-24	1.97765e-22
CG11155	FBgn0039927	1.34624	0.000281819	0.00260242
Myo61F	FBgn0010246	1.34005	1.93597e-23	1.07482e-21
iPLA2-VIA	FBgn0036053	1.33871	1.79633e-17	7.0809e-16
Adf1	FBgn0284249	1.33659	6.54178e-35	7.29329e-33
CG12112	FBgn0030048	1.33415	1.13504e-19	5.10322e-18
wat	FBgn0039620	1.33291	0.00609782	0.0370161
CG30118	FBgn0284257	1.33222	3.16624e-36	3.67954e-34
CG15695	FBgn0038832	1.33124	1.27254e-10	3.14422e-09
Kaz-m1	FBgn0002578	1.32856	0.00843259	0.0489776
CG34136	FBgn0083972	1.3284	0.000604346	0.00510622
CG3348	FBgn0040609	1.32521	0.000123282	0.00125227
CG3812	FBgn0030421	1.32299	0.0079168	0.0464739
peb	FBgn0003053	1.32155	4.73962e-11	1.22742e-09
R	FBab0003347	1.31957	8.76477e-18	3.53504e-16
CG32521	FBgn0052521	1.31311	1.1749e-25	7.52866e-24
CG2846	FBgn0014930	1.30653	2.50073e-25	1.56587e-23
NimB5	FBgn0028936	1.30298	2.92206e-18	1.21794e-16
sqz	FBgn0010768	1.29673	2.858e-11	7.6542e-10
MFS10	FBgn0030452	1.2954	0.00339123	0.0224983
GlyP	FBgn0004507	1.29087	3.62333e-13	1.1344e-11
CG1943	FBgn0037468	1.28615	6.31416e-19	2.74007e-17
Dhpr	FBgn0035964	1.28452	1.37103e-23	7.64268e-22
Fas2	FBgn0000635	1.28305	0.00302015	0.0204318
rad	FBgn0265597	1.27704	0.0172171	0.0870569
RhoGEF3	FBgn0264707	1.27681	6.07199e-06	8.20346e-05
ed	FBgn0000547	1.27122	1.48532e-20	6.95162e-19
CG42327	FBgn0259227	1.26928	0.000120502	0.00122861
Irc	FBgn0038465	1.26698	6.98112e-23	3.71055e-21
CG34437	FBgn0085466	1.26659	2.03592e-11	5.5504e-10
CG17646	FBgn0264494	1.26641	4.18112e-05	0.000474241
Gr94a	FBgn0041225	1.26554	0.00356089	0.0234649
gammaSnap1	FBgn0028552	1.26384	1.62279e-15	5.82546e-14
Ggamma30A	FBgn0267252	1.26362	2.69151e-29	2.07352e-27
Lasp	FBgn0063485	1.26323	3.17271e-16	1.18549e-14
mys	FBgn0004657	1.26318	2.86342e-11	7.6542e-10
Meltrin	FBgn0265140	1.26292	4.02174e-10	9.45971e-09
Or22c	FBgn0026396	1.25945	0.00226108	0.0159651
CG8735	FBgn0033309	1.25854	3.79175e-31	3.37638e-29
MFS3	FBgn0031307	1.25512	1.47511e-15	5.30925e-14
Atet	FBgn0020762	1.25386	1.16971e-12	3.4719e-11
CG14701	FBgn0037883	1.25111	1.19444e-11	3.30229e-10
Cyp9f2	FBgn0038037	1.24992	9.4118e-23	4.94498e-21
CG1265	FBgn0035517	1.24884	4.99628e-23	2.70806e-21
CG10283	FBgn0032681	1.24883	0.000275276	0.00254714
CG2747	FBgn0037541	1.24079	4.47036e-16	1.66582e-14
CG17841	FBgn0028480	1.23683	1.64364e-20	7.66641e-19
CG8908	FBgn0034493	1.23682	0.000295702	0.00270692
Prestin	FBgn0036770	1.23543	5.96129e-15	2.08539e-13
Pka-R1	FBgn0259243	1.23305	5.77416e-34	6.09085e-32
CG44245	FBgn0265180	1.2326	0.00268782	0.0184752
lz	FBgn0002576	1.22972	3.13207e-10	7.4826e-09
CG5704	FBgn0026570	1.2258	8.60722e-20	3.88259e-18
Arc2	FBgn0033928	1.22387	6.61446e-09	1.37223e-07
CG11779	FBgn0038683	1.22245	1.40063e-29	1.1232e-27
CG14591	FBgn0033054	1.22054	0.0199106	0.09817
Syb	FBgn0003660	1.21795	8.87688e-17	3.4484e-15
CG6045	FBgn0038349	1.21674	6.58495e-19	2.84856e-17
Pde8	FBgn0266377	1.20527	1.28725e-18	5.44815e-17
Sk1	FBgn0030300	1.20117	0.00176058	0.0128214
CG31886	FBgn0032079	1.19535	0.00104317	0.00814632
flw	FBgn0000711	1.19403	1.38681e-17	5.52828e-16
CG32425	FBgn0052425	1.19209	2.66885e-29	2.06768e-27
Lac	FBgn0010238	1.19018	2.21801e-06	3.25301e-05
Swip-1	FBgn0032731	1.18536	1.35394e-05	0.000171121
parvin	FBgn0052528	1.18436	1.48813e-18	6.27898e-17
Klp68D	FBgn0004381	1.18427	3.85861e-13	1.20257e-11
Synj	FBgn0034691	1.18244	2.93626e-18	1.22015e-16
RhoGAP71E	FBgn0036518	1.17883	3.15093e-16	1.18057e-14
Hsp68	FBgn0001230	1.17857	0.0148474	0.0775627
CG3308	FBgn0038877	1.17719	7.80717e-15	2.70353e-13
CdsA	FBgn0010350	1.17107	2.36445e-26	1.57397e-24
GEFmeso	FBgn0050115	1.17085	1.31652e-15	4.76346e-14
SpdS	FBgn0037723	1.16516	0.00105601	0.00823721
CG15696	FBgn0038833	1.16442	0.016597	0.0844819
He	FBgn0028430	1.15827	8.01541e-21	3.84319e-19
betaTub60D	FBgn0288686	1.15792	0.000367512	0.00327718
uzip	FBgn0004055	1.15667	5.97262e-05	0.00065261
cnn	FBgn0013765	1.15296	8.29613e-27	5.68824e-25
Ptp61F	FBgn0267487	1.15237	8.62083e-22	4.34623e-20
CG11374	FBgn0031214	1.1503	0.00792654	0.0465112
CG11686	FBgn0040551	1.14654	2.6606e-08	5.17515e-07
CG18619	FBgn0032202	1.13913	5.81457e-13	1.77189e-11
CG17029	FBgn0036551	1.13552	8.51888e-07	1.33052e-05
Men	FBgn0002719	1.12973	1.23837e-14	4.21384e-13
Sb	FBgn0003319	1.12955	0.0131793	0.070597
CG10621	FBgn0032726	1.12863	0.000238704	0.00224202
MtnB	FBgn0002869	1.12596	0.00903073	0.0518369
cpx	FBgn0041605	1.12554	4.08809e-06	5.66835e-05
spz	FBgn0003495	1.1204	2.46943e-11	6.67916e-10
gol	FBgn0004919	1.11299	0.00476079	0.0300574
CG16989	FBgn0025621	1.11163	9.51681e-30	7.67671e-28
dah	FBgn0015926	1.1086	6.21888e-05	0.000676822
CG3838	FBgn0032130	1.10276	2.6526e-05	0.000313342
CG32318	FBgn0052318	1.10185	0.000238594	0.00224202
LpR2	FBgn0051092	1.09697	8.34115e-06	0.000109352
CG8034	FBgn0031011	1.09677	4.40417e-13	1.3633e-11
cpo	FBgn0263995	1.09611	0.0105604	0.0590116
Baldspot	FBgn0260960	1.09515	4.04022e-23	2.21614e-21
ens	FBgn0264693	1.09412	7.78553e-14	2.53594e-12
boi	FBgn0040388	1.09321	0.00021502	0.00204478
CG17124	FBgn0032297	1.09037	0.000293621	0.00268966
zormin	FBgn0052311	1.08965	1.77904e-19	7.97256e-18
CG18769	FBgn0042185	1.08938	7.74777e-09	1.59288e-07
CG10512	FBgn0037057	1.08821	6.26861e-25	3.87213e-23
CG6767	FBgn0036030	1.08454	6.53032e-16	2.41376e-14
CenB1A	FBgn0039056	1.08446	3.01102e-15	1.06418e-13
L	FBgn0288433	1.08362	6.82446e-23	3.64139e-21
Or71a	FBgn0036474	1.08238	0.00316398	0.0212268
CR44375	FBgn0265525	1.08081	0.0201712	0.0991779
CR31514	FBgn0051514	1.0781	0.0023856	0.0167077
Cks30A	FBgn0010314	1.0772	2.19137e-12	6.38009e-11
CG4829	FBgn0030796	1.07633	3.42232e-09	7.28731e-08
CR44095	FBgn0264904	1.07474	0.00922861	0.0527177
CG3091	FBgn0029608	1.06871	9.47616e-13	2.84347e-11
p38a	FBgn0015765	1.06593	7.30787e-15	2.53703e-13
CG8500	FBgn0037754	1.06399	0.00234837	0.0164806
Klp67A	FBgn0004379	1.06353	4.25709e-11	1.10984e-09
Dad	FBgn0020493	1.0507	2.92758e-06	4.20376e-05
Tsp42Ee	FBgn0029506	1.04954	6.71683e-11	1.69941e-09
Ser	FBgn0004197	1.04717	1.10715e-05	0.000142156
CG13631	FBgn0040600	1.04645	1.5439e-18	6.49433e-17
cbt	FBgn0043364	1.04518	4.39286e-08	8.28601e-07
CG13907	FBgn0035173	1.04305	1.19968e-08	2.41929e-07
CR42874	FBgn0262148	1.04282	0.01932	0.0957828
cora	FBgn0010434	1.04275	4.00874e-11	1.05109e-09
CG30339	FBgn0050339	1.03914	0.000769707	0.00626409
pav	FBgn0011692	1.03676	1.82339e-11	4.98092e-10
Cyt-c-p	FBgn0284248	1.03582	5.3729e-11	1.37717e-09
AdSS	FBgn0027493	1.03551	3.08264e-19	1.35924e-17
CG42388	FBgn0259734	1.03459	0.000389683	0.00344117
CG5535	FBgn0036764	1.03315	8.65626e-15	2.98249e-13
CG9331	FBgn0032889	1.03195	7.28396e-18	2.96394e-16
Atg8a	FBgn0052672	1.02939	1.75148e-16	6.65321e-15
Irk1	FBgn0265042	1.02648	3.82683e-08	7.28851e-07
Syx7	FBgn0267849	1.02507	1.18077e-17	4.74834e-16
Eb1	FBgn0027066	1.02034	1.24032e-07	2.17779e-06
CG7120	FBgn0035888	1.01944	8.37722e-05	0.000891209
Pfk	FBgn0003071	1.01908	2.83054e-08	5.48237e-07
CG14207	FBgn0031037	1.01547	1.3571e-09	3.02601e-08
CG7458	FBgn0037144	1.01402	1.91021e-06	2.81967e-05
mbc	FBgn0015513	1.01203	1.55984e-06	2.33007e-05
MtnA	FBgn0002868	1.00648	1.07593e-06	1.64118e-05
CG32486	FBgn0266918	1.00336	7.60555e-12	2.14158e-10
CG14906	FBgn0015351	1.00245	8.54985e-07	1.33384e-05
CG43729	FBgn0263980	1.00069	0.00805266	0.0470901
msd1	FBgn0035209	0.99763	2.8039e-05	0.000330894
osp	FBgn0003016	0.995634	4.80798e-05	0.00053778
Bx	FBgn0265598	0.994609	0.0143875	0.0755634
Corin	FBgn0033192	0.993408	0.000104914	0.0010858
Chrac-16	FBgn0043001	0.992707	0.000191743	0.00185952
Nplp2	FBgn0287423	0.99237	9.30416e-05	0.000978178
scrib	FBgn0263289	0.992362	1.23037e-11	3.39477e-10
CG7054	FBgn0038972	0.990813	0.00189116	0.0136708
CG2991	FBgn0031474	0.990505	3.86028e-11	1.01605e-09
mrj	FBgn0034091	0.987049	8.06728e-21	3.85459e-19
aub	FBgn0000146	0.983469	3.00642e-06	4.29001e-05
RhoGAP54D	FBgn0034249	0.981931	5.3887e-06	7.30913e-05
CG14291	FBgn0038660	0.979614	2.01791e-13	6.39068e-12
Syx1A	FBgn0013343	0.979447	2.5517e-11	6.88809e-10
pod1	FBgn0029903	0.97939	1.0639e-06	1.62464e-05
Atg1	FBgn0260945	0.977882	1.85966e-12	5.45848e-11
CG6428	FBgn0029689	0.97581	3.62524e-09	7.6836e-08
Sr-CI	FBgn0014033	0.972378	3.17153e-11	8.4449e-10
ome	FBgn0259175	0.971269	5.11386e-07	8.26962e-06
B4	FBgn0023407	0.970283	3.08889e-07	5.19729e-06
CG6218	FBgn0038321	0.969781	0.00453465	0.0288689
CG13624	FBgn0039209	0.962635	1.5933e-14	5.3948e-13
rogdi	FBgn0036697	0.962394	4.11983e-10	9.64083e-09
Scamp	FBgn0040285	0.962351	1.45958e-10	3.57415e-09
CG5708	FBgn0032196	0.952364	1.79695e-17	7.0809e-16
CG18446	FBgn0033458	0.950618	2.24982e-10	5.43164e-09
CG9399	FBgn0037715	0.949618	0.000113143	0.00115959
CG30015	FBgn0050015	0.948868	3.80037e-07	6.30925e-06
Syx8	FBgn0036643	0.945838	1.97168e-07	3.40097e-06
cid	FBgn0040477	0.945024	0.0161414	0.0826083
Itp-r83A	FBgn0010051	0.941419	3.76827e-08	7.20702e-07
Rip11	FBgn0027335	0.940225	3.74659e-12	1.0839e-10
Rap2l	FBgn0283666	0.938787	1.18876e-11	3.29323e-10
Gprk2	FBgn0261988	0.938426	3.39718e-08	6.52459e-07
hppy	FBgn0263395	0.938153	1.04732e-08	2.13401e-07
Nnf1a	FBgn0034523	0.937747	5.88031e-08	1.09116e-06
CG8745	FBgn0036381	0.936985	0.00149867	0.0111567
CG45057	FBgn0266417	0.936534	6.12492e-09	1.27646e-07
Klp98A	FBgn0004387	0.93594	3.15157e-07	5.29626e-06
CG6701	FBgn0033889	0.935367	1.34379e-05	0.000169995
CG15879	FBgn0035309	0.93505	0.000221516	0.00209493
pgant3	FBgn0027558	0.933599	6.12911e-16	2.27158e-14
CG12012	FBgn0035444	0.932475	1.19562e-13	3.86687e-12
Aats-his	FBgn0027087	0.930647	1.59538e-16	6.07707e-15
ZnT63C	FBgn0035432	0.927465	7.04674e-07	1.10944e-05
Thor	FBgn0261560	0.926779	1.82179e-05	0.000224642
MESR3	FBgn0032694	0.923662	3.64923e-11	9.64199e-10
Strn-Mlck	FBgn0265045	0.91812	0.00776407	0.0457144
Pmp70	FBgn0031069	0.915978	6.78871e-09	1.40625e-07
Prx2540-2	FBgn0033518	0.912655	0.000700662	0.0057811
Cyp28d1	FBgn0031689	0.910476	0.0106471	0.0593755
FucTB	FBgn0032117	0.909883	1.05197e-10	2.62763e-09
St3	FBgn0265052	0.909805	1.12e-08	2.27871e-07
polo	FBgn0003124	0.906756	5.88713e-11	1.49778e-09
nrv1	FBgn0015776	0.904219	5.55503e-09	1.16477e-07
RhoGAP68F	FBgn0036257	0.903178	3.15329e-18	1.30638e-16
CG17760	FBgn0033756	0.902126	8.67673e-08	1.56352e-06
att-ORFA	FBgn0067783	0.900159	0.00179209	0.0130164
Rrp47	FBgn0030711	0.897387	2.05885e-10	4.98817e-09
CG1764	FBgn0030467	0.896359	1.77677e-05	0.000219701
tinc	FBgn0261649	0.894804	0.00318348	0.0213055
Cip4	FBgn0035533	0.894685	1.6688e-10	4.0647e-09
Pgi	FBgn0003074	0.891649	3.87088e-11	1.01689e-09
ghi	FBgn0266124	0.891545	2.51854e-10	6.05907e-09
CG3726	FBgn0029824	0.890415	0.00147217	0.0109955
Tnks	FBgn0027508	0.89007	1.40188e-20	6.58357e-19
Rac2	FBgn0014011	0.885995	1.42739e-06	2.14625e-05
Mink	FBgn0039250	0.882942	9.00949e-10	2.03203e-08
CG7029	FBgn0039026	0.882771	6.0467e-09	1.26208e-07
ftz-f1	FBgn0001078	0.882313	4.59812e-06	6.32437e-05
Ykt6	FBgn0260858	0.880006	1.29417e-10	3.1919e-09
Gpo-1	FBgn0022160	0.879077	0.00684726	0.0409671
CG8066	FBgn0038243	0.878931	6.64639e-08	1.22174e-06
Ras64B	FBgn0003206	0.874575	3.96175e-10	9.33463e-09
c11.1	FBgn0040236	0.870284	2.15901e-08	4.21745e-07
CG30389	FBgn0050389	0.869906	7.16462e-12	2.02993e-10
CG7272	FBgn0036501	0.86447	5.67987e-05	0.000623104
CG17544	FBgn0032775	0.863217	3.82858e-09	8.08958e-08
bigmax	FBgn0039509	0.861749	1.01895e-06	1.56293e-05
CG6656	FBgn0038912	0.859637	4.12165e-18	1.6973e-16
ial	FBgn0024227	0.856633	3.78109e-06	5.26616e-05
Mrp4	FBgn0263316	0.856503	0.000816821	0.00663178
Best1	FBgn0040238	0.856468	5.3524e-08	1.00133e-06
CG32264	FBgn0052264	0.854741	2.47796e-09	5.37663e-08
scra	FBgn0261385	0.851659	2.28605e-06	3.34921e-05
CG11880	FBgn0039637	0.849646	1.84357e-09	4.05143e-08
sti	FBgn0002466	0.847315	2.93902e-06	4.21577e-05
CG16771	FBgn0032779	0.846813	0.000173919	0.00170597
Ptp4E	FBgn0004368	0.845773	1.60574e-06	2.39604e-05
cmet	FBgn0040232	0.845646	2.5609e-06	3.72009e-05
trio	FBgn0024277	0.843877	0.000738067	0.00603882
chinmo	FBgn0086758	0.839063	3.34558e-05	0.000387155
Su(dx)	FBgn0003557	0.838979	0.000390466	0.00344117
Jafrac1	FBgn0040309	0.836337	3.84762e-11	1.01466e-09
p53	FBgn0039044	0.835834	1.14944e-07	2.04175e-06
sip2	FBgn0031878	0.835275	8.29895e-09	1.69856e-07
Ppn	FBgn0003137	0.833997	0.0101365	0.0570774
CG34253	FBgn0085282	0.832061	0.0055295	0.0340791
CG42663	FBgn0261545	0.831944	4.43151e-07	7.29523e-06
IP3K2	FBgn0283680	0.830493	7.40602e-07	1.16333e-05
squ	FBgn0267347	0.829429	0.0023166	0.0162994
Klp61F	FBgn0004378	0.827937	2.75178e-06	3.98891e-05
wge	FBgn0051151	0.827308	4.67226e-07	7.63656e-06
tyn	FBgn0284435	0.826369	0.000213217	0.00203469
Ncc69	FBgn0036279	0.825616	6.55922e-09	1.36283e-07
Klp64D	FBgn0004380	0.825459	1.04684e-11	2.91184e-10
stg	FBgn0003525	0.825343	0.000175815	0.00172211
ham	FBgn0045852	0.824287	3.4609e-07	5.78067e-06
CG4199	FBgn0025628	0.822947	9.75327e-11	2.44063e-09
Men-b	FBgn0029155	0.822538	4.82008e-05	0.000538383
CG2678	FBgn0014931	0.817831	4.89955e-07	7.989e-06
RhoGAP18B	FBgn0261461	0.816708	0.000311654	0.00283403
CG3719	FBgn0024986	0.812704	7.02272e-08	1.28575e-06
CG17839	FBgn0036454	0.810948	0.000588124	0.00499068
Exn	FBgn0261547	0.810121	3.42059e-06	4.83075e-05
nesd	FBgn0032848	0.81002	6.99451e-11	1.7664e-09
CG8229	FBgn0033356	0.805496	6.7408e-08	1.23744e-06
CG10635	FBgn0035603	0.80458	6.22471e-10	1.42741e-08
Pkc98E	FBgn0003093	0.802889	1.47283e-08	2.92709e-07
CG10440	FBgn0034636	0.800924	0.0109443	0.0607116
Gclc	FBgn0040319	0.800007	5.22931e-06	7.12818e-05
CG31100	FBgn0051100	0.7995	0.000384763	0.00340843
cdc2	FBgn0004106	0.797777	3.22792e-07	5.4047e-06
ncd	FBgn0002924	0.796425	3.94552e-08	7.48755e-07
CG3630	FBgn0023540	0.795454	0.00069973	0.00577688
Ppt2	FBgn0032358	0.794763	2.01675e-08	3.96213e-07
Tak1	FBgn0026323	0.794211	1.51452e-12	4.46637e-11
yki	FBgn0034970	0.794147	2.09886e-12	6.12377e-11
mlt	FBgn0265512	0.792657	0.0125977	0.0680128
cl	FBgn0000318	0.788038	2.50713e-09	5.42275e-08
cv-2	FBgn0000395	0.787573	4.77692e-05	0.000534742
kraken	FBgn0020545	0.785137	1.6532e-07	2.87694e-06
CycB	FBgn0000405	0.783486	6.165e-09	1.28286e-07
Seipin	FBgn0040336	0.783278	1.21915e-07	2.14611e-06
KCNQ	FBgn0033494	0.782781	0.0133148	0.071073
CG18088	FBgn0032082	0.782123	0.00522795	0.0325815
CG17754	FBgn0030114	0.781403	1.14618e-08	2.32165e-07
CG32195	FBgn0052195	0.78013	0.0156465	0.0806317
Plc21C	FBgn0004611	0.778513	1.35936e-09	3.02612e-08
Fim	FBgn0024238	0.778293	3.59993e-06	5.05798e-05
Atg13	FBgn0261108	0.777841	8.37779e-08	1.51363e-06
Pis	FBgn0030670	0.777498	3.13517e-09	6.71759e-08
fry	FBgn0016081	0.777427	3.94772e-08	7.48755e-07
CG8272	FBgn0033337	0.775738	0.000608906	0.00513525
Hydr2	FBgn0014906	0.774453	3.03494e-08	5.86171e-07
Galphai	FBgn0001104	0.772762	3.47248e-06	4.88892e-05
cv	FBgn0000394	0.770191	1.03085e-09	2.31738e-08
CG10217	FBgn0039113	0.769993	2.04953e-07	3.52638e-06
Elk	FBgn0011589	0.766771	0.000457664	0.00398121
kat80	FBgn0040207	0.765396	4.57427e-14	1.51149e-12
CG32369	FBgn0052369	0.762248	9.67628e-06	0.000124944
Incenp	FBgn0260991	0.761891	5.9274e-07	9.47348e-06
Atg101	FBgn0030960	0.755176	3.32284e-05	0.000384849
Klp31E	FBgn0032243	0.754717	1.17301e-08	2.36899e-07
CG6689	FBgn0037877	0.750082	1.66193e-06	2.47449e-05
CG15735	FBgn0030364	0.746891	1.0443e-11	2.91067e-10
Eaf6	FBgn0035624	0.746214	0.000126698	0.00128128
AGBE	FBgn0053138	0.74493	1.5521e-06	2.32357e-05
cer	FBgn0034443	0.740745	0.000291502	0.0026774
CG31324	FBgn0051324	0.740468	1.91255e-05	0.000234168
CG17574	FBgn0033777	0.738313	2.77807e-07	4.71481e-06
CG30187	FBgn0050187	0.736175	2.69392e-09	5.80845e-08
CG12576	FBgn0031190	0.73508	4.21879e-08	7.97963e-07
CG34394	FBgn0085423	0.734309	1.26506e-08	2.52884e-07
plum	FBgn0039431	0.732114	7.93257e-06	0.000104999
CG10874	FBgn0031395	0.731843	2.13806e-05	0.000258775
Sodh-2	FBgn0022359	0.73007	0.000455114	0.00396504
CG6018	FBgn0034736	0.727747	1.2954e-06	1.95422e-05
bora	FBgn0259791	0.725765	0.012402	0.0671941
CG33111	FBgn0053111	0.725667	1.35785e-06	2.04618e-05
sba	FBgn0016754	0.719873	2.80486e-07	4.74852e-06
CR45517	FBgn0267073	0.718222	0.00855245	0.0495479
ago	FBgn0041171	0.71448	5.35627e-10	1.23654e-08
Pka-C1	FBgn0000273	0.712879	1.1567e-06	1.75657e-05
CG10376	FBgn0032702	0.712445	1.7463e-07	3.02743e-06
msb1l	FBgn0027949	0.710964	3.62878e-06	5.08808e-05
CG13993	FBgn0031776	0.709577	3.01465e-09	6.46946e-08
CG12868	FBgn0033945	0.708995	0.00200824	0.0143807
l(3)05822	FBgn0010877	0.706301	4.35768e-05	0.000491421
alpha-Est7	FBgn0015575	0.704868	0.000119304	0.00121818
pug	FBgn0020385	0.703344	0.00615043	0.0373025
Tep4	FBgn0041180	0.703268	0.0039585	0.0257509
CG6812	FBgn0036843	0.703063	3.17027e-06	4.50506e-05
Psf3	FBgn0030196	0.702543	5.88384e-05	0.000643936
Mpc1	FBgn0038662	0.700859	8.77023e-06	0.000114213
CtsB1	FBgn0030521	0.698465	1.12776e-08	2.2911e-07
PGRP-LA	FBgn0035975	0.69749	0.00346163	0.0228989
nudE	FBgn0036059	0.697344	2.86996e-14	9.5756e-13
Akt1	FBgn0010379	0.696979	8.84828e-07	1.37726e-05
Hip1	FBgn0036309	0.69607	2.07129e-08	4.05187e-07
Cbs	FBgn0031148	0.695624	9.27803e-05	0.000976436
CG5522	FBgn0034158	0.69328	3.11181e-06	4.43578e-05
Cyp28a5	FBgn0028940	0.692433	0.000209934	0.00200754
CG10585	FBgn0037044	0.692333	1.07658e-10	2.68422e-09
CG12717	FBgn0030420	0.692075	0.000145224	0.0014515
Jupiter	FBgn0051363	0.688339	0.000179547	0.00175315
pes	FBgn0031969	0.688128	7.61151e-05	0.000817999
Snx6	FBgn0032005	0.687649	4.10992e-08	7.78443e-07
Rab7	FBgn0015795	0.687088	2.13639e-06	3.13666e-05
CG10165	FBgn0032801	0.686878	0.0078133	0.045945
CG8300	FBgn0029937	0.685719	1.11907e-05	0.000143419
Hil	FBgn0050147	0.683434	0.000562896	0.00480635
SoYb	FBgn0051755	0.682335	5.55587e-05	0.000610968
yuri	FBgn0045842	0.682216	2.11275e-09	4.6134e-08
Cdk4	FBgn0016131	0.682043	2.17513e-10	5.2606e-09
Pk17E	FBgn0283473	0.681698	2.76105e-06	3.99813e-05
caps	FBgn0023095	0.680708	0.0202546	0.099517
elm	FBgn0037358	0.674604	1.77991e-11	4.87183e-10
CG4768	FBgn0030790	0.672459	1.51322e-10	3.69888e-09
Chmp1	FBgn0036805	0.672239	1.55725e-06	2.32874e-05
Sps2	FBgn0032224	0.67127	0.000724207	0.00594318
Rab10	FBgn0015789	0.670807	6.78629e-10	1.54843e-08
WRNexo	FBgn0038608	0.668721	6.13029e-05	0.000668772
CG12702	FBgn0031070	0.668431	3.61331e-05	0.000416152
CG43367	FBgn0263110	0.668295	0.000114284	0.00117041
CG4259	FBgn0031389	0.667845	1.9132e-09	4.19772e-08
l(3)01239	FBgn0010741	0.667052	4.88014e-11	1.25792e-09
EndoA	FBgn0038659	0.665417	2.17212e-08	4.23703e-07
Unc-76	FBgn0040395	0.665253	8.54819e-06	0.000111738
Ts	FBgn0024920	0.665172	7.2407e-07	1.13867e-05
Idgf3	FBgn0020414	0.663774	4.59922e-07	7.53514e-06
CG8552	FBgn0031990	0.660404	2.72822e-07	4.63595e-06
CG10353	FBgn0030349	0.658099	8.0743e-10	1.83013e-08
CG10336	FBgn0032698	0.657547	0.00539299	0.0333728
Ote	FBgn0266420	0.657128	3.74806e-08	7.17838e-07
CG12896	FBgn0033521	0.654698	0.0171621	0.0869071
Aldh	FBgn0012036	0.654629	2.01292e-09	4.40243e-08
CG5056	FBgn0032231	0.654571	2.97204e-06	4.2498e-05
Ras85D	FBgn0003205	0.653998	8.20763e-06	0.000107994
l(1)G0007	FBgn0026713	0.653988	8.82883e-07	1.37579e-05
PPO1	FBgn0283437	0.652125	0.000721226	0.00592226
raw	FBgn0003209	0.648303	3.54255e-08	6.79426e-07
Nhe1	FBgn0026787	0.648004	2.37415e-07	4.05944e-06
Tre1	FBgn0046687	0.646051	0.00483528	0.0304716
CaMKI	FBgn0016126	0.645182	2.78318e-09	5.99148e-08
CG8173	FBgn0030864	0.644622	1.80378e-06	2.67119e-05
CHMP2B	FBgn0035589	0.643921	0.000187858	0.00182702
Chi	FBgn0013764	0.642513	1.63665e-10	3.99348e-09
CG11138	FBgn0030400	0.64212	1.1222e-06	1.70606e-05
Ptp10D	FBgn0004370	0.641579	4.59567e-06	6.32437e-05
HBS1	FBgn0042712	0.641133	3.84252e-07	6.37152e-06
Rab35	FBgn0031090	0.640838	1.06392e-05	0.000136862
Atpalpha	FBgn0002921	0.640373	1.72246e-06	2.55906e-05
Stim	FBgn0045073	0.639358	9.19833e-07	1.42206e-05
Tep1	FBgn0041183	0.63861	0.000634092	0.00531173
PI4KIIIalpha	FBgn0267350	0.635333	3.77656e-08	7.2128e-07
CG5059	FBgn0037007	0.634238	7.26915e-08	1.32732e-06
CG12004	FBgn0035236	0.632715	2.98197e-09	6.40936e-08
lama	FBgn0016031	0.632361	0.000469669	0.00407116
CG14907	FBgn0038455	0.631743	7.95917e-05	0.000852023
CG5807	FBgn0027539	0.631637	0.00122695	0.00940479
Ten-a	FBgn0267001	0.630964	0.00984721	0.0556844
CG5694	FBgn0032197	0.628253	3.25812e-08	6.27508e-07
Patronin	FBgn0263197	0.627555	4.53238e-05	0.000509865
CG6084	FBgn0086254	0.626953	0.000158462	0.00156782
hdly	FBgn0038842	0.626741	6.37873e-07	1.0124e-05
Dgp-1	FBgn0027836	0.626611	0.00570271	0.0349581
cv-d	FBgn0265048	0.625842	0.00021563	0.00204916
Aats-tyr	FBgn0027080	0.62244	1.36401e-09	3.03154e-08
Dgkepsilon	FBgn0020930	0.62005	4.74297e-10	1.10051e-08
Mlh1	FBgn0011659	0.619355	0.000628302	0.00527289
Abi	FBgn0020510	0.616433	4.4988e-06	6.20644e-05
Arfip	FBgn0037884	0.613826	1.70738e-07	2.96747e-06
CG18747	FBgn0042104	0.611846	0.00234685	0.0164784
ifc	FBgn0001941	0.611725	6.27258e-05	0.000682125
Sesn	FBgn0034897	0.610634	0.0160453	0.0823154
CG7536	FBgn0030890	0.610279	1.07738e-06	1.64156e-05
AnxB11	FBgn0030749	0.609435	4.94746e-07	8.04799e-06
CG10171	FBgn0036353	0.608253	0.000199884	0.00192757
CG17260	FBgn0031498	0.607832	0.000699709	0.00577688
P5cr-2	FBgn0038516	0.607528	0.00345898	0.0228924
CG15111	FBgn0034419	0.607503	1.40636e-08	2.80146e-07
CG11807	FBgn0033996	0.607383	1.29208e-08	2.57909e-07
CG44009	FBgn0264751	0.607058	2.01551e-05	0.000245024
CG10469	FBgn0035678	0.606648	0.00156778	0.0115726
Hph	FBgn0264785	0.605328	5.39878e-07	8.69958e-06
CG13559	FBgn0034870	0.60338	0.000150447	0.00150151
Cdc6	FBgn0035918	0.603379	0.00261855	0.0180807
CG42668	FBgn0261550	0.602707	1.58844e-05	0.000198744
Arl2	FBgn0004908	0.602486	0.00047445	0.00410741
CG3338	FBgn0031598	0.601972	0.000213593	0.0020367
Got2	FBgn0001125	0.601409	6.29877e-10	1.44199e-08
mgr	FBgn0264694	0.601177	1.7419e-07	3.02363e-06
CG6272	FBgn0036126	0.600682	0.000710036	0.00584087
sick	FBgn0263873	0.599783	0.00756153	0.0446923
pkaap	FBgn0040079	0.599463	2.8442e-05	0.000334785
lola	FBgn0283521	0.59828	1.78404e-07	3.08896e-06
Tl	FBgn0262473	0.598277	0.000889233	0.0071221
nrv3	FBgn0032946	0.597118	1.9923e-05	0.000242849
CG4511	FBgn0037843	0.596022	5.01015e-07	8.14031e-06
baz	FBgn0000163	0.595473	5.11177e-07	8.26962e-06
CG3770	FBgn0035085	0.595191	0.00971788	0.0550212
CG12123	FBgn0030039	0.594015	0.000289875	0.00266425
CG4036	FBgn0032149	0.592866	0.00195627	0.0140697
betaggt-II	FBgn0028970	0.592342	1.71224e-08	3.38328e-07
Fis1	FBgn0039969	0.592205	1.26411e-08	2.52884e-07
RfC3	FBgn0032244	0.591906	0.00155094	0.0114838
Traf4	FBgn0026319	0.589414	0.0188763	0.0938204
CG7326	FBgn0030970	0.589122	0.000959736	0.00759427
CG32850	FBgn0052850	0.587263	7.34028e-06	9.79157e-05
CdGAPr	FBgn0032821	0.585091	3.65123e-06	5.1113e-05

## Sheet: 8. wGD inf vs wGD late downreg
Gene	FlyBase ID	log2 FC	P value	FDR
Jon44E	FBgn0001285	-5.33219	0.0184901	0.0924708
CG13678	FBgn0035859	-4.9334	0.0144899	0.0760676
CR44830	FBgn0266088	-4.81316	0.0120065	0.0654912
CG8172	FBgn0033362	-4.81202	0.0131249	0.0703876
Jon99Ci	FBgn0003358	-4.34042	0.0139532	0.0737912
CG13044	FBgn0036599	-3.98978	0.00129725	0.00985554
Jon99Cii	FBgn0003356	-3.97246	0.00885173	0.0508947
Jon99Ciii	FBgn0003357	-3.96756	0.012348	0.0669817
CR45016	FBgn0266372	-3.39411	0.0167368	0.0850672
mag	FBgn0036996	-3.37811	0.0160285	0.0822904
Cht2	FBgn0022702	-3.2944	3.26285e-30	2.71172e-28
CG15506	FBgn0039686	-3.29235	2.21469e-05	0.000267577
GABA-B-R3	FBgn0031275	-3.25282	3.00112e-05	0.000351146
Muc26B	FBgn0040950	-3.23605	0.0156202	0.0805568
CR45145	FBgn0266638	-3.16759	0.000390206	0.00344117
CG43155	FBgn0262685	-3.05445	0.00591531	0.0360544
Cyp313a4	FBgn0038076	-3.05288	0.000373548	0.00332149
knrl	FBgn0001323	-2.97399	0.0140135	0.073996
Eig71Ee	FBgn0004592	-2.9296	0.00172617	0.0126093
CG33012	FBgn0053012	-2.92112	0.000488902	0.00422452
CR45326	FBgn0266865	-2.88724	0.0141059	0.0744265
Rh7	FBgn0036260	-2.86355	3.99026e-07	6.60333e-06
CG44438	FBgn0265631	-2.83018	9.54133e-06	0.000123318
GluRIA	FBgn0004619	-2.7689	2.48213e-05	0.000295978
CG34296	FBgn0085325	-2.76387	0.00523761	0.0326025
CR44544	FBgn0265737	-2.64641	0.00376356	0.0245527
Sobp	FBgn0033654	-2.56883	0.000464979	0.00403561
CG18231	FBgn0036796	-2.56756	0.0155027	0.080071
CG32354	FBgn0052354	-2.55682	2.62577e-05	0.000310763
CG6967	FBgn0034187	-2.54773	0.000372857	0.00332013
CG33275	FBgn0035802	-2.48337	3.79309e-12	1.09275e-10
CG4408	FBgn0039073	-2.48088	1.84811e-06	2.73388e-05
Cpr66Cb	FBgn0035875	-2.38625	0.000105928	0.00109546
CG6753	FBgn0038070	-2.35889	0.0118146	0.0645268
CG2681	FBgn0024997	-2.34104	7.33145e-05	0.000789138
CG11762	FBgn0037618	-2.33613	2.87709e-06	4.153e-05
CR41257	FBgn0085582	-2.29704	0.00528325	0.0327973
CG7582	FBgn0039681	-2.28443	4.75003e-05	0.000532166
CG15097	FBgn0034396	-2.27565	2.43072e-07	4.15098e-06
sro	FBgn0262112	-2.23653	5.73327e-08	1.06532e-06
Or85b	FBgn0037590	-2.22364	0.00892901	0.051296
NT5E-2	FBgn0050104	-2.20868	2.16707e-09	4.7245e-08
CG15005	FBgn0035508	-2.20165	8.9612e-05	0.000945996
Oatp26F	FBgn0051634	-2.18955	0.00015333	0.00152585
mir-967	FBgn0262203	-2.17846	0.000325142	0.00293914
Glut1	FBgn0264574	-2.17167	7.7203e-06	0.000102586
CR45036	FBgn0266396	-2.16802	0.0012645	0.00965484
CG43366	FBgn0263109	-2.14841	0.000259185	0.00240802
CG32117	FBgn0052117	-2.13289	0.0053005	0.0328833
CG31414	FBgn0051414	-2.10178	0.0053678	0.0332469
CG40378	FBgn0267428	-2.09806	0.0198725	0.0980257
CG33143	FBgn0053143	-2.08641	0.000463097	0.00402437
SoxN	FBgn0029123	-2.06892	5.22814e-05	0.000579108
CG3625	FBgn0031245	-2.05377	1.44152e-16	5.52168e-15
Sr-CII	FBgn0020377	-2.02462	0.000154599	0.00153513
Hsp27	FBgn0001226	-2.00885	7.60154e-08	1.37883e-06
CG32206	FBgn0052206	-1.99943	0.00149767	0.0111556
CG33510	FBgn0053510	-1.98479	0.0114825	0.0630847
CG43145	FBgn0262621	-1.97208	0.000997994	0.00784718
Gs2	FBgn0001145	-1.96484	3.05011e-05	0.000355967
Mal-A5	FBgn0050359	-1.96301	5.99554e-09	1.2533e-07
Zasp66	FBgn0035917	-1.94861	0.00145667	0.0109078
mir-986	FBgn0262316	-1.94709	0.0032387	0.0216118
NLaz	FBgn0053126	-1.93867	0.0185575	0.0927061
snoRNA:Psi28S-1135f	FBgn0083007	-1.91699	0.0139601	0.0737987
bib	FBgn0000180	-1.90419	0.000175701	0.00172211
Eip78C	FBgn0004865	-1.87428	0.000116857	0.00119498
noe	FBgn0026197	-1.86537	0.00225282	0.0159324
Hr46	FBgn0000448	-1.85521	0.000166035	0.00163331
ko	FBgn0020294	-1.8548	0.00296124	0.0200828
CG5002	FBgn0034275	-1.85294	0.00227823	0.0160542
CG3921	FBgn0031571	-1.84706	0.00151349	0.0112532
CR43973	FBgn0264704	-1.83553	0.00725788	0.0431041
CG43110	FBgn0262570	-1.83163	9.73398e-06	0.000125571
fng	FBgn0011591	-1.81962	0.00926178	0.0528535
CG13921	FBgn0035267	-1.80785	2.11215e-05	0.000255865
CG9509	FBgn0030594	-1.79782	0.00343611	0.022752
CG9760	FBgn0036259	-1.78688	3.72765e-05	0.000427402
CG42867	FBgn0262141	-1.78556	0.0203614	0.0998156
CR43857	FBgn0264439	-1.76954	0.00248769	0.0173342
Hsp23	FBgn0001224	-1.75087	0.000324617	0.00293827
CG42556	FBgn0260758	-1.74743	8.65368e-05	0.000915648
CG7781	FBgn0032021	-1.74499	5.84852e-11	1.49072e-09
Gal	FBgn0001089	-1.74327	0.000204957	0.00196819
CG40006	FBgn0058006	-1.72717	3.72019e-07	6.18363e-06
Adgf-C	FBgn0038173	-1.71904	0.00261118	0.0180388
emp	FBgn0010435	-1.70043	1.20901e-06	1.82993e-05
CG31999	FBgn0051999	-1.69107	7.37052e-13	2.22625e-11
CG33120	FBgn0053120	-1.68604	0.00643293	0.0387417
CG1124	FBgn0037290	-1.67988	0.00858601	0.0496584
let-7-C	FBgn0262406, FBgn0263049	-1.67745	0.00321538	0.0214771
CG32082	FBgn0052082	-1.67692	2.66501e-08	5.17639e-07
CG43446	FBgn0263400	-1.67654	0.000120797	0.00123067
CG31076	FBgn0051076	-1.66974	0.00721827	0.042906
CG9098	FBgn0031762	-1.66475	0.000425631	0.00372712
mub	FBgn0262737	-1.65833	2.03279e-07	3.50197e-06
Cpr49Ac	FBgn0033725	-1.65764	3.65279e-06	5.1113e-05
CR45632	FBgn0267192	-1.64462	0.0032434	0.0216327
bt	FBgn0005666	-1.63458	0.0010788	0.00839589
CG42238	FBgn0250867	-1.63128	5.05534e-10	1.17101e-08
snoRNA:Psi28S-291	FBgn0065064	-1.63	0.00470327	0.0297902
CR43641	FBgn0263650	-1.62009	0.00138514	0.010448
Hsp26	FBgn0001225	-1.61595	0.000686688	0.0056932
CG4950	FBgn0036587	-1.61392	0.00160147	0.0118006
Ugt36Bc	FBgn0040260	-1.6071	1.73717e-22	9.0577e-21
CG8539	FBgn0035791	-1.6015	8.75916e-05	0.00092538
Hr4	FBgn0264562	-1.59527	0.000688312	0.00570322
Cyp4d20	FBgn0035344	-1.57841	0.0015554	0.0115044
CG4629	FBgn0031299	-1.57378	0.00530191	0.0328833
CG4860	FBgn0037999	-1.57239	6.65783e-16	2.45427e-14
CG9270	FBgn0032908	-1.57111	9.06145e-07	1.40248e-05
Buffy	FBgn0040491	-1.56666	0.00938046	0.0534195
otk	FBgn0004839	-1.56532	0.0102063	0.0573603
Invadolysin	FBgn0086359	-1.56389	1.25779e-08	2.52533e-07
sn	FBgn0003447	-1.56178	3.85732e-05	0.000440428
if	FBgn0001250	-1.56083	6.80349e-07	1.0736e-05
CG4586	FBgn0029924	-1.55853	2.31733e-05	0.000278262
CG9416	FBgn0034438	-1.54283	0.000905451	0.0072291
bou	FBgn0261284	-1.5418	3.94151e-05	0.000449292
CG17224	FBgn0031489	-1.53914	0.00379197	0.0247145
blot	FBgn0027660	-1.53523	0.00770573	0.0454294
CG31974	FBgn0051974	-1.52193	0.000819602	0.00664885
CG11275	FBgn0034706	-1.5129	0.000367556	0.00327718
mfas	FBgn0260745	-1.49825	5.6846e-23	3.05698e-21
lea	FBgn0002543	-1.47951	2.85139e-05	0.000335344
dnt	FBgn0024245	-1.4745	2.86109e-16	1.07491e-14
CG4630	FBgn0033809	-1.47297	1.01059e-06	1.55187e-05
CBP	FBgn0026144	-1.47193	0.000237185	0.00223081
CG6287	FBgn0032350	-1.46876	0.00219241	0.0155694
dsx	FBgn0000504	-1.46719	7.94792e-06	0.000105101
CG31751	FBgn0086909	-1.45945	5.21661e-12	1.49032e-10
CG11509	FBgn0283451	-1.44532	0.000121299	0.00123396
kar	FBgn0001296	-1.44492	2.53415e-06	3.68904e-05
hng3	FBgn0035160	-1.4417	0.015027	0.0783517
CG33458	FBgn0053458	-1.43989	0.0169841	0.0861009
CG7470	FBgn0037146	-1.43941	5.56631e-07	8.9485e-06
Dg	FBgn0034072	-1.438	2.37801e-09	5.16794e-08
CG15822	FBgn0035308	-1.43222	9.37177e-05	0.000982531
CG3829	FBgn0035091	-1.42375	1.45875e-06	2.191e-05
fat-spondin	FBgn0026721	-1.41919	2.74307e-15	9.77031e-14
pain	FBgn0060296	-1.41793	0.000386287	0.00341751
CG34027	FBgn0054027	-1.41347	0.00854959	0.0495479
CG14142	FBgn0036143	-1.40686	6.07991e-07	9.69463e-06
CG1503	FBgn0031157	-1.39482	0.0184859	0.0924708
Jabba	FBgn0259682	-1.38699	8.93884e-07	1.38621e-05
fabp	FBgn0037913	-1.38397	4.27284e-12	1.2258e-10
CG4723	FBgn0039023	-1.37581	0.000627256	0.00526734
CG14946	FBgn0032405	-1.37	8.99206e-06	0.000116659
CG32845	FBgn0052845	-1.36742	0.00315009	0.0211647
fz	FBgn0001085	-1.33829	0.000494032	0.00426347
jing	FBgn0086655	-1.32078	5.07402e-09	1.06554e-07
CG7091	FBgn0038099	-1.31667	3.28047e-05	0.000380585
CG34430	FBgn0085459	-1.31532	0.00387617	0.0252393
CG30089	FBgn0050089	-1.31416	9.50004e-05	0.000994459
CG4842	FBgn0036620	-1.30781	0.0160821	0.0824424
pgant8	FBgn0036529	-1.30603	0.000251589	0.00235017
l(1)G0469	FBgn0040153	-1.30578	2.23746e-05	0.000270091
CG33181	FBgn0053181	-1.29725	2.29662e-12	6.67237e-11
Tace	FBgn0039734	-1.29188	0.0178739	0.0899137
E23	FBgn0020445	-1.28822	0.00699019	0.0416948
CG3036	FBgn0031645	-1.2844	8.43192e-05	0.000894253
CG34305	FBgn0085334	-1.28185	0.00282065	0.0192819
sm	FBgn0003435	-1.27772	0.0022207	0.0157296
Tollo	FBgn0029114	-1.27549	0.00219636	0.0155813
yin	FBgn0265575	-1.2647	0.000266405	0.00247006
CG33465	FBgn0053465	-1.26308	1.08023e-16	4.17271e-15
CG15343	FBgn0030029	-1.26293	1.88918e-05	0.000231721
CG32115	FBgn0052115	-1.25321	0.0136996	0.0727585
trol	FBgn0284408	-1.24104	8.76617e-13	2.6362e-11
dmGlut	FBgn0010497	-1.23525	3.20367e-08	6.1789e-07
Ama	FBgn0000071	-1.2274	0.00442945	0.0283476
CG7433	FBgn0036927	-1.22686	8.05863e-05	0.000860654
CG6805	FBgn0034179	-1.22551	1.60374e-05	0.000200475
CG9629	FBgn0036857	-1.22104	1.23282e-12	3.65133e-11
CR43683	FBgn0263766	-1.21888	0.000938244	0.00744999
CG34347	FBgn0085376	-1.21568	0.00304131	0.0205143
kek5	FBgn0031016	-1.21531	2.54442e-06	3.70007e-05
CG9522	FBgn0030587	-1.21296	0.00870347	0.0502106
Dh44-R2	FBgn0033744	-1.21288	0.0164324	0.0837686
CG43672	FBgn0263747	-1.20986	8.467e-05	0.000897279
CG4238	FBgn0031384	-1.20695	0.00021431	0.00204086
CG30456	FBgn0287631	-1.1872	6.5675e-07	1.03996e-05
CG1544	FBgn0039827	-1.18447	1.53972e-11	4.23129e-10
Ance	FBgn0012037	-1.18178	9.5144e-16	3.46997e-14
santa-maria	FBgn0025697	-1.1806	0.00557873	0.0343208
HP5	FBgn0030301	-1.18044	1.44457e-17	5.74187e-16
CG31637	FBgn0051637	-1.17617	1.07968e-12	3.23268e-11
CG44838	FBgn0266101	-1.17448	8.41826e-05	0.000893496
CG9990	FBgn0039594	-1.17391	0.0104114	0.0582976
CG44836	FBgn0266099	-1.16594	0.0132927	0.0710037
CG14372	FBgn0038156	-1.16393	0.000126863	0.001282
Sbf	FBgn0025802	-1.1625	1.36643e-11	3.76262e-10
Cyp310a1	FBgn0032693	-1.16191	0.0126393	0.0681838
CG5854	FBgn0039130	-1.15034	8.94123e-11	2.24974e-09
CG11899	FBgn0014427	-1.14757	0.00135765	0.0102632
Glt	FBgn0001114	-1.1464	6.19665e-13	1.88414e-11
Eip71CD	FBgn0000565	-1.14186	0.00111733	0.00864668
rau	FBgn0031745	-1.14069	0.000541813	0.00464367
br	FBgn0283451	-1.13731	2.32294e-06	3.39962e-05
Orct	FBgn0019952	-1.13318	3.67881e-07	6.12226e-06
CG42524	FBgn0260429	-1.13083	0.0188043	0.0935646
gb	FBgn0039487	-1.12701	1.51858e-13	4.85413e-12
Tsp96F	FBgn0027865	-1.1255	9.66038e-09	1.97132e-07
Kr-h1	FBgn0266450	-1.12385	2.97202e-07	5.02532e-06
CG34124	FBgn0083960	-1.12273	0.0163919	0.0835932
CG5151	FBgn0036576	-1.12209	3.4416e-09	7.31699e-08
Sp7	FBgn0037515	-1.12185	0.00483921	0.0304824
CG13982	FBgn0031811	-1.11966	0.00369988	0.0242179
NijA	FBgn0036101	-1.11689	4.65958e-06	6.40249e-05
CG6051	FBgn0039492	-1.11651	1.18899e-07	2.0984e-06
dpr14	FBgn0029974	-1.11602	0.00471001	0.0298054
noc	FBgn0005771	-1.10412	0.0192127	0.09532
GlcAT-P	FBgn0036144	-1.10164	1.1375e-08	2.30748e-07
miple2	FBgn0029002	-1.09897	7.73516e-07	1.21225e-05
Syp	FBgn0038826	-1.09197	2.48929e-09	5.39268e-08
CG32512	FBgn0052512	-1.0913	0.00294722	0.0200373
Fili	FBgn0085397	-1.07806	0.000918075	0.00731325
CG4133	FBgn0031257	-1.07162	0.00864142	0.0499156
CG33978	FBgn0053978	-1.06785	8.18496e-06	0.000107923
regucalcin	FBgn0030362	-1.06713	1.16219e-12	3.45708e-11
clu	FBgn0034087	-1.06054	5.74397e-14	1.88438e-12
26-29-p	FBgn0250848	-1.05818	2.36732e-14	7.9762e-13
Oat	FBgn0022774	-1.05565	4.78959e-06	6.5614e-05
CG2854	FBgn0040391	-1.0516	0.0202282	0.0994227
CG30273	FBgn0050273	-1.04748	0.000141853	0.00141987
alpha-Est8	FBgn0015576	-1.04456	8.11794e-13	2.44662e-11
Ehbp1	FBgn0034180	-1.04433	1.07666e-05	0.000138372
CG31778	FBgn0051778	-1.04157	3.41622e-05	0.000394996
mspo	FBgn0020269	-1.04091	0.00127739	0.00973696
ry	FBgn0003308	-1.03705	0.00074448	0.00607993
alt	FBgn0038535	-1.03492	5.27091e-13	1.61339e-11
ckn	FBgn0033987	-1.0293	3.36606e-09	7.17866e-08
CG11475	FBgn0034687	-1.02778	0.01272	0.0685114
tweek	FBgn0261671	-1.02122	2.90329e-06	4.17763e-05
CG14780	FBgn0025383	-1.01987	0.0145094	0.0760871
CG42807	FBgn0261989	-1.01716	0.00596039	0.0362782
ptr	FBgn0262867	-1.01561	0.00209685	0.0149527
CG15083	FBgn0034399	-1.01316	2.30827e-07	3.95666e-06
CG10131	FBgn0033949	-1.00712	1.15115e-10	2.85973e-09
Jheh1	FBgn0010053	-1.00152	5.69973e-10	1.31142e-08
lectin-24Db	FBgn0040102	-1.00147	1.03722e-11	2.89683e-10
CG14050	FBgn0040392	-1.00041	0.00641937	0.038677
CG9989	FBgn0039593	-0.992429	0.00968402	0.0548975
CG11883	FBgn0033538	-0.991237	0.00998515	0.0563515
CG10026	FBgn0032785	-0.991183	0.00063602	0.00532138
GC1	FBgn0260743	-0.990961	0.000106462	0.00109898
CG6356	FBgn0039178	-0.989788	0.00950373	0.0540094
CG1236	FBgn0037370	-0.984916	3.03118e-10	7.25419e-09
Mtp	FBgn0266369	-0.979744	6.36448e-11	1.61623e-09
CG34331	FBgn0085360	-0.979187	2.47872e-15	8.87487e-14
coro	FBgn0265935	-0.977836	1.211e-07	2.1345e-06
CG34431	FBgn0085460	-0.974848	0.0114587	0.0630296
bip1	FBgn0026263	-0.97269	0.0102402	0.0574803
CG5001	FBgn0031322	-0.972665	0.0163039	0.0832063
Fkbp14	FBgn0010470	-0.962221	5.82778e-11	1.4882e-09
Grp	FBgn0261278	-0.960997	0.0199567	0.0983351
SppL	FBgn0039381	-0.95986	8.15147e-10	1.84457e-08
CG1146	FBgn0035346	-0.959148	2.6121e-07	4.44965e-06
heph	FBgn0011224	-0.958688	3.43212e-11	9.08584e-10
CDase	FBgn0039774	-0.957582	8.94695e-06	0.000116183
Dip-B	FBgn0000454	-0.956178	8.89097e-06	0.000115675
GstO3	FBgn0035904	-0.948886	1.95413e-06	2.8783e-05
CG5510	FBgn0039160	-0.948188	1.1388e-07	2.02547e-06
Dcp-1	FBgn0010501	-0.939803	1.97177e-05	0.00024056
CG6928	FBgn0036240	-0.939538	3.81337e-06	5.29815e-05
alpha-Est1	FBgn0015568	-0.939432	0.000198987	0.00192027
corto	FBgn0010313	-0.938118	1.86288e-12	5.45848e-11
scramb1	FBgn0052056	-0.937632	5.63586e-07	9.03913e-06
CG1665	FBgn0033451	-0.936107	4.21101e-07	6.94893e-06
CG43867	FBgn0264449	-0.933376	0.000124125	0.0012599
CG15706	FBgn0034093	-0.931452	4.4097e-08	8.30634e-07
CG16886	FBgn0028938	-0.928768	0.018442	0.0923027
CG6910	FBgn0036262	-0.924853	0.000201048	0.00193744
CG6163	FBgn0036155	-0.924256	0.000681503	0.00565363
Ark	FBgn0263864	-0.922566	6.20549e-06	8.35913e-05
Wsck	FBgn0046685	-0.9223	3.74214e-05	0.000428347
Mec2	FBgn0030993	-0.921327	0.000293317	0.00268868
Ect4	FBgn0262579	-0.918045	1.62924e-08	3.22392e-07
CR45269	FBgn0266807	-0.917332	0.0152838	0.0792386
CG8668	FBgn0031988	-0.915879	7.56987e-11	1.90819e-09
CG13086	FBgn0032770	-0.914417	0.000149372	0.00149187
Sema-1a	FBgn0011259	-0.913441	5.23667e-06	7.13112e-05
Cyp4e2	FBgn0014469	-0.906056	5.24952e-12	1.4966e-10
CG4612	FBgn0035016	-0.905668	2.1328e-07	3.66046e-06
CG34417	FBgn0085446	-0.902085	0.000193116	0.00187019
Samuel	FBgn0032330	-0.900772	1.29351e-05	0.000164088
CG9547	FBgn0031824	-0.896402	3.22506e-10	7.66469e-09
CR43650	FBgn0263659	-0.894888	0.00165373	0.0121401
CG43313	FBgn0263005	-0.892483	0.000102051	0.00105857
Sply	FBgn0010591	-0.891737	1.31725e-05	0.000166791
CG32407	FBgn0052407	-0.890624	2.50293e-05	0.000298199
Cdep	FBgn0265082	-0.889576	6.82971e-08	1.25208e-06
Inx2	FBgn0027108	-0.88864	0.0186535	0.0929831
Gk	FBgn0035266	-0.885648	5.57649e-08	1.039e-06
Jheh3	FBgn0034406	-0.885148	0.0116154	0.0637128
CG15547	FBgn0039809	-0.88349	9.62585e-05	0.00100686
CG4267	FBgn0264979	-0.882281	0.00240234	0.0168164
mnd	FBgn0002778	-0.879735	7.84105e-10	1.78612e-08
W	FBgn0003997	-0.878442	0.00463912	0.029452
Eip74EF	FBgn0000567	-0.878343	1.24955e-07	2.19119e-06
CG1674	FBgn0039897	-0.876235	0.00377553	0.0246191
Tsp26A	FBgn0031760	-0.874065	0.000138891	0.0013943
ci	FBgn0004859	-0.874063	4.22143e-10	9.84497e-09
CG34001	FBgn0054001	-0.873144	0.0116408	0.0638265
CG16947	FBgn0031816	-0.872898	9.28017e-08	1.66352e-06
CG17928	FBgn0032603	-0.86745	7.35423e-06	9.80063e-05
CR43493	FBgn0263504	-0.867391	0.000228923	0.002162
gukh	FBgn0026239	-0.865534	0.000471213	0.00408196
Cyp4ac1	FBgn0031693	-0.863359	4.82122e-05	0.000538383
HP1D3csd	FBgn0030994	-0.862893	0.00689645	0.0411895
emc	FBgn0000575	-0.860803	1.44125e-09	3.19288e-08
LKR	FBgn0035610	-0.860415	7.23401e-08	1.32267e-06
grk	FBgn0001137	-0.852778	0.0103445	0.057988
CG7985	FBgn0028499	-0.852336	2.24326e-05	0.000270345
CG14642	FBgn0037222	-0.851219	8.68854e-05	0.000918627
LanB2	FBgn0267348	-0.85117	1.02639e-06	1.57085e-05
tub	FBgn0003882	-0.839441	2.35111e-09	5.11758e-08
brk	FBgn0024250	-0.839099	5.1132e-05	0.000567292
Dat	FBgn0034136	-0.836226	0.00878212	0.0505793
Cat	FBgn0000261	-0.83622	2.65289e-05	0.000313342
CG11836	FBgn0039272	-0.835781	0.0144946	0.0760676
CG31436	FBgn0051436	-0.835159	0.0122994	0.0667966
CG8336	FBgn0036020	-0.83388	1.44467e-07	2.52366e-06
wdp	FBgn0034718	-0.832037	7.33036e-09	1.51616e-07
CG8080	FBgn0033373	-0.829581	2.33219e-07	3.99268e-06
Hsc70-3	FBgn0001218	-0.829416	2.88235e-05	0.000338405
CG3961	FBgn0036821	-0.828589	0.00454311	0.0289093
brat	FBgn0010300	-0.822618	4.015e-07	6.63345e-06
Cirl	FBgn0033313	-0.821593	1.92e-07	3.31598e-06
Irp-1A	FBgn0024958	-0.820903	7.51887e-08	1.36565e-06
rgr	FBgn0267792	-0.819003	0.00231467	0.0162942
CG5418	FBgn0032436	-0.815825	0.00854755	0.0495479
AdenoK	FBgn0036337	-0.815546	4.02068e-11	1.05221e-09
Oscillin	FBgn0031717	-0.812994	0.000161405	0.00159463
cu	FBgn0261808	-0.811817	0.000181721	0.00177237
CG2258	FBgn0029997	-0.807786	1.23304e-08	2.48291e-07
CG1815	FBgn0039863	-0.806296	2.56921e-11	6.92174e-10
CG43444	FBgn0263392	-0.800852	4.6697e-06	6.40356e-05
CG45095	FBgn0266534	-0.797696	4.84893e-08	9.0838e-07
sda	FBgn0285963	-0.794196	0.00362316	0.0237952
Irp-1B	FBgn0024957	-0.789947	1.26272e-08	2.52884e-07
zip	FBgn0287873	-0.788259	3.72443e-06	5.20093e-05
l(3)neo38	FBgn0265276	-0.782181	0.00646802	0.0389188
grass	FBgn0039494	-0.780005	0.00474942	0.0300271
Btk29A	FBgn0003502	-0.779217	5.29612e-07	8.5442e-06
scb	FBgn0286785	-0.778486	0.00297025	0.020124
CG7997	FBgn0034117	-0.778133	0.0161446	0.0826083
Rabex-5	FBgn0262937	-0.773793	0.000373162	0.00332068
CG3246	FBgn0031538	-0.770897	0.00105334	0.00822111
IntS2	FBgn0030858	-0.768944	3.70907e-09	7.84914e-08
Sur-8	FBgn0038504	-0.76846	0.000131074	0.00131969
CG8046	FBgn0033388	-0.766693	0.00465867	0.0295624
MESR6	FBgn0036846	-0.765661	8.5938e-08	1.55061e-06
Lsd-2	FBgn0030608	-0.765166	5.93259e-06	8.03096e-05
CG8950	FBgn0034186	-0.761956	4.50003e-07	7.38145e-06
CG33926	FBgn0053926	-0.76184	0.00289405	0.0197247
CG31320	FBgn0051320	-0.761497	4.99686e-05	0.000555734
kek1	FBgn0015399	-0.760662	9.30885e-05	0.000978178
CG30269	FBgn0050269	-0.7567	0.00584093	0.0357096
Idh	FBgn0001248	-0.750768	2.81567e-10	6.75023e-09
Gbs-76A	FBgn0036862	-0.748507	0.0203281	0.0997363
CG11961	FBgn0034436	-0.746636	1.13767e-11	3.15807e-10
CG8468	FBgn0033913	-0.74601	7.10563e-05	0.00076737
CG7133	FBgn0037150	-0.745186	3.20982e-05	0.000373019
CG8547	FBgn0033919	-0.745149	0.00147724	0.0110274
ena	FBgn0000578	-0.744027	2.00138e-05	0.000243738
CG2321	FBgn0039663	-0.743873	0.00291761	0.0198655
Ance-3	FBgn0032536	-0.73975	0.0124073	0.0671962
CG45071	FBgn0266441	-0.738981	0.00700486	0.0417642
Evi5	FBgn0262740	-0.735923	1.40757e-08	2.80146e-07
CG1628	FBgn0030218	-0.734794	0.000314275	0.00285597
CG12768	FBgn0037206	-0.729921	7.99333e-07	1.25128e-05
CG30344	FBgn0050344	-0.727191	4.86989e-07	7.9501e-06
Apoltp	FBgn0032136	-0.72601	0.0145515	0.0762785
Ack-like	FBgn0263998	-0.725574	3.50951e-06	4.936e-05
CG11170	FBgn0034705	-0.716735	0.000635883	0.00532138
cyc	FBgn0023094	-0.71618	2.94726e-05	0.000345139
CG5674	FBgn0032656	-0.715778	6.70275e-07	1.05893e-05
CG31224	FBgn0051224	-0.711435	1.50513e-06	2.25819e-05
l(3)02640	FBgn0010786	-0.708704	3.86665e-06	5.36674e-05
Adk3	FBgn0026602	-0.70814	4.25239e-06	5.89021e-05
CG9577	FBgn0031092	-0.707848	3.78266e-06	5.26616e-05
CG42566	FBgn0260768	-0.707536	0.00350606	0.023137
Lsm11	FBgn0033450	-0.706158	0.00369898	0.0242179
tmod	FBgn0082582	-0.705954	3.5122e-07	5.85923e-06
cdi	FBgn0004876	-0.705933	4.28756e-13	1.33021e-11
LanA	FBgn0002526	-0.704958	0.000827011	0.00669864
CG33346	FBgn0053346	-0.702469	0.0168148	0.0853372
GLaz	FBgn0033799	-0.700791	0.00919107	0.0526691
ITP	FBgn0035023	-0.696248	1.03359e-07	1.84553e-06
CG3964	FBgn0031574	-0.694794	0.0117872	0.0644554
Hnf4	FBgn0004914	-0.692491	1.27938e-05	0.000162596
CG31915	FBgn0051915	-0.692244	1.85549e-05	0.000228405
CG42694	FBgn0261584	-0.692034	2.89221e-06	4.16606e-05
Hrb87F	FBgn0004237	-0.688602	6.82092e-05	0.000738155
Akap200	FBgn0027932	-0.687813	0.000304729	0.00277843
CG11360	FBgn0039920	-0.687336	6.3444e-07	1.00812e-05
CG33080	FBgn0053080	-0.683993	0.00677027	0.040595
Oatp30B	FBgn0032123	-0.682257	0.000929202	0.00738675
CG3792	FBgn0031662	-0.681272	7.17057e-13	2.17064e-11
fra	FBgn0011592	-0.681142	9.80136e-05	0.00102223
Papss	FBgn0020389	-0.678641	4.89249e-05	0.000545452
Cpsf73	FBgn0261065	-0.678397	4.10875e-10	9.63132e-09
CG8501	FBgn0033724	-0.677911	1.69139e-06	2.51562e-05
CG4080	FBgn0035983	-0.674102	0.000106508	0.00109898
Mrtf	FBgn0052296	-0.672712	0.000431336	0.00377226
CG5850	FBgn0032172	-0.671123	4.92576e-05	0.000548271
CG18249	FBgn0037553	-0.670835	0.00106993	0.00834108
CG18171	FBgn0035262	-0.667157	0.000302947	0.00276401
CG6424	FBgn0028494	-0.666541	2.10639e-05	0.000255392
tna	FBgn0026160	-0.666026	4.20213e-05	0.00047623
RhoL	FBgn0014380	-0.665665	3.75066e-05	0.000428964
KrT95D	FBgn0020647	-0.664639	0.00192706	0.0138864
CHKov1	FBgn0045761	-0.663094	0.00010813	0.00111319
SelR	FBgn0267376	-0.662088	5.66456e-05	0.000621923
CG1998	FBgn0030485	-0.661387	0.0026893	0.0184762
CG4502	FBgn0031896	-0.656727	8.94625e-07	1.38621e-05
CG1885	FBgn0030066	-0.652178	0.00146329	0.0109352
Hmu	FBgn0015737	-0.651164	1.88441e-06	2.78459e-05
CG15744	FBgn0030466	-0.64933	1.77787e-06	2.63567e-05
l(1)G0232	FBgn0028341	-0.649281	0.00094466	0.0074966
CG7322	FBgn0030968	-0.648667	3.80243e-10	8.97464e-09
CG6293	FBgn0037807	-0.648218	5.03544e-05	0.000559118
CG3831	FBgn0034804	-0.644524	5.52317e-07	8.88957e-06
CR44133	FBgn0264982	-0.643423	0.0156309	0.0805816
CG10777	FBgn0029979	-0.640981	7.90689e-05	0.000847087
GstE11	FBgn0034354	-0.636527	4.47145e-05	0.000503423
Atg7	FBgn0034366	-0.636474	0.000308015	0.00280466
sky	FBgn0032901	-0.635924	0.00460067	0.0292485
kuk	FBgn0038476	-0.630675	4.93347e-07	8.03476e-06
Slimp	FBgn0051133	-0.630316	0.000315735	0.00286733
CG3394	FBgn0034999	-0.629025	0.00249258	0.0173506
CG9870	FBgn0031422	-0.627779	0.00742837	0.0439643
Rok	FBgn0026181	-0.622691	5.5281e-05	0.000608402
tef	FBgn0086350	-0.622545	0.000434282	0.00379078
CG15309	FBgn0030183	-0.622264	0.0135899	0.0723159
lds	FBgn0002542	-0.619286	3.13957e-05	0.000365474
srp	FBgn0003507	-0.618563	0.000108522	0.00111556
tai	FBgn0041092	-0.618389	3.3077e-05	0.000383419
CG8498	FBgn0031992	-0.616749	7.84215e-06	0.000104003
Pcd	FBgn0024841	-0.615985	4.49842e-06	6.20644e-05
CG10011	FBgn0039590	-0.615916	0.00445072	0.0284535
Larp7	FBgn0260771	-0.615199	2.15048e-05	0.000260049
CHKov2	FBgn0039328	-0.614568	0.00757139	0.0446988
Apc2	FBgn0026598	-0.614303	0.000110234	0.00113147
Eip75B	FBgn0000568	-0.613972	0.000286501	0.00263677
psq	FBgn0263102	-0.612243	2.92478e-06	4.20376e-05
CG6845	FBgn0035099	-0.61168	2.34802e-06	3.43266e-05
Acon	FBgn0010100	-0.610231	6.00497e-08	1.10979e-06
CG17272	FBgn0038830	-0.610161	0.000656999	0.00547284
grsm	FBgn0040493	-0.609549	6.09948e-05	0.000665941
CG11739	FBgn0037239	-0.608024	8.72391e-06	0.000113718
CG34348	FBgn0085377	-0.607482	0.000243171	0.00227929
vsg	FBgn0045823	-0.607409	3.05283e-05	0.000355981
Pvr	FBgn0032006	-0.606848	0.000838354	0.00677052
gpp	FBgn0264495	-0.606694	1.52608e-05	0.000191816
CG33459	FBgn0053459	-0.6059	0.000464142	0.0040309
PlexA	FBgn0025741	-0.605393	7.10683e-05	0.00076737
CG8460	FBgn0031996	-0.604755	7.65344e-09	1.57585e-07
hoe1	FBgn0041150	-0.602694	0.00312351	0.0210067
sbb	FBgn0285917	-0.602361	8.26484e-05	0.00088199
Ime4	FBgn0039139	-0.597589	9.32332e-06	0.000120842
CG2765	FBgn0035087	-0.596117	5.57346e-05	0.000612411
CG10399	FBgn0031877	-0.59602	0.00089523	0.00716236
Tina-1	FBgn0035083	-0.591472	0.0125653	0.067891
lap	FBgn0086372	-0.59109	0.00276774	0.018958
Aldh-III	FBgn0010548	-0.59095	1.93828e-06	2.85803e-05
CG3603	FBgn0029648	-0.590618	0.00101056	0.00793688
scf	FBgn0025682	-0.588339	4.31485e-05	0.000486993
CG2135	FBgn0270927	-0.588123	1.22452e-07	2.1528e-06
CG9319	FBgn0032881	-0.587073	0.000284184	0.00261896
CG2519	FBgn0037336	-0.586518	0.000258931	0.00240802
