# Supplementary material for: Mitochondrial perturbation in immune cells enhances cell-mediated innate immunity in Drosophila
Source: BMC Biol. 2024 Mar 13;22:60. doi: 10.1186/s12915-024-01858-5 (PMC10935954; doi:10.1186/s12915-024-01858-5)
Supplement: Supplementary file 7 — Additional file 7. Lists of upregulated lamellocyte marker genes. [file 12915_2024_1858_MOESM7_ESM.xlsx]

## Sheet: lamellocyte marker genes
LC markers_Hultmark & Ando, 2022			Markers upregulated in KD early vs wGD early			Markers upregulated in KD late vs wGD late			Markers upregulated in KD inf vs wGD inf				Markers upregulated in wGD inf vs wGD late
Fbgn	gene name		Fbgn	gene name		Fbgn	gene name		Fbgn	gene name			Fbgn	gene name
FBgn0003886	alphaTub85E		FBgn0003886	alphaTub85E		FBgn0003886	alphaTub85E		FBgn0261363	PPO3			FBgn0003886	alphaTub85E
FBgn0032422	atilla		FBgn0032422	atilla		FBgn0032422	atilla		FBgn0265375	CR44316			FBgn0032422	atilla
FBgn0037386	CG1208		FBgn0037386	CG1208		FBgn0037386	CG1208		FBgn0035499	Chd64			FBgn0037386	CG1208
FBgn0003888	betaTub60D		FBgn0030040	CG15347		FBgn0030040	CG15347		FBgn0042106	CG18754			FBgn0030040	CG15347
FBgn0030040	CG15347		FBgn0053225	CG33225		FBgn0053225	CG33225		FBgn0035623	mthl2			FBgn0053225	CG33225
FBgn0053225	CG33225		FBgn0003748	Treh		FBgn0003748	Treh		FBgn0051219	CG31219			FBgn0003748	Treh
FBgn0003748	Treh		FBgn0261363	PPO3		FBgn0261363	PPO3		FBgn0028480	CG17841			FBgn0261363	PPO3
FBgn0261363	PPO3		FBgn0264895	RapGAP1		FBgn0264895	RapGAP1		FBgn0038299	Spn88Eb			FBgn0264895	RapGAP1
FBgn0264895	RapGAP1		FBgn0030396	CG2556		FBgn0030396	CG2556		FBgn0001092	Gapdh2			FBgn0030396	CG2556
FBgn0030396	CG2556		FBgn0015872	Drip		FBgn0015872	Drip		FBgn0286071	AdamTS-A			FBgn0015872	Drip
FBgn0015872	Drip		FBgn0034219	mthl4		FBgn0034219	mthl4		FBgn0034221	CG10764			FBgn0034219	mthl4
FBgn0034219	mthl4		FBgn0034005	ItgaPS4		FBgn0034005	ItgaPS4		FBgn0264501	CR43900			FBgn0034005	ItgaPS4
FBgn0034005	ItgaPS4		FBgn0013733	shot		FBgn0013733	shot		FBgn0284248	Cyt-c-p			FBgn0013733	shot
FBgn0013733	shot		FBgn0033504	CAP		FBgn0033504	CAP		FBgn0030340	CG15740			FBgn0033504	CAP
FBgn0033504	CAP		FBgn0035498	Fit1		FBgn0035498	Fit1						FBgn0035498	Fit1
FBgn0035498	Fit1		FBgn0033448	hebe		FBgn0033448	hebe						FBgn0033448	hebe
FBgn0033448	hebe		FBgn0050035	Tret1-1		FBgn0050035	Tret1-1						FBgn0050035	Tret1-1
FBgn0050035	Tret1-1		FBgn0014141	cher		FBgn0014141	cher						FBgn0014141	cher
FBgn0014141	cher		FBgn0260442	rhea		FBgn0260442	rhea						FBgn0260442	rhea
FBgn0260442	rhea		FBgn0000253	Cam		FBgn0000253	Cam						FBgn0004657	mys
FBgn0004657	mys		FBgn0041087	wun2		FBgn0041087	wun2						FBgn0000253	Cam
FBgn0000253	Cam		FBgn0259228	C3G		FBgn0259228	C3G						FBgn0041087	wun2
FBgn0041087	wun2		FBgn0051729	CG31729		FBgn0051729	CG31729						FBgn0027066	Eb1
FBgn0027066	Eb1		FBgn0010397	LamC		FBgn0010397	LamC						FBgn0259228	C3G
FBgn0259228	C3G		FBgn0037720	CG8312		FBgn0263077	CG43340						FBgn0051729	CG31729
FBgn0051729	CG31729		FBgn0266719	stac		FBgn0037720	CG8312						FBgn0029903	pod1
FBgn0029903	pod1		FBgn0266253	CR44948		FBgn0266719	stac						FBgn0003890	betaTub97EF
FBgn0003890	betaTub97EF		FBgn0038682	CG5835		FBgn0266253	CR44948						FBgn0010397	LamC
FBgn0010397	LamC		FBgn0265375	CR44316		FBgn0038682	CG5835						FBgn0263077	CG43340
FBgn0263077	CG43340		FBgn0085359	CG34330		FBgn0265375	CR44316						FBgn0037720	CG8312
FBgn0037720	CG8312		FBgn0024150	Ac78C		FBgn0085359	CG34330						FBgn0266719	stac
FBgn0266719	stac		FBgn0031080	CG12655		FBgn0024150	Ac78C						FBgn0266253	CR44948
FBgn0037477	CG14610		FBgn0026374	Rhp		FBgn0031080	CG12655						FBgn0038682	CG5835
FBgn0266253	CR44948		FBgn0035708	CG8398		FBgn0026374	Rhp						FBgn0265375	CR44316
FBgn0038682	CG5835		FBgn0038206	twf		FBgn0035708	CG8398						FBgn0085359	CG34330
FBgn0265375	CR44316		FBgn0053056	CG33056		FBgn0053056	CG33056						FBgn0086347	Myo31DF
FBgn0085359	CG34330		FBgn0031150	bves		FBgn0031150	bves						FBgn0032140	CG13117
FBgn0086347	Myo31DF		FBgn0010395	Itgbn		FBgn0010395	Itgbn						FBgn0024150	Ac78C
FBgn0032140	CG13117		FBgn0259221	CG42321		FBgn0029095	aru						FBgn0031080	CG12655
FBgn0024150	Ac78C		FBgn0020251	sfl		FBgn0259221	CG42321						FBgn0026374	Rhp
FBgn0031080	CG12655		FBgn0259923	Sep4		FBgn0020251	sfl						FBgn0035708	CG8398
FBgn0022709	Adk1		FBgn0040299	Myo28B1		FBgn0259923	Sep4						FBgn0004636	Rap1
FBgn0026374	Rhp		FBgn0032857	CG10947		FBgn0040299	Myo28B1						FBgn0004397	Vinc
FBgn0035708	CG8398		FBgn0031547	Sr-CIV		FBgn0032857	CG10947						FBgn0003660	Syb
FBgn0004636	Rap1		FBgn0003218	rdgB		FBgn0031547	Sr-CIV						FBgn0038206	twf
FBgn0004397	Vinc		FBgn0037753	CG12947		FBgn0003218	rdgB						FBgn0053056	CG33056
FBgn0003660	Syb		FBgn0032897	CG9336		FBgn0032897	CG9336						FBgn0031150	bves
FBgn0038206	twf		FBgn0032318	CG14072		FBgn0032318	CG14072						FBgn0033032	kune
FBgn0053056	CG33056		FBgn0042135	CG18812		FBgn0042135	CG18812						FBgn0034894	sigmar
FBgn0031150	bves		FBgn0032886	CG9328		FBgn0032886	CG9328						FBgn0267795	Frl
FBgn0033032	kune		FBgn0039747	AdoR		FBgn0039747	AdoR						FBgn0010395	Itgbn
FBgn0034894	sigmar		FBgn0261561	CG42675		FBgn0261561	CG42675						FBgn0029095	aru
FBgn0267795	Frl		FBgn0038088	CG10126		FBgn0038088	CG10126						FBgn0014011	Rac2
FBgn0010395	Itgbn		FBgn0032731	Swip-1		FBgn0027657	glob1						FBgn0259221	CG42321
FBgn0029095	aru		FBgn0033033	scaf		FBgn0261261	plx						FBgn0020251	sfl
FBgn0014011	Rac2		FBgn0027657	glob1		FBgn0035499	Chd64						FBgn0259923	Sep4
FBgn0259221	CG42321		FBgn0261261	plx		FBgn0263930	dally						FBgn0040299	Myo28B1
FBgn0020251	sfl		FBgn0263930	dally		FBgn0042106	CG18754						FBgn0032857	CG10947
FBgn0259923	Sep4		FBgn0086370	sra		FBgn0086370	sra						FBgn0036752	Adgf-A
FBgn0040299	Myo28B1		FBgn0026189	prominin-like		FBgn0035623	mthl2						FBgn0031547	Sr-CIV
FBgn0003884	alphaTub84B		FBgn0035623	mthl2		FBgn0051219	CG31219						FBgn0003218	rdgB
FBgn0032857	CG10947		FBgn0004456	mew		FBgn0266758	Esyt2						FBgn0037753	CG12947
FBgn0036752	Adgf-A		FBgn0051219	CG31219		FBgn0031470	CG18557						FBgn0032897	CG9336
FBgn0031547	Sr-CIV		FBgn0039108	CG10232		FBgn0039108	CG10232						FBgn0032318	CG14072
FBgn0003218	rdgB		FBgn0052412	QC		FBgn0052412	QC						FBgn0265991	Zasp52
FBgn0037753	CG12947		FBgn0038299	Spn88Eb		FBgn0038299	Spn88Eb						FBgn0042135	CG18812
FBgn0032897	CG9336		FBgn0038890	CG7956		FBgn0038890	CG7956						FBgn0051363	Jupiter
FBgn0032318	CG14072		FBgn0085390	Dgk		FBgn0085390	Dgk						FBgn0032886	CG9328
FBgn0265991	Zasp52		FBgn0040206	krz		FBgn0040206	krz						FBgn0039747	AdoR
FBgn0042135	CG18812		FBgn0031213	galectin		FBgn0063498	GstE2						FBgn0261561	CG42675
FBgn0051363	Jupiter		FBgn0035203	CG9149		FBgn0035203	CG9149						FBgn0038088	CG10126
FBgn0032886	CG9328		FBgn0035896	CG6983		FBgn0035896	CG6983						FBgn0053494	CG33494
FBgn0039747	AdoR		FBgn0026602	Ady43A		FBgn0026602	Ady43A						FBgn0032731	Swip-1
FBgn0261561	CG42675		FBgn0265042	Irk1		FBgn0262563	CG43103						FBgn0033033	scaf
FBgn0038088	CG10126		FBgn0085421	Epac		FBgn0085421	Epac						FBgn0027657	glob1
FBgn0053494	CG33494		FBgn0039056	CenB1A		FBgn0051710	CG31710						FBgn0261261	plx
FBgn0032731	Swip-1		FBgn0085452	CG34423		FBgn0085452	CG34423						FBgn0035499	Chd64
FBgn0033033	scaf		FBgn0263380	CR43432		FBgn0033188	Drat						FBgn0263930	dally
FBgn0027657	glob1		FBgn0283712	LIMK1		FBgn0031791	AANATL2						FBgn0042106	CG18754
FBgn0261261	plx		FBgn0032010	CG8086		FBgn0263380	CR43432						FBgn0086370	sra
FBgn0035499	Chd64		FBgn0261702	CR42738		FBgn0283712	LIMK1						FBgn0024238	Fim
FBgn0263930	dally		FBgn0033756	CG17760		FBgn0052672	Atg8a						FBgn0026189	prominin-like
FBgn0042106	CG18754		FBgn0001092	Gapdh2		FBgn0032010	CG8086						FBgn0035623	mthl2
FBgn0086370	sra		FBgn0036742	CG7497		FBgn0053329	Sp212						FBgn0004456	mew
FBgn0024238	Fim		FBgn0086355	Tpi		FBgn0038037	Cyp9f2						FBgn0000083	AnxB9
FBgn0262160	CG9932		FBgn0015229	glec		FBgn0261702	CR42738						FBgn0051219	CG31219
FBgn0263118	tx		FBgn0032191	CG5734		FBgn0001092	Gapdh2						FBgn0266758	Esyt2
FBgn0026189	prominin-like		FBgn0259977	Tdc1		FBgn0036742	CG7497						FBgn0003205	Ras85D
FBgn0035623	mthl2		FBgn0016078	wun		FBgn0086355	Tpi						FBgn0031470	CG18557
FBgn0043070	MESK2		FBgn0037468	CG1943		FBgn0015229	glec						FBgn0039108	CG10232
FBgn0000043	Act42A		FBgn0037750	Whamy		FBgn0262587	CG43124						FBgn0052412	QC
FBgn0004456	mew		FBgn0263346	CG43427		FBgn0032191	CG5734						FBgn0033469	CG12133
FBgn0000042	Act5C		FBgn0029131	Debcl		FBgn0259977	Tdc1						FBgn0284249	Adf1
FBgn0000083	AnxB9		FBgn0040723	CG5011		FBgn0037750	Whamy						FBgn0028480	CG17841
FBgn0051219	CG31219		FBgn0261565	Lmpt		FBgn0040723	CG5011						FBgn0038299	Spn88Eb
FBgn0266758	Esyt2		FBgn0015589	Apc		FBgn0261565	Lmpt						FBgn0038890	CG7956
FBgn0003205	Ras85D		FBgn0001987	Gli		FBgn0001987	Gli						FBgn0001941	ifc
FBgn0016059	Sema1b		FBgn0035497	CG14995		FBgn0004569	aos						FBgn0085442	NKAIN
FBgn0001105	Gbeta13F		FBgn0264501	CR43900		FBgn0034221	CG10764						FBgn0085390	Dgk
FBgn0031470	CG18557		FBgn0262477	FoxP		FBgn0264501	CR43900						FBgn0267487	Ptp61F
FBgn0039108	CG10232		FBgn0033649	pyr		FBgn0033649	pyr						FBgn0012051	CalpA
FBgn0052412	QC		FBgn0032415	rho-6		FBgn0037166	CG11426						FBgn0030048	CG12112
FBgn0033469	CG12133		FBgn0034720	Liprin-gamma		FBgn0032415	rho-6						FBgn0039101	CG16710
FBgn0284249	Adf1		FBgn0284248	Cyt-c-p		FBgn0032935	Atg18b						FBgn0040206	krz
FBgn0028480	CG17841		FBgn0023407	B4		FBgn0034720	Liprin-gamma						FBgn0261988	Gprk2
FBgn0038299	Spn88Eb		FBgn0034417	CG15117		FBgn0284248	Cyt-c-p						FBgn0052528	parvin
FBgn0038890	CG7956		FBgn0035452	CG10359		FBgn0034417	CG15117						FBgn0264693	ens
FBgn0001941	ifc		FBgn0285896	btl		FBgn0035452	CG10359						FBgn0063498	GstE2
FBgn0085442	NKAIN		FBgn0261244	inaE		FBgn0028552	gammaSnap1						FBgn0031213	galectin
FBgn0085390	Dgk		FBgn0036449	bmm		FBgn0261244	inaE						FBgn0035203	CG9149
FBgn0267487	Ptp61F		FBgn0010424	TpnC73F		FBgn0036449	bmm						FBgn0035896	CG6983
FBgn0012051	CalpA		FBgn0030847	CG12991		FBgn0010424	TpnC73F						FBgn0004387	Klp98A
FBgn0030048	CG12112		FBgn0037063	CG9391		FBgn0030847	CG12991						FBgn0035603	Pfdn4
FBgn0039101	CG16710					FBgn0037063	CG9391						FBgn0026602	Ady43A
FBgn0040206	krz												FBgn0033309	CG8735
FBgn0261988	Gprk2												FBgn0265042	Irk1
FBgn0052528	parvin												FBgn0032499	Uvrag
FBgn0264693	ens												FBgn0262808	CG43179
FBgn0063498	GstE2												FBgn0031776	Pfdn1
FBgn0031213	galectin												FBgn0262563	CG43103
FBgn0035203	CG9149												FBgn0085421	Epac
FBgn0035896	CG6983												FBgn0051710	CG31710
FBgn0004387	Klp98A												FBgn0039056	CenB1A
FBgn0035603	Pfdn4												FBgn0085452	CG34423
FBgn0026602	Ady43A												FBgn0033188	Drat
FBgn0033309	CG8735												FBgn0031791	AANATL2
FBgn0265042	Irk1												FBgn0263380	CR43432
FBgn0032499	Uvrag												FBgn0030412	Tomosyn
FBgn0262808	CG43179												FBgn0030052	CG12065
FBgn0036918	Pfdn6												FBgn0283712	LIMK1
FBgn0031776	Pfdn1												FBgn0052672	Atg8a
FBgn0262563	CG43103												FBgn0028984	Spn88Ea
FBgn0085421	Epac												FBgn0020304	drongo
FBgn0051710	CG31710												FBgn0085282	CG34253
FBgn0039056	CenB1A												FBgn0032010	CG8086
FBgn0025335	CG4585												FBgn0053329	Sp212
FBgn0085452	CG34423												FBgn0038037	Cyp9f2
FBgn0033188	Drat												FBgn0037541	CG2747
FBgn0031791	AANATL2												FBgn0261702	CR42738
FBgn0263380	CR43432												FBgn0053462	CG33462
FBgn0030412	Tomosyn												FBgn0010246	Myo61F
FBgn0030052	CG12065												FBgn0033756	CG17760
FBgn0283712	LIMK1												FBgn0052066	CG32066
FBgn0052672	Atg8a												FBgn0264894	CG44085
FBgn0028984	Spn88Ea												FBgn0001092	Gapdh2
FBgn0261925	CG42792												FBgn0036742	CG7497
FBgn0020304	drongo												FBgn0031090	Rab35
FBgn0085282	CG34253												FBgn0053111	CG33111
FBgn0032010	CG8086												FBgn0000273	Pka-C1
FBgn0053329	Sp212												FBgn0015229	glec
FBgn0038037	Cyp9f2												FBgn0261461	RhoGAP18B
FBgn0267795	Frl												FBgn0052264	CG32264
FBgn0037541	CG2747												FBgn0032191	CG5734
FBgn0261702	CR42738												FBgn0037843	CG4511
FBgn0053462	CG33462												FBgn0259977	Tdc1
FBgn0010246	Myo61F												FBgn0016078	wun
FBgn0033756	CG17760												FBgn0013343	Syx1A
FBgn0052066	CG32066												FBgn0037468	CG1943
FBgn0264894	CG44085												FBgn0032005	Snx6
FBgn0001092	Gapdh2												FBgn0286071
FBgn0003189													FBgn0028427	Ilk
FBgn0036742	CG7497												FBgn0015765	p38a
FBgn0031090	Rab35												FBgn0037750	Whamy
FBgn0086355	Tpi												FBgn0261547	Exn
FBgn0015790	Rab11												FBgn0263346	CG43427
FBgn0053111	CG33111												FBgn0029131	Debcl
FBgn0000273	Pka-C1												FBgn0030529	Clic
FBgn0000308	chic												FBgn0040723	CG5011
FBgn0261458	capt												FBgn0261570	CG42684
FBgn0015229	glec												FBgn0015795	Rab7
FBgn0011726	tsr												FBgn0030670	Pis
FBgn0261461	RhoGAP18B												FBgn0261565	Lmpt
FBgn0262587	CG43124												FBgn0000723	FER
FBgn0052264	CG32264												FBgn0015589	Apc
FBgn0032191	CG5734												FBgn0016672	Ipp
FBgn0020249	stck												FBgn0003206	Ras64B
FBgn0037843	CG4511												FBgn0001987	Gli
FBgn0259977	Tdc1												FBgn0038842	hdly
FBgn0262716	Arp3												FBgn0035497	CG14995
FBgn0016078	wun												FBgn0004569	aos
FBgn0041789	Pax												FBgn0261545	CG42663
FBgn0020238	14-3-3epsilon												FBgn0035964	Dhpr
FBgn0013343	Syx1A												FBgn0034221	CG10764
FBgn0285937													FBgn0020510	Abi
FBgn0028546	ics												FBgn0264694	mgr
FBgn0002645	Map205												FBgn0264501	CR43900
FBgn0013718	nuf												FBgn0035879	GAPcenA
FBgn0044826	Pak3												FBgn0034691	Synj
FBgn0037468	CG1943												FBgn0262477	FoxP
FBgn0032005	Snx6												FBgn0033649	pyr
FBgn0286071													FBgn0036985	zye
FBgn0028427	Ilk												FBgn0037166	CG11426
FBgn0015797	Rab6												FBgn0085423	CG34394
FBgn0015765	p38a												FBgn0050115	GEFmeso
FBgn0037750	Whamy												FBgn0032415	rho-6
FBgn0261547	Exn												FBgn0045073	Stim
FBgn0267762	CR46093												FBgn0032935	Atg18b
FBgn0263346	CG43427												FBgn0034720	Liprin-gamma
FBgn0029131	Debcl												FBgn0263395	hppy
FBgn0036921	RhoGDI												FBgn0284248	Cyt-c-p
FBgn0034451	TBCB												FBgn0037044	CG10585
FBgn0030529	Clic												FBgn0019968	Khc-73
FBgn0040723	CG5011												FBgn0023407	B4
FBgn0261570	CG42684												FBgn0034417	CG15117
FBgn0010909	msn												FBgn0035452	CG10359
FBgn0284255	Arpc4												FBgn0036257	RhoGAP68F
FBgn0017572	Mo25												FBgn0026570	CG5704
FBgn0032730	CG10431												FBgn0030340	CG15740
FBgn0015795	Rab7												FBgn0040827	CG13315
FBgn0030670	Pis												FBgn0051220	CG31220
FBgn0261565	Lmpt												FBgn0285896	btl
FBgn0000723	FER												FBgn0028552	gammaSnap1
FBgn0015589	Apc												FBgn0261244	inaE
FBgn0004574	Rop												FBgn0036449	bmm
FBgn0016672	Ipp												FBgn0010768	sqz
FBgn0003206	Ras64B												FBgn0010741	Pfdn2
FBgn0001987	Gli												FBgn0010424	TpnC73F
FBgn0038842	hdly												FBgn0035444	CG12012
FBgn0035497	CG14995												FBgn0041171	ago
FBgn0053459	CG33459												FBgn0030847	CG12991
FBgn0260049	flr												FBgn0037063	CG9391
FBgn0004569	aos												FBgn0267849	Syx7
FBgn0038428	CG14894
FBgn0035047	Pof
FBgn0262582	cic
FBgn0261545	CG42663
FBgn0035964	Dhpr
FBgn0034221	CG10764
FBgn0020510	Abi
FBgn0264694	mgr
FBgn0264501	CR43900
FBgn0014029	Sep2
FBgn0035879	GAPcenA
FBgn0034691	Synj
FBgn0262477	FoxP
FBgn0010340	140up
FBgn0015286	Rala
FBgn0033649	pyr
FBgn0036985	zye
FBgn0026630	nes
FBgn0034368	CG5482
FBgn0038516	P5cr-2
FBgn0037166	CG11426
FBgn0027329	CCT6
FBgn0040297	Nhe2
FBgn0026388	Or46a
FBgn0041342	Pcyt1
FBgn0085423	CG34394
FBgn0050115	GEFmeso
FBgn0038197	foxo
FBgn0032415	rho-6
FBgn0045073	Stim
FBgn0032935	Atg18b
FBgn0034720	Liprin-gamma
FBgn0261704	CG42740
FBgn0263395	hppy
FBgn0284248	Cyt-c-p
FBgn0039668	Trc8
FBgn0037044	CG10585
FBgn0035425	CG17746
FBgn0051715	CG31715
FBgn0019968	Khc-73
FBgn0033051	Strica
FBgn0041781	SCAR
FBgn0025641	DAAM
FBgn0037632	CCT7
FBgn0023407	B4
FBgn0027496	epsilonCOP
FBgn0022787	Hel89B
FBgn0052407	CG32407
FBgn0034417	CG15117
FBgn0035452	CG10359
FBgn0036257	RhoGAP68F
FBgn0026570	CG5704
FBgn0030340	CG15740
FBgn0035401	CG1291
FBgn0053542	upd3
FBgn0000084	AnxB10
FBgn0040827	CG13315
FBgn0019662	qm
FBgn0034914	CG5554
FBgn0027945	ppl
FBgn0015019	CCT3
FBgn0031356	CG17660
FBgn0051220	CG31220
FBgn0030086	CCT2
FBgn0285896	btl
FBgn0028552	gammaSnap1
FBgn0261244	inaE
FBgn0028894	GMF
FBgn0036449	bmm
FBgn0010768	sqz
FBgn0010741	Pfdn2
FBgn0039505	CG5934
FBgn0038043	CG17202
FBgn0010424	TpnC73F
FBgn0032378	CycY
FBgn0015296	Shc
FBgn0035444	CG12012
FBgn0041171	ago
FBgn0030847	CG12991
FBgn0037063	CG9391
FBgn0001316	klar
FBgn0267849	Syx7
