# Supplementary material for: Mitochondrial perturbation in immune cells enhances cell-mediated innate immunity in Drosophila
Source: BMC Biol. 2024 Mar 13;22:60. doi: 10.1186/s12915-024-01858-5 (PMC10935954; doi:10.1186/s12915-024-01858-5)
Supplement: Supplementary file 8 — Additional file 8. Significant GO terms per comparison. [file 12915_2024_1858_MOESM8_ESM.xlsx]

## Sheet: common upreg
biological process
GO term	p-value	genes	GO code	number of genes
small molecule metabolic process	0.008004258338085189	FBgn0000064,FBgn0000527,FBgn0000579,FBgn0001092,FBgn0001186,FBgn0001258,FBgn0003071,FBgn0003074,FBgn0004034,FBgn0010611,FBgn0010803,FBgn0011769,FBgn0022160,FBgn0024289,FBgn0024947,FBgn0027079,FBgn0027081,FBgn0027086,FBgn0027087,FBgn0027091,FBgn0029664,FBgn0029689,FBgn0029980,FBgn0030482,FBgn0031069,FBgn0031497,FBgn0033086,FBgn0037138,FBgn0038105,FBgn0038295,FBgn0043783,FBgn0086443,FBgn0266064,FBg…	GO:0044281	35
carboxylic acid metabolic process	0.0002129547026899862	FBgn0000064,FBgn0000527,FBgn0000579,FBgn0001092,FBgn0001186,FBgn0001258,FBgn0003071,FBgn0003074,FBgn0004034,FBgn0010803,FBgn0027079,FBgn0027081,FBgn0027086,FBgn0027087,FBgn0027091,FBgn0029664,FBgn0029689,FBgn0030482,FBgn0031069,FBgn0031497,FBgn0037138,FBgn0038105,FBgn0086443,FBgn0283427,FBgn0284253	GO:0019752	25
oxoacid metabolic process	0.00022429969743467548	FBgn0000064,FBgn0000527,FBgn0000579,FBgn0001092,FBgn0001186,FBgn0001258,FBgn0003071,FBgn0003074,FBgn0004034,FBgn0010803,FBgn0027079,FBgn0027081,FBgn0027086,FBgn0027087,FBgn0027091,FBgn0029664,FBgn0029689,FBgn0030482,FBgn0031069,FBgn0031497,FBgn0037138,FBgn0038105,FBgn0086443,FBgn0283427,FBgn0284253	GO:0043436	25
organic acid metabolic process	0.00029010802386045904	FBgn0000064,FBgn0000527,FBgn0000579,FBgn0001092,FBgn0001186,FBgn0001258,FBgn0003071,FBgn0003074,FBgn0004034,FBgn0010803,FBgn0027079,FBgn0027081,FBgn0027086,FBgn0027087,FBgn0027091,FBgn0029664,FBgn0029689,FBgn0030482,FBgn0031069,FBgn0031497,FBgn0037138,FBgn0038105,FBgn0086443,FBgn0283427,FBgn0284253	GO:0006082	25
cellular amino acid metabolic process	0.0003376931646437099	FBgn0000527,FBgn0004034,FBgn0010803,FBgn0027079,FBgn0027081,FBgn0027086,FBgn0027087,FBgn0027091,FBgn0029664,FBgn0029689,FBgn0030482,FBgn0031497,FBgn0037138,FBgn0038105,FBgn0086443,FBgn0284253	GO:0006520	16
sulfur compound metabolic process	0.00430246865518554	FBgn0010038,FBgn0010041,FBgn0010611,FBgn0026666,FBgn0034335,FBgn0038020,FBgn0039205,FBgn0040271,FBgn0040319,FBgn0051864,FBgn0063491,FBgn0063492,FBgn0063493,FBgn0063494,FBgn0263606	GO:0006790	15
amino acid activation	0.000001639351547402777	FBgn0000527,FBgn0010803,FBgn0027079,FBgn0027081,FBgn0027086,FBgn0027087,FBgn0027091,FBgn0029664,FBgn0031497,FBgn0086443,FBgn0284253	GO:0043038	11
tRNA aminoacylation for protein translation	0.00000826140930061819	FBgn0010803,FBgn0027079,FBgn0027081,FBgn0027086,FBgn0027087,FBgn0027091,FBgn0029664,FBgn0031497,FBgn0086443,FBgn0284253	GO:0006418	10
tRNA aminoacylation	0.000018675599039920905	FBgn0010803,FBgn0027079,FBgn0027081,FBgn0027086,FBgn0027087,FBgn0027091,FBgn0029664,FBgn0031497,FBgn0086443,FBgn0284253	GO:0043039	10
glutathione metabolic process	0.003439698541695207	FBgn0010038,FBgn0010041,FBgn0034335,FBgn0038020,FBgn0040319,FBgn0063491,FBgn0063492,FBgn0063493,FBgn0063494	GO:0006749	9
pigment biosynthetic process	0.017956925034050594	FBgn0000527,FBgn0003996,FBgn0004034,FBgn0010786,FBgn0020764,FBgn0021944,FBgn0036271,FBgn0038105,FBgn0266268	GO:0046148	9
carbohydrate catabolic process	0.026584727141268253	FBgn0000064,FBgn0000579,FBgn0001092,FBgn0001186,FBgn0003071,FBgn0003074,FBgn0024289,FBgn0043783,FBgn0266064	GO:0016052	9
nucleoside diphosphate metabolic process	0.04674301635720303	FBgn0000064,FBgn0000579,FBgn0001092,FBgn0001186,FBgn0003071,FBgn0003074,FBgn0024947	GO:0009132	7
porphyrin-containing compound biosynthetic process	0.027509201230534953	FBgn0010786,FBgn0020764,FBgn0021944,FBgn0036271,FBgn0266268	GO:0006779	5
heme biosynthetic process	0.027509201230534953	FBgn0010786,FBgn0020764,FBgn0021944,FBgn0036271,FBgn0266268	GO:0006783	5
tetrapyrrole biosynthetic process	0.027509201230534953	FBgn0010786,FBgn0020764,FBgn0021944,FBgn0036271,FBgn0266268	GO:0033014	5
porphyrin-containing compound metabolic process	0.040635406850142865	FBgn0010786,FBgn0020764,FBgn0021944,FBgn0036271,FBgn0266268	GO:0006778	5
heme metabolic process	0.040635406850142865	FBgn0010786,FBgn0020764,FBgn0021944,FBgn0036271,FBgn0266268	GO:0042168	5
cellular component
GO term	p-value	genes	GO code	number of genes
mitochondrion	9.494514690020227e-7	FBgn0001186,FBgn0001220,FBgn0002031,FBgn0010551,FBgn0011769,FBgn0014877,FBgn0015245,FBgn0020764,FBgn0021944,FBgn0022160,FBgn0026666,FBgn0027081,FBgn0027087,FBgn0028426,FBgn0030482,FBgn0031068,FBgn0031263,FBgn0031660,FBgn0031881,FBgn0032744,FBgn0033086,FBgn0033226,FBgn0033235,FBgn0033672,FBgn0033918,FBgn0034259,FBgn0035591,FBgn0035805,FBgn0035871,FBgn0036173,FBgn0036702,FBgn0037138,FBgn0037852,FBg…	GO:0005739	42
cytoplasm	0.014231624205895547	FBgn0000064,FBgn0000158,FBgn0000414,FBgn0000527,FBgn0000579,FBgn0001092,FBgn0001186,FBgn0001220,FBgn0001258,FBgn0002031,FBgn0003071,FBgn0003074,FBgn0003996,FBgn0004034,FBgn0010038,FBgn0010041,FBgn0010097,FBgn0010551,FBgn0010786,FBgn0010803,FBgn0011769,FBgn0014877,FBgn0015245,FBgn0015903,FBgn0020764,FBgn0021944,FBgn0022160,FBgn0024947,FBgn0025373,FBgn0025678,FBgn0026666,FBgn0027079,FBgn0027081,FBg…	GO:0005737	113
molecular function
GO term	p-value	genes	GO code	number of genes
aminoacyl-tRNA ligase activity	0.000005222573509890549	FBgn0010803,FBgn0027079,FBgn0027081,FBgn0027086,FBgn0027087,FBgn0027091,FBgn0029664,FBgn0031497,FBgn0086443,FBgn0284253	GO:0004812	10
ligase activity, forming carbon-oxygen bonds	0.000005222573509890549	FBgn0010803,FBgn0027079,FBgn0027081,FBgn0027086,FBgn0027087,FBgn0027091,FBgn0029664,FBgn0031497,FBgn0086443,FBgn0284253	GO:0016875	10
transferase activity, transferring alkyl or aryl (other than methyl) groups	0.00013801751754547538	FBgn0010038,FBgn0010041,FBgn0010786,FBgn0025373,FBgn0029980,FBgn0034335,FBgn0038020,FBgn0063491,FBgn0063492,FBgn0063493,FBgn0063494	GO:0016765	11
glutathione transferase activity	0.002323619110721359	FBgn0010038,FBgn0010041,FBgn0034335,FBgn0038020,FBgn0063491,FBgn0063492,FBgn0063493,FBgn0063494	GO:0004364	8
catalytic activity, acting on a tRNA	0.002523729524968836	FBgn0010803,FBgn0027079,FBgn0027081,FBgn0027086,FBgn0027087,FBgn0027091,FBgn0028426,FBgn0029664,FBgn0031497,FBgn0086443,FBgn0284253	GO:0140101	11
aminoacyl-tRNA editing activity	0.0054828203291319745	FBgn0027079,FBgn0027081,FBgn0027086,FBgn0029664,FBgn0284253	GO:0002161	5

## Sheet: common downreg 26 Jan 2023 GO c
Column1	Column2	Column3	Column4
extracellular region	0.00021695656079815024	FBgn0001114,FBgn0004592,FBgn0010225,FBgn0010415,FBgn0012037,FBgn0013763,FBgn0014865,FBgn0020414,FBgn0023479,FBgn0028542,FBgn0028990,FBgn0030326,FBgn0030362,FBgn0032136,FBgn0033725,FBgn0035076,FBgn0035496,FBgn0037433,FBgn0039494,FBgn0039774,FBgn0039896,FBgn0039914,FBgn0040102,FBgn0050197,FBgn0052185,FBgn0250848,FBgn0260745,FBgn0264979	GO:0005576

## Sheet: common downreg
biological process
GO term	p-value	genes	GO code	number of genes
cellular component
GO term	p-value	genes	GO code	number of genes
extracellular region	0.00021695656079815024	FBgn0001114,FBgn0004592,FBgn0010225,FBgn0010415,FBgn0012037,FBgn0013763,FBgn0014865,FBgn0020414,FBgn0023479,FBgn0028542,FBgn0028990,FBgn0030326,FBgn0030362,FBgn0032136,FBgn0033725,FBgn0035076,FBgn0035496,FBgn0037433,FBgn0039494,FBgn0039774,FBgn0039896,FBgn0039914,FBgn0040102,FBgn0050197,FBgn0052185,FBgn0250848,FBgn0260745,FBgn0264979	GO:0005576	28
molecular function
GO term	p-value	genes	GO code	number of genes

## Sheet: late KD upreg
biological process
GO term	p-value	genes	GO code	number of genes
small molecule metabolic process	5.6728485941294945e-8	FBgn0000053,FBgn0000064,FBgn0000527,FBgn0000579,FBgn0001091,FBgn0001092,FBgn0001125,FBgn0001186,FBgn0001258,FBgn0002069,FBgn0002719,FBgn0003071,FBgn0003074,FBgn0003965,FBgn0004034,FBgn0004057,FBgn0004507,FBgn0005619,FBgn0010611,FBgn0010803,FBgn0011769,FBgn0013672,FBgn0013772,FBgn0014869,FBgn0014930,FBgn0022160,FBgn0023416,FBgn0024150,FBgn0024289,FBgn0024947,FBgn0027079,FBgn0027081,FBgn0027086,FBg…	GO:0044281	100
sulfur compound metabolic process	0.0000027473255766540864	FBgn0003965,FBgn0005278,FBgn0010038,FBgn0010039,FBgn0010041,FBgn0010611,FBgn0020251,FBgn0026666,FBgn0030662,FBgn0032393,FBgn0032597,FBgn0032726,FBgn0032727,FBgn0034335,FBgn0035587,FBgn0037637,FBgn0038020,FBgn0038730,FBgn0039205,FBgn0039620,FBgn0040271,FBgn0040319,FBgn0042206,FBgn0050022,FBgn0051864,FBgn0052857,FBgn0053502,FBgn0063491,FBgn0063492,FBgn0063493,FBgn0063494,FBgn0063497,FBgn0063498,FBg…	GO:0006790	35
carboxylic acid metabolic process	0.000004062282379606712	FBgn0000064,FBgn0000527,FBgn0000579,FBgn0001091,FBgn0001092,FBgn0001125,FBgn0001186,FBgn0001258,FBgn0002069,FBgn0002719,FBgn0003071,FBgn0003074,FBgn0003965,FBgn0004034,FBgn0005619,FBgn0010803,FBgn0013772,FBgn0014869,FBgn0027079,FBgn0027081,FBgn0027086,FBgn0027087,FBgn0027088,FBgn0027091,FBgn0028916,FBgn0029664,FBgn0029689,FBgn0030482,FBgn0031069,FBgn0031497,FBgn0032726,FBgn0032727,FBgn0034382,FBg…	GO:0019752	57
oxoacid metabolic process	0.000004499656479104344	FBgn0000064,FBgn0000527,FBgn0000579,FBgn0001091,FBgn0001092,FBgn0001125,FBgn0001186,FBgn0001258,FBgn0002069,FBgn0002719,FBgn0003071,FBgn0003074,FBgn0003965,FBgn0004034,FBgn0005619,FBgn0010803,FBgn0013772,FBgn0014869,FBgn0027079,FBgn0027081,FBgn0027086,FBgn0027087,FBgn0027088,FBgn0027091,FBgn0028916,FBgn0029664,FBgn0029689,FBgn0030482,FBgn0031069,FBgn0031497,FBgn0032726,FBgn0032727,FBgn0034382,FBg…	GO:0043436	57
organic acid metabolic process	0.000007454957150067634	FBgn0000064,FBgn0000527,FBgn0000579,FBgn0001091,FBgn0001092,FBgn0001125,FBgn0001186,FBgn0001258,FBgn0002069,FBgn0002719,FBgn0003071,FBgn0003074,FBgn0003965,FBgn0004034,FBgn0005619,FBgn0010803,FBgn0013772,FBgn0014869,FBgn0027079,FBgn0027081,FBgn0027086,FBgn0027087,FBgn0027088,FBgn0027091,FBgn0028916,FBgn0029664,FBgn0029689,FBgn0030482,FBgn0031069,FBgn0031497,FBgn0032726,FBgn0032727,FBgn0034382,FBg…	GO:0006082	57
cellular amino acid metabolic process	0.00015317022561757367	FBgn0000527,FBgn0001125,FBgn0002069,FBgn0003965,FBgn0004034,FBgn0005619,FBgn0010803,FBgn0027079,FBgn0027081,FBgn0027086,FBgn0027087,FBgn0027088,FBgn0027091,FBgn0029664,FBgn0029689,FBgn0030482,FBgn0031497,FBgn0032726,FBgn0032727,FBgn0036663,FBgn0037138,FBgn0038105,FBgn0039051,FBgn0039052,FBgn0039053,FBgn0039094,FBgn0086443,FBgn0259977,FBgn0261625,FBgn0270926,FBgn0284253	GO:0006520	31
iron-sulfur cluster assembly	0.0013377765896373606	FBgn0026666,FBgn0032393,FBgn0032597,FBgn0037637,FBgn0039205,FBgn0051864,FBgn0052857,FBgn0053502,FBgn0263606,FBgn0285970	GO:0016226	10
metallo-sulfur cluster assembly	0.0013377765896373606	FBgn0026666,FBgn0032393,FBgn0032597,FBgn0037637,FBgn0039205,FBgn0051864,FBgn0052857,FBgn0053502,FBgn0263606,FBgn0285970	GO:0031163	10
carbohydrate catabolic process	0.004191043056516275	FBgn0000064,FBgn0000579,FBgn0001091,FBgn0001092,FBgn0001186,FBgn0003071,FBgn0003074,FBgn0003748,FBgn0004507,FBgn0014869,FBgn0024289,FBgn0034417,FBgn0043783,FBgn0086355,FBgn0250906,FBgn0260945,FBgn0266064	GO:0016052	17
glutathione metabolic process	0.004245894623377161	FBgn0010038,FBgn0010039,FBgn0010041,FBgn0034335,FBgn0035587,FBgn0038020,FBgn0040319,FBgn0042206,FBgn0050022,FBgn0063491,FBgn0063492,FBgn0063493,FBgn0063494,FBgn0063497,FBgn0063498	GO:0006749	15
amino acid activation	0.010637442984344856	FBgn0000527,FBgn0002069,FBgn0010803,FBgn0027079,FBgn0027081,FBgn0027086,FBgn0027087,FBgn0027088,FBgn0027091,FBgn0029664,FBgn0031497,FBgn0086443,FBgn0284253	GO:0043038	13
glucose metabolic process	0.015246261878631718	FBgn0000579,FBgn0001091,FBgn0001092,FBgn0003071,FBgn0003074,FBgn0004057,FBgn0004507,FBgn0032820,FBgn0036942,FBgn0043783,FBgn0086355,FBgn0250906,FBgn0260945,FBgn0266064	GO:0006006	14
tRNA aminoacylation for protein translation	0.016238600212519983	FBgn0002069,FBgn0010803,FBgn0027079,FBgn0027081,FBgn0027086,FBgn0027087,FBgn0027088,FBgn0027091,FBgn0029664,FBgn0031497,FBgn0086443,FBgn0284253	GO:0006418	12
glycolytic process	0.033228780995295915	FBgn0000064,FBgn0000579,FBgn0001091,FBgn0001092,FBgn0001186,FBgn0003071,FBgn0003074,FBgn0014869,FBgn0086355,FBgn0250906	GO:0006096	10
ATP generation from ADP	0.033228780995295915	FBgn0000064,FBgn0000579,FBgn0001091,FBgn0001092,FBgn0001186,FBgn0003071,FBgn0003074,FBgn0014869,FBgn0086355,FBgn0250906	GO:0006757	10
aging	0.037194208621475155	FBgn0001247,FBgn0001257,FBgn0002719,FBgn0004507,FBgn0005278,FBgn0013672,FBgn0014141,FBgn0016076,FBgn0028956,FBgn0030501,FBgn0031263,FBgn0031461,FBgn0033127,FBgn0033448,FBgn0034219,FBgn0035623,FBgn0039044,FBgn0040070,FBgn0040294,FBgn0040309,FBgn0050410,FBgn0051216,FBgn0052475,FBgn0052672,FBgn0053138,FBgn0086355,FBgn0261560,FBgn0263316,FBgn0263397	GO:0007568	29
homeostatic process	0.03937033820133496	FBgn0000064,FBgn0000253,FBgn0000579,FBgn0001092,FBgn0001186,FBgn0002868,FBgn0002869,FBgn0003053,FBgn0003071,FBgn0003074,FBgn0010395,FBgn0010620,FBgn0011286,FBgn0013672,FBgn0015221,FBgn0015222,FBgn0015872,FBgn0028425,FBgn0028704,FBgn0028978,FBgn0030501,FBgn0031424,FBgn0031461,FBgn0031881,FBgn0033226,FBgn0034070,FBgn0034793,FBgn0035039,FBgn0035868,FBgn0036043,FBgn0036449,FBgn0036742,FBgn0037637,FBg…	GO:0042592	56
tRNA aminoacylation	0.039759322663329065	FBgn0002069,FBgn0010803,FBgn0027079,FBgn0027081,FBgn0027086,FBgn0027087,FBgn0027088,FBgn0027091,FBgn0029664,FBgn0031497,FBgn0086443,FBgn0284253	GO:0043039	12
multicellular organism aging	0.040695582077481876	FBgn0001247,FBgn0001257,FBgn0002719,FBgn0004507,FBgn0005278,FBgn0013672,FBgn0014141,FBgn0016076,FBgn0028956,FBgn0030501,FBgn0031263,FBgn0031461,FBgn0033127,FBgn0033448,FBgn0034219,FBgn0035623,FBgn0039044,FBgn0040070,FBgn0040294,FBgn0040309,FBgn0051216,FBgn0052475,FBgn0052672,FBgn0053138,FBgn0086355,FBgn0261560,FBgn0263316,FBgn0263397	GO:0010259	28
cellular component
GO term	p-value	genes	GO code	number of genes
sarcomere	0.00043556671781638004	FBgn0000064,FBgn0001091,FBgn0011286,FBgn0014141,FBgn0014869,FBgn0023540,FBgn0033926,FBgn0035499,FBgn0051374,FBgn0086355,FBgn0086708,FBgn0250906,FBgn0259219,FBgn0260442,FBgn0261565,FBgn0264489,FBgn0265487	GO:0030017	17
myofibril	0.0010640066108651852	FBgn0000064,FBgn0001091,FBgn0011286,FBgn0014141,FBgn0014869,FBgn0023540,FBgn0033926,FBgn0035499,FBgn0051374,FBgn0086355,FBgn0086708,FBgn0250906,FBgn0259219,FBgn0260442,FBgn0261565,FBgn0264489,FBgn0265487	GO:0030016	17
contractile fiber	0.0029491538417317858	FBgn0000064,FBgn0001091,FBgn0011286,FBgn0014141,FBgn0014869,FBgn0023540,FBgn0033926,FBgn0035499,FBgn0051374,FBgn0086355,FBgn0086708,FBgn0250906,FBgn0259219,FBgn0260442,FBgn0261565,FBgn0264489,FBgn0265487	GO:0043292	17
I band	0.006222270347548532	FBgn0000064,FBgn0001091,FBgn0011286,FBgn0014141,FBgn0014869,FBgn0086355,FBgn0086708,FBgn0250906,FBgn0259219,FBgn0260442,FBgn0261565,FBgn0264489,FBgn0265487	GO:0031674	13
supramolecular fiber	0.014432787082629052	FBgn0000064,FBgn0001091,FBgn0003124,FBgn0003886,FBgn0004378,FBgn0010097,FBgn0010397,FBgn0011286,FBgn0013733,FBgn0014141,FBgn0014869,FBgn0023540,FBgn0024227,FBgn0033926,FBgn0034487,FBgn0035499,FBgn0040233,FBgn0050069,FBgn0051374,FBgn0052318,FBgn0086355,FBgn0086356,FBgn0086708,FBgn0250906,FBgn0259219,FBgn0260442,FBgn0260986,FBgn0261565,FBgn0264489,FBgn0265487	GO:0099512	30
supramolecular polymer	0.01912396032836403	FBgn0000064,FBgn0001091,FBgn0003124,FBgn0003886,FBgn0004378,FBgn0010097,FBgn0010397,FBgn0011286,FBgn0013733,FBgn0014141,FBgn0014869,FBgn0023540,FBgn0024227,FBgn0033926,FBgn0034487,FBgn0035499,FBgn0040233,FBgn0050069,FBgn0051374,FBgn0052318,FBgn0086355,FBgn0086356,FBgn0086708,FBgn0250906,FBgn0259219,FBgn0260442,FBgn0260986,FBgn0261565,FBgn0264489,FBgn0265487	GO:0099081	30
Z disc	0.02792170902538008	FBgn0000064,FBgn0001091,FBgn0011286,FBgn0014141,FBgn0014869,FBgn0086355,FBgn0086708,FBgn0250906,FBgn0259219,FBgn0260442,FBgn0264489,FBgn0265487	GO:0030018	12
molecular function
GO term	p-value	genes	GO code	number of genes
catalytic activity	7.406988902631311e-8	FBgn0000053,FBgn0000064,FBgn0000406,FBgn0000473,FBgn0000527,FBgn0000533,FBgn0000579,FBgn0000711,FBgn0000808,FBgn0001091,FBgn0001092,FBgn0001125,FBgn0001186,FBgn0001220,FBgn0001247,FBgn0001258,FBgn0002069,FBgn0002466,FBgn0002641,FBgn0002719,FBgn0003071,FBgn0003074,FBgn0003076,FBgn0003124,FBgn0003483,FBgn0003525,FBgn0003748,FBgn0003886,FBgn0003965,FBgn0003996,FBgn0004034,FBgn0004057,FBgn0004106,FBg…	GO:0003824	342
iron ion binding	0.00010671875280196853	FBgn0000473,FBgn0010019,FBgn0013772,FBgn0015037,FBgn0015038,FBgn0015221,FBgn0015222,FBgn0015714,FBgn0027657,FBgn0028940,FBgn0031432,FBgn0031689,FBgn0033302,FBgn0033304,FBgn0033753,FBgn0033978,FBgn0033980,FBgn0036663,FBgn0037637,FBgn0038034,FBgn0038037,FBgn0038681,FBgn0039205,FBgn0039755,FBgn0050022,FBgn0052857,FBgn0053502,FBgn0065035,FBgn0086687,FBgn0267408,FBgn0285970	GO:0005506	31
transferase activity, transferring alkyl or aryl (other than methyl) groups	0.003183826812714572	FBgn0005278,FBgn0010038,FBgn0010039,FBgn0010041,FBgn0010786,FBgn0025373,FBgn0029980,FBgn0034335,FBgn0036272,FBgn0038020,FBgn0042206,FBgn0063491,FBgn0063492,FBgn0063493,FBgn0063494,FBgn0063497,FBgn0063498	GO:0016765	17
serine-type endopeptidase activity	0.0041320074929065646	FBgn0000533,FBgn0000808,FBgn0020906,FBgn0027563,FBgn0028514,FBgn0028517,FBgn0028864,FBgn0031389,FBgn0031470,FBgn0031654,FBgn0032415,FBgn0032638,FBgn0033321,FBgn0033672,FBgn0034221,FBgn0038144,FBgn0038481,FBgn0038482,FBgn0038484,FBgn0038595,FBgn0039102,FBgn0039108,FBgn0039759,FBgn0042106,FBgn0050090,FBgn0050187,FBgn0050287,FBgn0051200,FBgn0051219,FBgn0051326,FBgn0051780,FBgn0051827,FBgn0052260,FBg…	GO:0004252	41
serine-type peptidase activity	0.004138590915682097	FBgn0000533,FBgn0000808,FBgn0020906,FBgn0027563,FBgn0028514,FBgn0028517,FBgn0028864,FBgn0031389,FBgn0031470,FBgn0031654,FBgn0031741,FBgn0032415,FBgn0032638,FBgn0033321,FBgn0033672,FBgn0034221,FBgn0038144,FBgn0038481,FBgn0038482,FBgn0038484,FBgn0038595,FBgn0039102,FBgn0039108,FBgn0039759,FBgn0042106,FBgn0050090,FBgn0050187,FBgn0050287,FBgn0051200,FBgn0051219,FBgn0051326,FBgn0051780,FBgn0051821,FBg…	GO:0008236	43
aminoacyl-tRNA ligase activity	0.012257982475424978	FBgn0002069,FBgn0010803,FBgn0027079,FBgn0027081,FBgn0027086,FBgn0027087,FBgn0027088,FBgn0027091,FBgn0029664,FBgn0031497,FBgn0086443,FBgn0284253	GO:0004812	12
ligase activity, forming carbon-oxygen bonds	0.012257982475424978	FBgn0002069,FBgn0010803,FBgn0027079,FBgn0027081,FBgn0027086,FBgn0027087,FBgn0027088,FBgn0027091,FBgn0029664,FBgn0031497,FBgn0086443,FBgn0284253	GO:0016875	12
glutathione transferase activity	0.0223116584362424	FBgn0010038,FBgn0010039,FBgn0010041,FBgn0034335,FBgn0038020,FBgn0042206,FBgn0063491,FBgn0063492,FBgn0063493,FBgn0063494,FBgn0063497,FBgn0063498	GO:0004364	12
heme binding	0.047819341435168305	FBgn0000406,FBgn0000473,FBgn0003965,FBgn0010019,FBgn0013772,FBgn0015037,FBgn0015038,FBgn0015714,FBgn0027657,FBgn0028940,FBgn0031432,FBgn0031689,FBgn0032810,FBgn0033302,FBgn0033304,FBgn0033753,FBgn0033978,FBgn0033980,FBgn0038034,FBgn0038037,FBgn0038295,FBgn0038681,FBgn0264294,FBgn0284248	GO:0020037	24
oxidoreductase activity	0.048767187353864615	FBgn0000406,FBgn0000473,FBgn0001091,FBgn0001092,FBgn0001258,FBgn0002719,FBgn0003965,FBgn0004057,FBgn0010019,FBgn0010038,FBgn0011769,FBgn0013681,FBgn0013772,FBgn0015037,FBgn0015038,FBgn0015623,FBgn0015714,FBgn0021944,FBgn0022160,FBgn0024289,FBgn0025678,FBgn0027657,FBgn0028940,FBgn0031068,FBgn0031432,FBgn0031689,FBgn0031775,FBgn0032603,FBgn0032614,FBgn0032810,FBgn0032889,FBgn0033188,FBgn0033203,FBg…	GO:0016491	71
serine hydrolase activity	0.04987141696364632	FBgn0000533,FBgn0000808,FBgn0020906,FBgn0027563,FBgn0028514,FBgn0028517,FBgn0028864,FBgn0031389,FBgn0031470,FBgn0031654,FBgn0031741,FBgn0032264,FBgn0032415,FBgn0032638,FBgn0033226,FBgn0033321,FBgn0033672,FBgn0034221,FBgn0038144,FBgn0038481,FBgn0038482,FBgn0038484,FBgn0038595,FBgn0039102,FBgn0039108,FBgn0039759,FBgn0042106,FBgn0050090,FBgn0050187,FBgn0050287,FBgn0051200,FBgn0051219,FBgn0051326,FBg…	GO:0017171	46

## Sheet: late KD downreg
biological process
GO term	p-value	genes	GO code	number of genes
defense response to Gram-positive bacterium	3.2227849546665303e-12	FBgn0000276,FBgn0000277,FBgn0000278,FBgn0000279,FBgn0010388,FBgn0012042,FBgn0014865,FBgn0034407,FBgn0037906,FBgn0038530,FBgn0039494,FBgn0041579,FBgn0041581,FBgn0050098,FBgn0051217,FBgn0052185	GO:0050830	16
humoral immune response	5.897523442978415e-11	FBgn0000276,FBgn0000277,FBgn0000278,FBgn0000279,FBgn0001114,FBgn0004240,FBgn0004592,FBgn0010388,FBgn0012042,FBgn0014018,FBgn0014865,FBgn0026878,FBgn0029167,FBgn0033388,FBgn0034407,FBgn0037906,FBgn0039494,FBgn0041579,FBgn0041581,FBgn0043575,FBgn0052185,FBgn0053542	GO:0006959	22
response to bacterium	8.862530528897713e-8	FBgn0000276,FBgn0000277,FBgn0000278,FBgn0000279,FBgn0004240,FBgn0010388,FBgn0012037,FBgn0012042,FBgn0014018,FBgn0014865,FBgn0026144,FBgn0026878,FBgn0033388,FBgn0034407,FBgn0034647,FBgn0035975,FBgn0037433,FBgn0037906,FBgn0038530,FBgn0039487,FBgn0039494,FBgn0041579,FBgn0041581,FBgn0043575,FBgn0050098,FBgn0051217,FBgn0052185	GO:0009617	27
immune response	1.5878838804048863e-7	FBgn0000276,FBgn0000277,FBgn0000278,FBgn0000279,FBgn0001114,FBgn0004240,FBgn0004592,FBgn0010388,FBgn0012042,FBgn0014018,FBgn0014865,FBgn0026878,FBgn0028990,FBgn0029167,FBgn0033388,FBgn0034407,FBgn0034647,FBgn0035975,FBgn0037906,FBgn0039494,FBgn0041180,FBgn0041579,FBgn0041581,FBgn0043575,FBgn0046685,FBgn0051217,FBgn0052185,FBgn0053542,FBgn0262579	GO:0006955	29
defense response to bacterium	2.4276594687120955e-7	FBgn0000276,FBgn0000277,FBgn0000278,FBgn0000279,FBgn0004240,FBgn0010388,FBgn0012042,FBgn0014018,FBgn0014865,FBgn0026144,FBgn0026878,FBgn0033388,FBgn0034407,FBgn0034647,FBgn0035975,FBgn0037906,FBgn0038530,FBgn0039487,FBgn0039494,FBgn0041579,FBgn0041581,FBgn0043575,FBgn0050098,FBgn0051217,FBgn0052185	GO:0042742	25
response to biotic stimulus	2.8962606082351527e-7	FBgn0000276,FBgn0000277,FBgn0000278,FBgn0000279,FBgn0001114,FBgn0004240,FBgn0004592,FBgn0010388,FBgn0012037,FBgn0012042,FBgn0014018,FBgn0014865,FBgn0026144,FBgn0026878,FBgn0028990,FBgn0029167,FBgn0033388,FBgn0034407,FBgn0034647,FBgn0035975,FBgn0036891,FBgn0037433,FBgn0037906,FBgn0038530,FBgn0039487,FBgn0039494,FBgn0041180,FBgn0041579,FBgn0041581,FBgn0043575,FBgn0046685,FBgn0050098,FBgn0051217,FBg…	GO:0009607	35
response to external biotic stimulus	2.8962606082351527e-7	FBgn0000276,FBgn0000277,FBgn0000278,FBgn0000279,FBgn0001114,FBgn0004240,FBgn0004592,FBgn0010388,FBgn0012037,FBgn0012042,FBgn0014018,FBgn0014865,FBgn0026144,FBgn0026878,FBgn0028990,FBgn0029167,FBgn0033388,FBgn0034407,FBgn0034647,FBgn0035975,FBgn0036891,FBgn0037433,FBgn0037906,FBgn0038530,FBgn0039487,FBgn0039494,FBgn0041180,FBgn0041579,FBgn0041581,FBgn0043575,FBgn0046685,FBgn0050098,FBgn0051217,FBg…	GO:0043207	35
response to other organism	2.8962606082351527e-7	FBgn0000276,FBgn0000277,FBgn0000278,FBgn0000279,FBgn0001114,FBgn0004240,FBgn0004592,FBgn0010388,FBgn0012037,FBgn0012042,FBgn0014018,FBgn0014865,FBgn0026144,FBgn0026878,FBgn0028990,FBgn0029167,FBgn0033388,FBgn0034407,FBgn0034647,FBgn0035975,FBgn0036891,FBgn0037433,FBgn0037906,FBgn0038530,FBgn0039487,FBgn0039494,FBgn0041180,FBgn0041579,FBgn0041581,FBgn0043575,FBgn0046685,FBgn0050098,FBgn0051217,FBg…	GO:0051707	35
antibacterial humoral response	3.054402599920122e-7	FBgn0000276,FBgn0000277,FBgn0000278,FBgn0000279,FBgn0004240,FBgn0010388,FBgn0012042,FBgn0014865,FBgn0041579,FBgn0041581	GO:0019731	10
defense response to insect	3.557937845325785e-7	FBgn0000276,FBgn0000277,FBgn0000278,FBgn0010388,FBgn0012042,FBgn0028990,FBgn0041581	GO:0002213	7
antimicrobial humoral response	5.962035727662854e-7	FBgn0000276,FBgn0000277,FBgn0000278,FBgn0000279,FBgn0004240,FBgn0010388,FBgn0012042,FBgn0014018,FBgn0014865,FBgn0026878,FBgn0033388,FBgn0037906,FBgn0039494,FBgn0041579,FBgn0041581,FBgn0043575,FBgn0053542	GO:0019730	17
biological process involved in interspecies interaction between organisms	9.17364425759995e-7	FBgn0000276,FBgn0000277,FBgn0000278,FBgn0000279,FBgn0001114,FBgn0004240,FBgn0004592,FBgn0010388,FBgn0012037,FBgn0012042,FBgn0014018,FBgn0014865,FBgn0026144,FBgn0026878,FBgn0028990,FBgn0029167,FBgn0033388,FBgn0034407,FBgn0034647,FBgn0035975,FBgn0036891,FBgn0037433,FBgn0037906,FBgn0038530,FBgn0039487,FBgn0039494,FBgn0040102,FBgn0041180,FBgn0041579,FBgn0041581,FBgn0043575,FBgn0046685,FBgn0050098,FBg…	GO:0044419	36
defense response	0.000002288814687410261	FBgn0000276,FBgn0000277,FBgn0000278,FBgn0000279,FBgn0001114,FBgn0004240,FBgn0004592,FBgn0010388,FBgn0012042,FBgn0014018,FBgn0014865,FBgn0026144,FBgn0026878,FBgn0028990,FBgn0029167,FBgn0033388,FBgn0034407,FBgn0034647,FBgn0035385,FBgn0035975,FBgn0037906,FBgn0038530,FBgn0039487,FBgn0039494,FBgn0041180,FBgn0041579,FBgn0041581,FBgn0043575,FBgn0046685,FBgn0050098,FBgn0051217,FBgn0052185	GO:0006952	32
defense response to other organism	0.0000037383332148964347	FBgn0000276,FBgn0000277,FBgn0000278,FBgn0000279,FBgn0001114,FBgn0004240,FBgn0004592,FBgn0010388,FBgn0012042,FBgn0014018,FBgn0014865,FBgn0026144,FBgn0026878,FBgn0028990,FBgn0029167,FBgn0033388,FBgn0034407,FBgn0034647,FBgn0035975,FBgn0037906,FBgn0038530,FBgn0039487,FBgn0039494,FBgn0041180,FBgn0041579,FBgn0041581,FBgn0043575,FBgn0046685,FBgn0050098,FBgn0051217,FBgn0052185	GO:0098542	31
immune system process	0.00010134234086669925	FBgn0000276,FBgn0000277,FBgn0000278,FBgn0000279,FBgn0001114,FBgn0004240,FBgn0004592,FBgn0010388,FBgn0012042,FBgn0014018,FBgn0014865,FBgn0026878,FBgn0028990,FBgn0029167,FBgn0033388,FBgn0034407,FBgn0034647,FBgn0035975,FBgn0037906,FBgn0039494,FBgn0041180,FBgn0041579,FBgn0041581,FBgn0043575,FBgn0046685,FBgn0051217,FBgn0052185,FBgn0053542,FBgn0260745,FBgn0262579	GO:0002376	30
response to external stimulus	0.0002806124877261041	FBgn0000276,FBgn0000277,FBgn0000278,FBgn0000279,FBgn0001114,FBgn0004240,FBgn0004592,FBgn0010388,FBgn0010415,FBgn0012037,FBgn0012042,FBgn0013995,FBgn0014018,FBgn0014865,FBgn0023000,FBgn0025625,FBgn0026144,FBgn0026878,FBgn0028479,FBgn0028990,FBgn0029123,FBgn0029167,FBgn0032451,FBgn0033388,FBgn0033782,FBgn0034407,FBgn0034647,FBgn0035975,FBgn0036891,FBgn0037433,FBgn0037906,FBgn0038530,FBgn0039487,FBg…	GO:0009605	48
response to wounding	0.00031079065497132736	FBgn0001114,FBgn0004592,FBgn0013763,FBgn0014865,FBgn0020414,FBgn0022702,FBgn0028479,FBgn0028990,FBgn0029167,FBgn0032451,FBgn0034407,FBgn0038530,FBgn0262579,FBgn0262794,FBgn0262881	GO:0009611	15
defense response to Gram-negative bacterium	0.023224333712386077	FBgn0000276,FBgn0000277,FBgn0000278,FBgn0000279,FBgn0004240,FBgn0010388,FBgn0012042,FBgn0014018,FBgn0014865,FBgn0026144,FBgn0035975,FBgn0052185	GO:0050829	12
cellular component
GO term	p-value	genes	GO code
extracellular region	2.8513667058054195e-9	FBgn0000079,FBgn0000276,FBgn0000277,FBgn0000278,FBgn0000279,FBgn0001114,FBgn0004592,FBgn0010225,FBgn0010388,FBgn0010415,FBgn0012037,FBgn0012042,FBgn0013763,FBgn0014865,FBgn0020414,FBgn0022702,FBgn0023479,FBgn0028542,FBgn0028990,FBgn0029002,FBgn0029167,FBgn0030326,FBgn0030362,FBgn0032136,FBgn0032666,FBgn0033725,FBgn0033942,FBgn0034407,FBgn0034753,FBgn0035076,FBgn0035496,FBgn0037433,FBgn0037906,FBg…	GO:0005576	53
extracellular space	0.000034306643278759965	FBgn0000276,FBgn0000277,FBgn0000278,FBgn0000279,FBgn0001114,FBgn0004592,FBgn0012037,FBgn0012042,FBgn0013763,FBgn0022702,FBgn0028990,FBgn0029167,FBgn0030326,FBgn0030362,FBgn0032136,FBgn0032666,FBgn0033942,FBgn0034407,FBgn0034753,FBgn0035076,FBgn0035496,FBgn0037433,FBgn0039914,FBgn0041180,FBgn0041579,FBgn0041581,FBgn0050281,FBgn0050414,FBgn0052185,FBgn0053459,FBgn0053542,FBgn0250848,FBgn0260745,FBg…	GO:0005615	35

## Sheet: early KD upreg
biological process
GO term	p-value	genes	GO code	number of genes
amino acid activation	0.001661537977785614	FBgn0000527,FBgn0002069,FBgn0010803,FBgn0027079,FBgn0027081,FBgn0027086,FBgn0027087,FBgn0027091,FBgn0029664,FBgn0030660,FBgn0031497,FBgn0086443,FBgn0284253	GO:0043038	13
carbohydrate catabolic process	0.0025003563306844885	FBgn0000064,FBgn0000579,FBgn0001092,FBgn0001186,FBgn0001187,FBgn0003071,FBgn0003074,FBgn0003748,FBgn0004507,FBgn0014869,FBgn0024289,FBgn0034417,FBgn0043783,FBgn0086355,FBgn0266064,FBgn0267385	GO:0016052	16
tRNA aminoacylation for protein translation	0.002881518570570477	FBgn0002069,FBgn0010803,FBgn0027079,FBgn0027081,FBgn0027086,FBgn0027087,FBgn0027091,FBgn0029664,FBgn0030660,FBgn0031497,FBgn0086443,FBgn0284253	GO:0006418	12
tRNA aminoacylation	0.007252347549513481	FBgn0002069,FBgn0010803,FBgn0027079,FBgn0027081,FBgn0027086,FBgn0027087,FBgn0027091,FBgn0029664,FBgn0030660,FBgn0031497,FBgn0086443,FBgn0284253	GO:0043039	12
glycolytic process	0.007609573198312477	FBgn0000064,FBgn0000579,FBgn0001092,FBgn0001186,FBgn0001187,FBgn0003071,FBgn0003074,FBgn0014869,FBgn0086355,FBgn0267385	GO:0006096	10
ATP generation from ADP	0.007609573198312477	FBgn0000064,FBgn0000579,FBgn0001092,FBgn0001186,FBgn0001187,FBgn0003071,FBgn0003074,FBgn0014869,FBgn0086355,FBgn0267385	GO:0006757	10
cellular amino acid metabolic process	0.011674295161832661	FBgn0000527,FBgn0002069,FBgn0003423,FBgn0004034,FBgn0005619,FBgn0010803,FBgn0011676,FBgn0027079,FBgn0027081,FBgn0027086,FBgn0027087,FBgn0027091,FBgn0029664,FBgn0029689,FBgn0030482,FBgn0030660,FBgn0031497,FBgn0036663,FBgn0037138,FBgn0038105,FBgn0039223,FBgn0086443,FBgn0259977,FBgn0261625,FBgn0284253	GO:0006520	25
purine nucleoside diphosphate metabolic process	0.01580268976926852	FBgn0000064,FBgn0000579,FBgn0001092,FBgn0001186,FBgn0001187,FBgn0003071,FBgn0003074,FBgn0014869,FBgn0086355,FBgn0267385	GO:0009135	10
purine ribonucleoside diphosphate metabolic process	0.01580268976926852	FBgn0000064,FBgn0000579,FBgn0001092,FBgn0001186,FBgn0001187,FBgn0003071,FBgn0003074,FBgn0014869,FBgn0086355,FBgn0267385	GO:0009179	10
ADP metabolic process	0.01580268976926852	FBgn0000064,FBgn0000579,FBgn0001092,FBgn0001186,FBgn0001187,FBgn0003071,FBgn0003074,FBgn0014869,FBgn0086355,FBgn0267385	GO:0046031	10
carboxylic acid metabolic process	0.017889687727115088	FBgn0000064,FBgn0000527,FBgn0000579,FBgn0001092,FBgn0001186,FBgn0001187,FBgn0001258,FBgn0002069,FBgn0003071,FBgn0003074,FBgn0003423,FBgn0004034,FBgn0005619,FBgn0010803,FBgn0011676,FBgn0014869,FBgn0027079,FBgn0027081,FBgn0027086,FBgn0027087,FBgn0027091,FBgn0028916,FBgn0029664,FBgn0029689,FBgn0030482,FBgn0030660,FBgn0031069,FBgn0031497,FBgn0032775,FBgn0035203,FBgn0036663,FBgn0037138,FBgn0038105,FBg…	GO:0019752	43
oxoacid metabolic process	0.019170982599177936	FBgn0000064,FBgn0000527,FBgn0000579,FBgn0001092,FBgn0001186,FBgn0001187,FBgn0001258,FBgn0002069,FBgn0003071,FBgn0003074,FBgn0003423,FBgn0004034,FBgn0005619,FBgn0010803,FBgn0011676,FBgn0014869,FBgn0027079,FBgn0027081,FBgn0027086,FBgn0027087,FBgn0027091,FBgn0028916,FBgn0029664,FBgn0029689,FBgn0030482,FBgn0030660,FBgn0031069,FBgn0031497,FBgn0032775,FBgn0035203,FBgn0036663,FBgn0037138,FBgn0038105,FBg…	GO:0043436	43
integrin-mediated signaling pathway	0.023487218294737346	FBgn0004456,FBgn0010395,FBgn0031256,FBgn0034005,FBgn0035498,FBgn0036688,FBgn0260660	GO:0007229	7
organic acid metabolic process	0.02696837725889485	FBgn0000064,FBgn0000527,FBgn0000579,FBgn0001092,FBgn0001186,FBgn0001187,FBgn0001258,FBgn0002069,FBgn0003071,FBgn0003074,FBgn0003423,FBgn0004034,FBgn0005619,FBgn0010803,FBgn0011676,FBgn0014869,FBgn0027079,FBgn0027081,FBgn0027086,FBgn0027087,FBgn0027091,FBgn0028916,FBgn0029664,FBgn0029689,FBgn0030482,FBgn0030660,FBgn0031069,FBgn0031497,FBgn0032775,FBgn0035203,FBgn0036663,FBgn0037138,FBgn0038105,FBg…	GO:0006082	43
ribonucleoside diphosphate metabolic process	0.030764584187807118	FBgn0000064,FBgn0000579,FBgn0001092,FBgn0001186,FBgn0001187,FBgn0003071,FBgn0003074,FBgn0014869,FBgn0086355,FBgn0267385	GO:0009185	10
nucleoside diphosphate metabolic process	0.031049653891456235	FBgn0000064,FBgn0000579,FBgn0001092,FBgn0001186,FBgn0001187,FBgn0003071,FBgn0003074,FBgn0014869,FBgn0024947,FBgn0086355,FBgn0267385	GO:0009132	11
nucleoside diphosphate phosphorylation	0.042039477246688	FBgn0000064,FBgn0000579,FBgn0001092,FBgn0001186,FBgn0001187,FBgn0003071,FBgn0003074,FBgn0014869,FBgn0086355,FBgn0267385	GO:0006165	10
regulation of biological quality	0.04287893130625265	FBgn0000038,FBgn0000064,FBgn0000253,FBgn0000579,FBgn0001092,FBgn0001186,FBgn0001187,FBgn0001218,FBgn0001220,FBgn0001233,FBgn0001987,FBgn0003011,FBgn0003071,FBgn0003074,FBgn0003996,FBgn0004456,FBgn0004635,FBgn0010395,FBgn0010397,FBgn0010620,FBgn0011204,FBgn0011286,FBgn0011288,FBgn0011676,FBgn0011769,FBgn0013733,FBgn0013953,FBgn0015872,FBgn0024319,FBgn0027095,FBgn0028424,FBgn0028425,FBgn0029131,FBg…	GO:0065008	105
small molecule metabolic process	0.045740447610915135	FBgn0000064,FBgn0000527,FBgn0000579,FBgn0001092,FBgn0001186,FBgn0001187,FBgn0001258,FBgn0002069,FBgn0002937,FBgn0003071,FBgn0003074,FBgn0003423,FBgn0004034,FBgn0004507,FBgn0004852,FBgn0005619,FBgn0010611,FBgn0010803,FBgn0011676,FBgn0011769,FBgn0014869,FBgn0014930,FBgn0022160,FBgn0023416,FBgn0024150,FBgn0024289,FBgn0024947,FBgn0026616,FBgn0027079,FBgn0027081,FBgn0027086,FBgn0027087,FBgn0027091,FBg…	GO:0044281	72
cellular component
GO term	p-value	genes	GO code	number of genes
membrane	0.0013904758620685352	FBgn0000038,FBgn0000253,FBgn0000406,FBgn0000579,FBgn0001218,FBgn0001220,FBgn0001233,FBgn0001263,FBgn0001987,FBgn0002031,FBgn0002778,FBgn0002917,FBgn0003011,FBgn0003218,FBgn0003475,FBgn0003996,FBgn0004368,FBgn0004456,FBgn0004635,FBgn0004852,FBgn0010395,FBgn0010549,FBgn0010551,FBgn0010620,FBgn0011286,FBgn0011288,FBgn0011676,FBgn0011706,FBgn0013279,FBgn0013733,FBgn0013953,FBgn0014141,FBgn0014877,FBg…	GO:0016020	202
PAM complex, Tim23 associated import motor	0.04677496827353613	FBgn0001220,FBgn0014877,FBgn0036173,FBgn0038683	GO:0001405	4
molecular function
GO term	p-value	genes	GO code	number of genes
aminoacyl-tRNA ligase activity	0.001671954047744537	FBgn0002069,FBgn0010803,FBgn0027079,FBgn0027081,FBgn0027086,FBgn0027087,FBgn0027091,FBgn0029664,FBgn0030660,FBgn0031497,FBgn0086443,FBgn0284253	GO:0004812	12
ligase activity, forming carbon-oxygen bonds	0.001671954047744537	FBgn0002069,FBgn0010803,FBgn0027079,FBgn0027081,FBgn0027086,FBgn0027087,FBgn0027091,FBgn0029664,FBgn0030660,FBgn0031497,FBgn0086443,FBgn0284253	GO:0016875	12
ATPase-coupled intramembrane lipid transporter activity	0.008929054005803369	FBgn0030746,FBgn0030747,FBgn0037989,FBgn0051729,FBgn0259221	GO:0140326	5
integrin binding	0.011405506900240751	FBgn0004456,FBgn0010395,FBgn0031256,FBgn0034005,FBgn0035498,FBgn0036688,FBgn0260442,FBgn0261261	GO:0005178	8
small molecule binding	0.020453331347152083	FBgn0000527,FBgn0001092,FBgn0001186,FBgn0001187,FBgn0001218,FBgn0001220,FBgn0001233,FBgn0002069,FBgn0003071,FBgn0003074,FBgn0003423,FBgn0003483,FBgn0003886,FBgn0003996,FBgn0004507,FBgn0005619,FBgn0010097,FBgn0010549,FBgn0010803,FBgn0011676,FBgn0013279,FBgn0014877,FBgn0015245,FBgn0015623,FBgn0020764,FBgn0023529,FBgn0024992,FBgn0027079,FBgn0027081,FBgn0027086,FBgn0027087,FBgn0027091,FBgn0027493,FBg…	GO:0036094	94

## Sheet: early KD downreg
biological process
GO term	p-value	genes	GO code	number of genes
small molecule metabolic process	2.4796204362416643e-8	FBgn0000568,FBgn0001089,FBgn0001142,FBgn0003308,FBgn0003312,FBgn0010383,FBgn0010591,FBgn0011770,FBgn0013772,FBgn0014427,FBgn0017558,FBgn0020235,FBgn0020385,FBgn0020389,FBgn0020513,FBgn0022710,FBgn0022774,FBgn0023129,FBgn0023507,FBgn0023550,FBgn0024920,FBgn0027601,FBgn0027611,FBgn0027843,FBgn0029648,FBgn0029821,FBgn0029924,FBgn0030029,FBgn0030362,FBgn0030465,FBgn0030587,FBgn0030594,FBgn0030653,FBg…	GO:0044281	95
biological adhesion	0.0000021687862746932256	FBgn0000071,FBgn0000180,FBgn0000244,FBgn0000546,FBgn0001085,FBgn0001250,FBgn0002543,FBgn0003372,FBgn0003373,FBgn0003374,FBgn0003375,FBgn0003377,FBgn0003378,FBgn0003716,FBgn0004592,FBgn0010238,FBgn0010452,FBgn0010473,FBgn0015777,FBgn0016675,FBgn0020269,FBgn0022800,FBgn0024189,FBgn0025879,FBgn0026721,FBgn0036822,FBgn0037963,FBgn0050046,FBgn0051004,FBgn0086359,FBgn0243514,FBgn0259230,FBgn0260745,FBg…	GO:0022610	40
fatty acid metabolic process	0.0000024258148192991125	FBgn0013772,FBgn0027601,FBgn0029648,FBgn0029924,FBgn0031092,FBgn0031813,FBgn0031824,FBgn0033949,FBgn0034628,FBgn0034999,FBgn0035006,FBgn0035811,FBgn0036821,FBgn0037534,FBgn0037761,FBgn0037765,FBgn0037996,FBgn0037999,FBgn0038130,FBgn0038803,FBgn0039030,FBgn0039543,FBgn0039755,FBgn0039774,FBgn0040064,FBgn0042627,FBgn0050008,FBgn0286723,FBgn0286783,FBgn0287184	GO:0006631	30
monocarboxylic acid metabolic process	0.000035584395672644995	FBgn0011770,FBgn0013772,FBgn0027601,FBgn0029648,FBgn0029924,FBgn0031092,FBgn0031813,FBgn0031824,FBgn0033949,FBgn0034072,FBgn0034628,FBgn0034999,FBgn0035006,FBgn0035811,FBgn0036144,FBgn0036821,FBgn0037534,FBgn0037761,FBgn0037765,FBgn0037996,FBgn0037999,FBgn0038130,FBgn0038803,FBgn0039030,FBgn0039543,FBgn0039755,FBgn0039774,FBgn0040064,FBgn0042627,FBgn0050008,FBgn0051075,FBgn0286723,FBgn0286783,FBg…	GO:0032787	34
multicellular organism development	0.00008533105016258403	FBgn0000071,FBgn0000244,FBgn0000299,FBgn0000482,FBgn0000504,FBgn0000533,FBgn0000536,FBgn0000542,FBgn0000546,FBgn0000567,FBgn0000575,FBgn0000625,FBgn0001085,FBgn0001114,FBgn0001137,FBgn0001226,FBgn0001235,FBgn0001250,FBgn0001253,FBgn0001254,FBgn0001255,FBgn0001311,FBgn0002440,FBgn0002531,FBgn0002533,FBgn0002535,FBgn0002543,FBgn0002609,FBgn0002732,FBgn0002733,FBgn0003046,FBgn0003308,FBgn0003312,FBg…	GO:0007275	194
molting cycle, chitin-based cuticle	0.00008786404406557759	FBgn0000546,FBgn0000568,FBgn0001085,FBgn0002531,FBgn0002533,FBgn0003372,FBgn0003373,FBgn0003374,FBgn0003375,FBgn0003377,FBgn0003378,FBgn0004592,FBgn0013763,FBgn0020414,FBgn0020416,FBgn0022702,FBgn0025578,FBgn0029123,FBgn0038180,FBgn0086917,FBgn0283531	GO:0007591	21
molting cycle	0.00008786404406557759	FBgn0000546,FBgn0000568,FBgn0001085,FBgn0002531,FBgn0002533,FBgn0003372,FBgn0003373,FBgn0003374,FBgn0003375,FBgn0003377,FBgn0003378,FBgn0004592,FBgn0013763,FBgn0020414,FBgn0020416,FBgn0022702,FBgn0025578,FBgn0029123,FBgn0038180,FBgn0086917,FBgn0283531	GO:0042303	21
puparial adhesion	0.0001230157615341177	FBgn0003372,FBgn0003373,FBgn0003374,FBgn0003375,FBgn0003377,FBgn0003378,FBgn0004592	GO:0007594	7
multicellular organism adhesion	0.0001230157615341177	FBgn0003372,FBgn0003373,FBgn0003374,FBgn0003375,FBgn0003377,FBgn0003378,FBgn0004592	GO:0022608	7
multicellular organism adhesion to substrate	0.0001230157615341177	FBgn0003372,FBgn0003373,FBgn0003374,FBgn0003375,FBgn0003377,FBgn0003378,FBgn0004592	GO:0022609	7
organic acid metabolic process	0.00014303869337004566	FBgn0001142,FBgn0003308,FBgn0010383,FBgn0010591,FBgn0011770,FBgn0013772,FBgn0014427,FBgn0020385,FBgn0020389,FBgn0022774,FBgn0023129,FBgn0023507,FBgn0027601,FBgn0029648,FBgn0029924,FBgn0030362,FBgn0030653,FBgn0031092,FBgn0031717,FBgn0031813,FBgn0031824,FBgn0033949,FBgn0034072,FBgn0034628,FBgn0034999,FBgn0035006,FBgn0035811,FBgn0036144,FBgn0036821,FBgn0037146,FBgn0037534,FBgn0037761,FBgn0037765,FBg…	GO:0006082	51
response to external stimulus	0.0005284641988699459	FBgn0000482,FBgn0000504,FBgn0000536,FBgn0000568,FBgn0001085,FBgn0001114,FBgn0001226,FBgn0001250,FBgn0002543,FBgn0003312,FBgn0003882,FBgn0003892,FBgn0003997,FBgn0004237,FBgn0004425,FBgn0004427,FBgn0004430,FBgn0004431,FBgn0004592,FBgn0010105,FBgn0010415,FBgn0010452,FBgn0010473,FBgn0010501,FBgn0011656,FBgn0012037,FBgn0014396,FBgn0014865,FBgn0015380,FBgn0015924,FBgn0016061,FBgn0016675,FBgn0020294,FBg…	GO:0009605	101
oxoacid metabolic process	0.0006532357971606972	FBgn0001142,FBgn0003308,FBgn0010591,FBgn0011770,FBgn0013772,FBgn0014427,FBgn0020385,FBgn0020389,FBgn0022774,FBgn0023129,FBgn0027601,FBgn0029648,FBgn0029924,FBgn0030362,FBgn0030653,FBgn0031092,FBgn0031717,FBgn0031813,FBgn0031824,FBgn0033949,FBgn0034072,FBgn0034628,FBgn0034999,FBgn0035006,FBgn0035811,FBgn0036144,FBgn0036821,FBgn0037146,FBgn0037534,FBgn0037761,FBgn0037765,FBgn0037996,FBgn0037999,FBg…	GO:0043436	49
amino sugar metabolic process	0.0007637902301117232	FBgn0001311,FBgn0013763,FBgn0020414,FBgn0020416,FBgn0022702,FBgn0029091,FBgn0029175,FBgn0031099,FBgn0031717,FBgn0038180,FBgn0051637,FBgn0250907,FBgn0287209	GO:0006040	13
anatomical structure development	0.0009536406554329372	FBgn0000071,FBgn0000180,FBgn0000244,FBgn0000299,FBgn0000482,FBgn0000504,FBgn0000533,FBgn0000536,FBgn0000542,FBgn0000546,FBgn0000567,FBgn0000568,FBgn0000575,FBgn0000625,FBgn0000928,FBgn0001085,FBgn0001114,FBgn0001137,FBgn0001226,FBgn0001235,FBgn0001250,FBgn0001253,FBgn0001254,FBgn0001255,FBgn0001311,FBgn0002440,FBgn0002531,FBgn0002533,FBgn0002535,FBgn0002543,FBgn0002609,FBgn0002732,FBgn0002733,FBg…	GO:0048856	213
glucosamine-containing compound metabolic process	0.0011029397522595806	FBgn0001311,FBgn0013763,FBgn0020414,FBgn0020416,FBgn0022702,FBgn0029091,FBgn0029175,FBgn0031099,FBgn0031717,FBgn0038180,FBgn0051637,FBgn0250907	GO:1901071	12
carboxylic acid metabolic process	0.0015477701961631334	FBgn0001142,FBgn0003308,FBgn0010591,FBgn0011770,FBgn0013772,FBgn0014427,FBgn0020385,FBgn0022774,FBgn0023129,FBgn0027601,FBgn0029648,FBgn0029924,FBgn0030362,FBgn0030653,FBgn0031092,FBgn0031717,FBgn0031813,FBgn0031824,FBgn0033949,FBgn0034072,FBgn0034628,FBgn0034999,FBgn0035006,FBgn0035811,FBgn0036144,FBgn0036821,FBgn0037146,FBgn0037534,FBgn0037761,FBgn0037765,FBgn0037996,FBgn0037999,FBgn0038130,FBg…	GO:0019752	48
response to wounding	0.0016052803668361955	FBgn0001114,FBgn0001311,FBgn0003447,FBgn0004592,FBgn0013763,FBgn0014865,FBgn0020414,FBgn0020416,FBgn0022702,FBgn0022800,FBgn0027594,FBgn0028990,FBgn0031973,FBgn0033367,FBgn0038180,FBgn0038197,FBgn0260749,FBgn0262579,FBgn0262881,FBgn0266084,FBgn0283437,FBgn0283531,FBgn0286785,FBgn0287873	GO:0009611	24
organic acid biosynthetic process	0.0030119351509223184	FBgn0001142,FBgn0014427,FBgn0020385,FBgn0023129,FBgn0029648,FBgn0030362,FBgn0034999,FBgn0035006,FBgn0036821,FBgn0037146,FBgn0037534,FBgn0037761,FBgn0037765,FBgn0037996,FBgn0038130,FBgn0039030,FBgn0039755,FBgn0039774,FBgn0042627,FBgn0050008,FBgn0286198,FBgn0286723,FBgn0287184	GO:0016053	23
carboxylic acid biosynthetic process	0.0030119351509223184	FBgn0001142,FBgn0014427,FBgn0020385,FBgn0023129,FBgn0029648,FBgn0030362,FBgn0034999,FBgn0035006,FBgn0036821,FBgn0037146,FBgn0037534,FBgn0037761,FBgn0037765,FBgn0037996,FBgn0038130,FBgn0039030,FBgn0039755,FBgn0039774,FBgn0042627,FBgn0050008,FBgn0286198,FBgn0286723,FBgn0287184	GO:0046394	23
cell adhesion	0.003906477425869452	FBgn0000071,FBgn0000180,FBgn0000244,FBgn0000546,FBgn0001085,FBgn0001250,FBgn0002543,FBgn0003716,FBgn0010238,FBgn0010452,FBgn0010473,FBgn0015777,FBgn0016675,FBgn0020269,FBgn0022800,FBgn0024189,FBgn0025879,FBgn0026721,FBgn0036822,FBgn0037963,FBgn0050046,FBgn0051004,FBgn0086359,FBgn0243514,FBgn0259230,FBgn0260745,FBgn0261046,FBgn0261822,FBgn0262018,FBgn0266084,FBgn0267001,FBgn0286785,FBgn0287775	GO:0007155	33
cuticle development	0.004494052273535685	FBgn0000546,FBgn0001085,FBgn0001311,FBgn0002440,FBgn0002531,FBgn0002533,FBgn0002535,FBgn0003046,FBgn0003447,FBgn0004859,FBgn0010019,FBgn0011591,FBgn0013763,FBgn0020414,FBgn0020416,FBgn0022702,FBgn0025578,FBgn0026077,FBgn0028938,FBgn0029091,FBgn0029123,FBgn0033598,FBgn0033725,FBgn0035875,FBgn0035985,FBgn0037225,FBgn0038180,FBgn0039481,FBgn0039594,FBgn0042627,FBgn0086367,FBgn0283531,FBgn0286203,FBg…	GO:0042335	34
salivary gland development	0.005647861309316777	FBgn0000546,FBgn0000567,FBgn0000625,FBgn0001085,FBgn0001235,FBgn0001250,FBgn0002543,FBgn0003502,FBgn0003997,FBgn0010452,FBgn0015380,FBgn0024245,FBgn0027594,FBgn0034013,FBgn0260749,FBgn0262139,FBgn0266084,FBgn0266136,FBgn0266756,FBgn0283451,FBgn0286785,FBgn0287873	GO:0007431	22
exocrine system development	0.005647861309316777	FBgn0000546,FBgn0000567,FBgn0000625,FBgn0001085,FBgn0001235,FBgn0001250,FBgn0002543,FBgn0003502,FBgn0003997,FBgn0010452,FBgn0015380,FBgn0024245,FBgn0027594,FBgn0034013,FBgn0260749,FBgn0262139,FBgn0266084,FBgn0266136,FBgn0266756,FBgn0283451,FBgn0286785,FBgn0287873	GO:0035272	22
lipid metabolic process	0.006310291723836586	FBgn0000536,FBgn0000568,FBgn0003308,FBgn0003312,FBgn0004797,FBgn0010383,FBgn0010591,FBgn0013772,FBgn0025697,FBgn0027601,FBgn0029648,FBgn0029906,FBgn0029924,FBgn0030465,FBgn0030485,FBgn0030587,FBgn0030594,FBgn0031092,FBgn0031813,FBgn0031824,FBgn0032147,FBgn0033170,FBgn0033697,FBgn0033799,FBgn0033949,FBgn0034179,FBgn0034628,FBgn0034999,FBgn0035006,FBgn0035811,FBgn0036144,FBgn0036550,FBgn0036553,FBg…	GO:0006629	60
system development	0.008117758879538197	FBgn0000071,FBgn0000244,FBgn0000299,FBgn0000504,FBgn0000536,FBgn0000542,FBgn0000546,FBgn0000567,FBgn0000575,FBgn0000625,FBgn0001085,FBgn0001114,FBgn0001137,FBgn0001235,FBgn0001250,FBgn0001253,FBgn0001254,FBgn0001255,FBgn0001311,FBgn0002543,FBgn0002609,FBgn0002732,FBgn0002733,FBgn0003312,FBgn0003319,FBgn0003447,FBgn0003502,FBgn0003716,FBgn0003882,FBgn0003892,FBgn0003997,FBgn0004237,FBgn0004607,FBg…	GO:0048731	142
developmental process	0.014591314430945733	FBgn0000071,FBgn0000180,FBgn0000244,FBgn0000299,FBgn0000482,FBgn0000504,FBgn0000533,FBgn0000536,FBgn0000542,FBgn0000546,FBgn0000567,FBgn0000568,FBgn0000575,FBgn0000625,FBgn0000928,FBgn0001085,FBgn0001114,FBgn0001137,FBgn0001142,FBgn0001226,FBgn0001235,FBgn0001250,FBgn0001253,FBgn0001254,FBgn0001255,FBgn0001311,FBgn0002440,FBgn0002531,FBgn0002533,FBgn0002535,FBgn0002543,FBgn0002609,FBgn0002732,FBg…	GO:0032502	222
fatty acid biosynthetic process	0.015726468084460463	FBgn0029648,FBgn0034999,FBgn0035006,FBgn0036821,FBgn0037534,FBgn0037761,FBgn0037765,FBgn0037996,FBgn0038130,FBgn0039030,FBgn0039755,FBgn0039774,FBgn0042627,FBgn0050008,FBgn0286723,FBgn0287184	GO:0006633	16
small molecule biosynthetic process	0.02063688469767682	FBgn0001142,FBgn0003312,FBgn0014427,FBgn0020385,FBgn0023129,FBgn0029648,FBgn0030029,FBgn0030362,FBgn0032147,FBgn0033697,FBgn0034999,FBgn0035006,FBgn0036821,FBgn0037146,FBgn0037534,FBgn0037761,FBgn0037765,FBgn0037996,FBgn0038130,FBgn0038173,FBgn0039030,FBgn0039755,FBgn0039774,FBgn0042627,FBgn0050008,FBgn0085484,FBgn0086917,FBgn0262112,FBgn0286198,FBgn0286723,FBgn0287184	GO:0044283	31
monocarboxylic acid biosynthetic process	0.02810277054883133	FBgn0029648,FBgn0034999,FBgn0035006,FBgn0036821,FBgn0037534,FBgn0037761,FBgn0037765,FBgn0037996,FBgn0038130,FBgn0039030,FBgn0039755,FBgn0039774,FBgn0042627,FBgn0050008,FBgn0286723,FBgn0287184	GO:0072330	16
cellular lipid metabolic process	0.02935560371396495	FBgn0000536,FBgn0003308,FBgn0004797,FBgn0010591,FBgn0013772,FBgn0025697,FBgn0027601,FBgn0029648,FBgn0029906,FBgn0029924,FBgn0030465,FBgn0031092,FBgn0031813,FBgn0031824,FBgn0032147,FBgn0033170,FBgn0033949,FBgn0034179,FBgn0034628,FBgn0034999,FBgn0035006,FBgn0035811,FBgn0036144,FBgn0036550,FBgn0036553,FBgn0036821,FBgn0037163,FBgn0037534,FBgn0037761,FBgn0037765,FBgn0037996,FBgn0037999,FBgn0038038,FBg…	GO:0044255	47
cell morphogenesis involved in differentiation	0.031221597569175946	FBgn0000504,FBgn0000546,FBgn0001085,FBgn0001114,FBgn0001250,FBgn0002543,FBgn0003312,FBgn0003892,FBgn0003997,FBgn0004859,FBgn0004861,FBgn0010105,FBgn0010415,FBgn0010452,FBgn0010473,FBgn0014163,FBgn0015380,FBgn0016061,FBgn0020294,FBgn0020391,FBgn0024179,FBgn0024245,FBgn0026319,FBgn0027339,FBgn0029123,FBgn0029906,FBgn0033159,FBgn0033987,FBgn0034013,FBgn0034072,FBgn0038197,FBgn0040068,FBgn0041156,FBg…	GO:0000904	50
salivary gland morphogenesis	0.0375886702322933	FBgn0000546,FBgn0000567,FBgn0000625,FBgn0001085,FBgn0001250,FBgn0003502,FBgn0003997,FBgn0010452,FBgn0015380,FBgn0024245,FBgn0027594,FBgn0260749,FBgn0262139,FBgn0266084,FBgn0266136,FBgn0266756,FBgn0283451,FBgn0287873	GO:0007435	18
gland morphogenesis	0.0375886702322933	FBgn0000546,FBgn0000567,FBgn0000625,FBgn0001085,FBgn0001250,FBgn0003502,FBgn0003997,FBgn0010452,FBgn0015380,FBgn0024245,FBgn0027594,FBgn0260749,FBgn0262139,FBgn0266084,FBgn0266136,FBgn0266756,FBgn0283451,FBgn0287873	GO:0022612	18
amino sugar catabolic process	0.039316570584593376	FBgn0013763,FBgn0020414,FBgn0020416,FBgn0022702,FBgn0031099,FBgn0031717,FBgn0038180,FBgn0250907	GO:0046348	8
glucosamine-containing compound catabolic process	0.039316570584593376	FBgn0013763,FBgn0020414,FBgn0020416,FBgn0022702,FBgn0031099,FBgn0031717,FBgn0038180,FBgn0250907	GO:1901072	8
cell morphogenesis involved in neuron differentiation	0.03970171498168278	FBgn0000504,FBgn0000546,FBgn0001085,FBgn0001114,FBgn0001250,FBgn0002543,FBgn0003312,FBgn0003892,FBgn0003997,FBgn0004859,FBgn0010105,FBgn0010415,FBgn0010452,FBgn0010473,FBgn0014163,FBgn0015380,FBgn0016061,FBgn0020294,FBgn0020391,FBgn0024179,FBgn0024245,FBgn0027339,FBgn0029123,FBgn0033159,FBgn0033987,FBgn0034013,FBgn0034072,FBgn0038197,FBgn0040068,FBgn0041156,FBgn0041160,FBgn0085450,FBgn0086655,FBg…	GO:0048667	45
neuron projection development	0.046813816689510436	FBgn0000504,FBgn0000546,FBgn0001085,FBgn0001114,FBgn0001250,FBgn0002543,FBgn0003312,FBgn0003447,FBgn0003892,FBgn0003997,FBgn0004859,FBgn0010105,FBgn0010415,FBgn0010452,FBgn0010473,FBgn0010905,FBgn0014163,FBgn0015380,FBgn0016061,FBgn0020294,FBgn0020391,FBgn0024179,FBgn0024245,FBgn0027339,FBgn0029123,FBgn0032901,FBgn0033159,FBgn0033987,FBgn0034013,FBgn0034072,FBgn0035802,FBgn0038197,FBgn0039914,FBg…	GO:0031175	51
cell component
GO term	p-value	genes	GO code	number of genes
cell periphery	7.580913992458758e-18	FBgn0000037,FBgn0000071,FBgn0000180,FBgn0000299,FBgn0001085,FBgn0001114,FBgn0001137,FBgn0001250,FBgn0001255,FBgn0001296,FBgn0001311,FBgn0002440,FBgn0002531,FBgn0002533,FBgn0002535,FBgn0003046,FBgn0003319,FBgn0003372,FBgn0003373,FBgn0003374,FBgn0003375,FBgn0003377,FBgn0003378,FBgn0003502,FBgn0003515,FBgn0003716,FBgn0003882,FBgn0003892,FBgn0003997,FBgn0004592,FBgn0004622,FBgn0004910,FBgn0010105,FBg…	GO:0071944	191
plasma membrane	4.368662719640374e-12	FBgn0000037,FBgn0000071,FBgn0000180,FBgn0001085,FBgn0001137,FBgn0001250,FBgn0001255,FBgn0001296,FBgn0002440,FBgn0003319,FBgn0003502,FBgn0003515,FBgn0003716,FBgn0003882,FBgn0003892,FBgn0003997,FBgn0004622,FBgn0004910,FBgn0010105,FBgn0010238,FBgn0010473,FBgn0010497,FBgn0011589,FBgn0011603,FBgn0012037,FBgn0014163,FBgn0015380,FBgn0015400,FBgn0015777,FBgn0016122,FBgn0016675,FBgn0020391,FBgn0020445,FBg…	GO:0005886	149
membrane	5.1097951723920405e-9	FBgn0000037,FBgn0000071,FBgn0000180,FBgn0000482,FBgn0001085,FBgn0001137,FBgn0001250,FBgn0001253,FBgn0001254,FBgn0001255,FBgn0001296,FBgn0001311,FBgn0001967,FBgn0002440,FBgn0003319,FBgn0003502,FBgn0003515,FBgn0003716,FBgn0003882,FBgn0003892,FBgn0003997,FBgn0004622,FBgn0004797,FBgn0004859,FBgn0004910,FBgn0010105,FBgn0010238,FBgn0010415,FBgn0010473,FBgn0010497,FBgn0010591,FBgn0011589,FBgn0011591,FBg…	GO:0016020	234
adhesive extracellular matrix	0.000014697657409875207	FBgn0003372,FBgn0003373,FBgn0003374,FBgn0003375,FBgn0003377,FBgn0003378,FBgn0004592	GO:0062130	7
extracellular region	0.000019910627549317406	FBgn0000071,FBgn0000079,FBgn0000299,FBgn0000533,FBgn0001114,FBgn0001137,FBgn0001254,FBgn0003502,FBgn0004425,FBgn0004427,FBgn0004430,FBgn0004431,FBgn0004592,FBgn0010225,FBgn0010415,FBgn0010452,FBgn0010470,FBgn0011770,FBgn0011828,FBgn0012037,FBgn0013763,FBgn0014865,FBgn0016075,FBgn0016122,FBgn0016675,FBgn0020414,FBgn0020416,FBgn0022702,FBgn0023479,FBgn0024294,FBgn0025456,FBgn0025578,FBgn0025879,FBg…	GO:0005576	100
extracellular matrix	0.00003747484874796191	FBgn0000299,FBgn0001114,FBgn0002440,FBgn0002531,FBgn0002533,FBgn0002535,FBgn0003046,FBgn0003372,FBgn0003373,FBgn0003374,FBgn0003375,FBgn0003377,FBgn0003378,FBgn0004592,FBgn0010452,FBgn0011828,FBgn0016075,FBgn0020269,FBgn0025578,FBgn0025879,FBgn0026077,FBgn0026721,FBgn0028938,FBgn0030999,FBgn0033598,FBgn0033725,FBgn0034083,FBgn0035612,FBgn0035875,FBgn0035985,FBgn0036181,FBgn0037225,FBgn0039481,FBg…	GO:0031012	39
intrinsic component of plasma membrane	0.00010478442422457438	FBgn0000037,FBgn0001085,FBgn0001250,FBgn0001296,FBgn0003716,FBgn0003892,FBgn0004622,FBgn0010473,FBgn0011589,FBgn0011603,FBgn0015380,FBgn0015400,FBgn0015777,FBgn0020391,FBgn0022710,FBgn0022800,FBgn0023000,FBgn0024179,FBgn0024189,FBgn0024245,FBgn0027660,FBgn0027843,FBgn0028491,FBgn0031016,FBgn0031760,FBgn0032123,FBgn0032946,FBgn0033128,FBgn0033138,FBgn0033139,FBgn0033159,FBgn0033313,FBgn0034083,FBg…	GO:0031226	59
external encapsulating structure	0.0003226859576935728	FBgn0000299,FBgn0001114,FBgn0002440,FBgn0002531,FBgn0002533,FBgn0002535,FBgn0003046,FBgn0003372,FBgn0003373,FBgn0003374,FBgn0003375,FBgn0003377,FBgn0003378,FBgn0004592,FBgn0010452,FBgn0011828,FBgn0016075,FBgn0020269,FBgn0025578,FBgn0025879,FBgn0026077,FBgn0026721,FBgn0028938,FBgn0030999,FBgn0033598,FBgn0033725,FBgn0034083,FBgn0034709,FBgn0035612,FBgn0035875,FBgn0035985,FBgn0036181,FBgn0037225,FBg…	GO:0030312	40
integral component of plasma membrane	0.0004668151328705872	FBgn0000037,FBgn0001085,FBgn0001250,FBgn0001296,FBgn0003716,FBgn0003892,FBgn0004622,FBgn0010473,FBgn0011589,FBgn0011603,FBgn0015380,FBgn0015400,FBgn0015777,FBgn0020391,FBgn0022710,FBgn0022800,FBgn0023000,FBgn0024179,FBgn0024189,FBgn0024245,FBgn0027660,FBgn0028491,FBgn0031016,FBgn0031760,FBgn0032123,FBgn0032946,FBgn0033128,FBgn0033138,FBgn0033139,FBgn0033159,FBgn0033313,FBgn0034083,FBgn0035610,FBg…	GO:0005887	56
intrinsic component of membrane	0.0007020041484685418	FBgn0000037,FBgn0000180,FBgn0001085,FBgn0001250,FBgn0001296,FBgn0001311,FBgn0001967,FBgn0003515,FBgn0003716,FBgn0003892,FBgn0004622,FBgn0010473,FBgn0010497,FBgn0010591,FBgn0011589,FBgn0011591,FBgn0011603,FBgn0015380,FBgn0015400,FBgn0015777,FBgn0016684,FBgn0019952,FBgn0020391,FBgn0022710,FBgn0022800,FBgn0023000,FBgn0023549,FBgn0024179,FBgn0024189,FBgn0024245,FBgn0024980,FBgn0025686,FBgn0026391,FBg…	GO:0031224	126
integral component of membrane	0.0041273708028276585	FBgn0000037,FBgn0000180,FBgn0001085,FBgn0001250,FBgn0001296,FBgn0001311,FBgn0001967,FBgn0003515,FBgn0003716,FBgn0003892,FBgn0004622,FBgn0010473,FBgn0010497,FBgn0010591,FBgn0011589,FBgn0011591,FBgn0011603,FBgn0015380,FBgn0015400,FBgn0015777,FBgn0016684,FBgn0019952,FBgn0020391,FBgn0022710,FBgn0022800,FBgn0023000,FBgn0023549,FBgn0024179,FBgn0024189,FBgn0024245,FBgn0024980,FBgn0025686,FBgn0026391,FBg…	GO:0016021	121
molecular function
GO term	p-value	genes	GO code	number of genes
oxidoreductase activity	0.0043495263420276825	FBgn0003308,FBgn0003312,FBgn0010019,FBgn0010383,FBgn0011828,FBgn0013772,FBgn0020385,FBgn0023507,FBgn0023550,FBgn0025454,FBgn0029648,FBgn0029821,FBgn0029924,FBgn0030029,FBgn0030332,FBgn0030484,FBgn0030485,FBgn0030575,FBgn0030587,FBgn0030594,FBgn0030876,FBgn0030968,FBgn0031693,FBgn0031813,FBgn0031824,FBgn0032350,FBgn0032405,FBgn0032614,FBgn0033093,FBgn0033101,FBgn0033367,FBgn0033451,FBgn0033697,FBg…	GO:0016491	69
hydrolase activity, hydrolyzing O-glycosyl compounds	0.012074095281623166	FBgn0000078,FBgn0000079,FBgn0001089,FBgn0004425,FBgn0004427,FBgn0004430,FBgn0004431,FBgn0013763,FBgn0022702,FBgn0027611,FBgn0032253,FBgn0038180,FBgn0040323,FBgn0041629,FBgn0050359,FBgn0053080,FBgn0250907,FBgn0270927	GO:0004553	18
hydrolase activity, acting on glycosyl bonds	0.020584028124972873	FBgn0000078,FBgn0000079,FBgn0001089,FBgn0004425,FBgn0004427,FBgn0004430,FBgn0004431,FBgn0013763,FBgn0022702,FBgn0027611,FBgn0032253,FBgn0038180,FBgn0040323,FBgn0041629,FBgn0050359,FBgn0053080,FBgn0250907,FBgn0262579,FBgn0270927	GO:0016798	19

## Sheet: inf KD upreg
biological process
GO term	p-value	genes	GO code	number of genes
amino acid activation	0.000033255085628812146	FBgn0000527,FBgn0010803,FBgn0027079,FBgn0027081,FBgn0027086,FBgn0027087,FBgn0027088,FBgn0027091,FBgn0027094,FBgn0029664,FBgn0031497,FBgn0034401,FBgn0086443,FBgn0284253	GO:0043038	14
tRNA aminoacylation for protein translation	0.00006041443121814836	FBgn0010803,FBgn0027079,FBgn0027081,FBgn0027086,FBgn0027087,FBgn0027088,FBgn0027091,FBgn0027094,FBgn0029664,FBgn0031497,FBgn0034401,FBgn0086443,FBgn0284253	GO:0006418	13
tRNA aminoacylation	0.0001728601060231333	FBgn0010803,FBgn0027079,FBgn0027081,FBgn0027086,FBgn0027087,FBgn0027088,FBgn0027091,FBgn0027094,FBgn0029664,FBgn0031497,FBgn0034401,FBgn0086443,FBgn0284253	GO:0043039	13
mitochondrial gene expression	0.00024572919885883194	FBgn0003714,FBgn0026741,FBgn0027087,FBgn0027088,FBgn0028426,FBgn0030678,FBgn0030692,FBgn0031660,FBgn0032393,FBgn0033208,FBgn0033907,FBgn0034579,FBgn0038307,FBgn0038678,FBgn0038961,FBgn0039159,FBgn0040389,FBgn0042112,FBgn0044030,FBgn0051450,FBgn0052281,FBgn0261560,FBgn0263133	GO:0140053	23
mitotic nuclear division	0.0005262657007290782	FBgn0000146,FBgn0000147,FBgn0000404,FBgn0000405,FBgn0002924,FBgn0003124,FBgn0004378,FBgn0004379,FBgn0010097,FBgn0011606,FBgn0011692,FBgn0015270,FBgn0024227,FBgn0027259,FBgn0030241,FBgn0032105,FBgn0034523,FBgn0034569,FBgn0035640,FBgn0040232,FBgn0087021,FBgn0259791,FBgn0260991,FBgn0263855	GO:0140014	24
mitotic spindle organization	0.0005839797153974363	FBgn0000147,FBgn0002924,FBgn0004378,FBgn0004379,FBgn0010097,FBgn0011606,FBgn0011692,FBgn0015270,FBgn0024227,FBgn0030241,FBgn0034487,FBgn0034569,FBgn0035640,FBgn0259791,FBgn0260986,FBgn0264922	GO:0007052	16
mitotic sister chromatid segregation	0.0006483574527322182	FBgn0000146,FBgn0000404,FBgn0000405,FBgn0002924,FBgn0003124,FBgn0004379,FBgn0010097,FBgn0011692,FBgn0015270,FBgn0024227,FBgn0027259,FBgn0030241,FBgn0032105,FBgn0034523,FBgn0035640,FBgn0040232,FBgn0087021,FBgn0260991,FBgn0263855	GO:0000070	19
cellular amino acid metabolic process	0.0008751275444582982	FBgn0000527,FBgn0001125,FBgn0003423,FBgn0003965,FBgn0004034,FBgn0010803,FBgn0027079,FBgn0027081,FBgn0027086,FBgn0027087,FBgn0027088,FBgn0027091,FBgn0027094,FBgn0029664,FBgn0029689,FBgn0029823,FBgn0030482,FBgn0031497,FBgn0034401,FBgn0036927,FBgn0037138,FBgn0038105,FBgn0086443,FBgn0270926,FBgn0284253	GO:0006520	25
tRNA metabolic process	0.000890132543092244	FBgn0010803,FBgn0026079,FBgn0027079,FBgn0027081,FBgn0027086,FBgn0027087,FBgn0027088,FBgn0027091,FBgn0027094,FBgn0028426,FBgn0029664,FBgn0031497,FBgn0032393,FBgn0032781,FBgn0034401,FBgn0035591,FBgn0037492,FBgn0039407,FBgn0039836,FBgn0052281,FBgn0085224,FBgn0086443,FBgn0260648,FBgn0284253	GO:0006399	24
spindle organization	0.000970115863303459	FBgn0000147,FBgn0002924,FBgn0003124,FBgn0004378,FBgn0004379,FBgn0010097,FBgn0010314,FBgn0011225,FBgn0011606,FBgn0011692,FBgn0015270,FBgn0024227,FBgn0030241,FBgn0034487,FBgn0034569,FBgn0035640,FBgn0087021,FBgn0259791,FBgn0260986,FBgn0260991,FBgn0264922,FBgn0266124	GO:0007051	22
small molecule metabolic process	0.001030724564676569	FBgn0000064,FBgn0000527,FBgn0000579,FBgn0001092,FBgn0001125,FBgn0001186,FBgn0001258,FBgn0003071,FBgn0003074,FBgn0003360,FBgn0003423,FBgn0003965,FBgn0004034,FBgn0004057,FBgn0004852,FBgn0010352,FBgn0010611,FBgn0010803,FBgn0011361,FBgn0011704,FBgn0011769,FBgn0013672,FBgn0014391,FBgn0022160,FBgn0024289,FBgn0024947,FBgn0027079,FBgn0027081,FBgn0027086,FBgn0027087,FBgn0027088,FBgn0027091,FBgn0027094,FBg…	GO:0044281	70
carboxylic acid metabolic process	0.0011156113995264283	FBgn0000064,FBgn0000527,FBgn0000579,FBgn0001092,FBgn0001125,FBgn0001186,FBgn0001258,FBgn0003071,FBgn0003074,FBgn0003423,FBgn0003965,FBgn0004034,FBgn0010352,FBgn0010803,FBgn0011361,FBgn0027079,FBgn0027081,FBgn0027086,FBgn0027087,FBgn0027088,FBgn0027091,FBgn0027094,FBgn0029155,FBgn0029664,FBgn0029689,FBgn0029823,FBgn0030482,FBgn0031069,FBgn0031497,FBgn0032775,FBgn0034401,FBgn0036927,FBgn0037138,FBg…	GO:0019752	42
oxoacid metabolic process	0.001200405825283275	FBgn0000064,FBgn0000527,FBgn0000579,FBgn0001092,FBgn0001125,FBgn0001186,FBgn0001258,FBgn0003071,FBgn0003074,FBgn0003423,FBgn0003965,FBgn0004034,FBgn0010352,FBgn0010803,FBgn0011361,FBgn0027079,FBgn0027081,FBgn0027086,FBgn0027087,FBgn0027088,FBgn0027091,FBgn0027094,FBgn0029155,FBgn0029664,FBgn0029689,FBgn0029823,FBgn0030482,FBgn0031069,FBgn0031497,FBgn0032775,FBgn0034401,FBgn0036927,FBgn0037138,FBg…	GO:0043436	42
organic acid metabolic process	0.001723907285358648	FBgn0000064,FBgn0000527,FBgn0000579,FBgn0001092,FBgn0001125,FBgn0001186,FBgn0001258,FBgn0003071,FBgn0003074,FBgn0003423,FBgn0003965,FBgn0004034,FBgn0010352,FBgn0010803,FBgn0011361,FBgn0027079,FBgn0027081,FBgn0027086,FBgn0027087,FBgn0027088,FBgn0027091,FBgn0027094,FBgn0029155,FBgn0029664,FBgn0029689,FBgn0029823,FBgn0030482,FBgn0031069,FBgn0031497,FBgn0032775,FBgn0034401,FBgn0036927,FBgn0037138,FBg…	GO:0006082	42
cytokinesis	0.0032696774524839465	FBgn0000147,FBgn0000405,FBgn0000711,FBgn0002466,FBgn0003124,FBgn0004379,FBgn0004635,FBgn0011606,FBgn0011692,FBgn0024227,FBgn0026361,FBgn0030241,FBgn0031878,FBgn0032848,FBgn0034487,FBgn0086356,FBgn0260991,FBgn0261385,FBgn0266124	GO:0000910	19
mitochondrial translation	0.0032696774524839465	FBgn0003714,FBgn0026741,FBgn0027087,FBgn0027088,FBgn0030678,FBgn0030692,FBgn0031660,FBgn0033208,FBgn0033907,FBgn0034579,FBgn0038307,FBgn0038678,FBgn0039159,FBgn0040389,FBgn0042112,FBgn0044030,FBgn0051450,FBgn0261560,FBgn0263133	GO:0032543	19
nuclear division	0.003350133553847809	FBgn0000146,FBgn0000147,FBgn0000404,FBgn0000405,FBgn0001086,FBgn0002466,FBgn0002924,FBgn0003124,FBgn0004106,FBgn0004378,FBgn0004379,FBgn0010097,FBgn0010314,FBgn0011606,FBgn0011692,FBgn0015270,FBgn0024227,FBgn0027259,FBgn0028525,FBgn0030241,FBgn0031715,FBgn0032105,FBgn0032848,FBgn0034523,FBgn0034569,FBgn0035640,FBgn0040232,FBgn0087021,FBgn0259791,FBgn0260986,FBgn0260991,FBgn0261385,FBgn0263855,FBg…	GO:0000280	34
microtubule cytoskeleton organization involved in mitosis	0.004559245313850804	FBgn0000147,FBgn0002924,FBgn0004378,FBgn0004379,FBgn0010097,FBgn0011225,FBgn0011606,FBgn0011692,FBgn0015270,FBgn0024227,FBgn0030241,FBgn0034487,FBgn0034569,FBgn0035640,FBgn0259791,FBgn0260986,FBgn0264922	GO:1902850	17
sister chromatid segregation	0.004801423552170479	FBgn0000146,FBgn0000404,FBgn0000405,FBgn0002924,FBgn0003124,FBgn0004379,FBgn0010097,FBgn0011692,FBgn0015270,FBgn0024227,FBgn0027259,FBgn0028700,FBgn0030241,FBgn0032105,FBgn0034523,FBgn0035640,FBgn0040232,FBgn0040233,FBgn0087021,FBgn0260991,FBgn0263855	GO:0000819	21
porphyrin-containing compound biosynthetic process	0.009265872581879834	FBgn0010786,FBgn0020764,FBgn0021944,FBgn0033428,FBgn0034938,FBgn0036271,FBgn0266268	GO:0006779	7
heme biosynthetic process	0.009265872581879834	FBgn0010786,FBgn0020764,FBgn0021944,FBgn0033428,FBgn0034938,FBgn0036271,FBgn0266268	GO:0006783	7
tetrapyrrole biosynthetic process	0.009265872581879834	FBgn0010786,FBgn0020764,FBgn0021944,FBgn0033428,FBgn0034938,FBgn0036271,FBgn0266268	GO:0033014	7
nuclear chromosome segregation	0.010398842580827333	FBgn0000146,FBgn0000404,FBgn0000405,FBgn0002924,FBgn0003124,FBgn0004379,FBgn0010097,FBgn0011606,FBgn0011692,FBgn0015270,FBgn0024227,FBgn0027259,FBgn0028525,FBgn0028700,FBgn0030241,FBgn0032105,FBgn0034523,FBgn0035640,FBgn0040232,FBgn0040233,FBgn0087021,FBgn0260986,FBgn0260991,FBgn0263855	GO:0098813	24
mitotic cell cycle process	0.010750511711031594	FBgn0000146,FBgn0000147,FBgn0000404,FBgn0000405,FBgn0002466,FBgn0002924,FBgn0003124,FBgn0004106,FBgn0004378,FBgn0004379,FBgn0004635,FBgn0010097,FBgn0011225,FBgn0011606,FBgn0011692,FBgn0015270,FBgn0024227,FBgn0027259,FBgn0029133,FBgn0030241,FBgn0031878,FBgn0032105,FBgn0034487,FBgn0034523,FBgn0034569,FBgn0035640,FBgn0040232,FBgn0040233,FBgn0052251,FBgn0086356,FBgn0087021,FBgn0259791,FBgn0260986,FBg…	GO:1903047	37
regulation of cytokinesis	0.012628696003374545	FBgn0000147,FBgn0002466,FBgn0003124,FBgn0024227,FBgn0030241,FBgn0086356,FBgn0260991,FBgn0261385	GO:0032465	8
organelle fission	0.01281008724536109	FBgn0000146,FBgn0000147,FBgn0000404,FBgn0000405,FBgn0001086,FBgn0002466,FBgn0002924,FBgn0003124,FBgn0004106,FBgn0004378,FBgn0004379,FBgn0010097,FBgn0010314,FBgn0011606,FBgn0011692,FBgn0015270,FBgn0024227,FBgn0027259,FBgn0028525,FBgn0030241,FBgn0031715,FBgn0032105,FBgn0032848,FBgn0034523,FBgn0034569,FBgn0035640,FBgn0040232,FBgn0087021,FBgn0259791,FBgn0260986,FBgn0260991,FBgn0261385,FBgn0263855,FBg…	GO:0048285	34
regulation of cell division	0.013901841571030537	FBgn0000147,FBgn0002466,FBgn0003124,FBgn0015396,FBgn0020278,FBgn0024227,FBgn0030241,FBgn0038299,FBgn0086356,FBgn0260991,FBgn0261385	GO:0051302	11
porphyrin-containing compound metabolic process	0.016662011307491547	FBgn0010786,FBgn0020764,FBgn0021944,FBgn0033428,FBgn0034938,FBgn0036271,FBgn0266268	GO:0006778	7
heme metabolic process	0.016662011307491547	FBgn0010786,FBgn0020764,FBgn0021944,FBgn0033428,FBgn0034938,FBgn0036271,FBgn0266268	GO:0042168	7
chromosome segregation	0.022785900582496344	FBgn0000146,FBgn0000404,FBgn0000405,FBgn0000711,FBgn0002924,FBgn0003124,FBgn0004379,FBgn0010097,FBgn0011606,FBgn0011692,FBgn0015270,FBgn0024227,FBgn0027259,FBgn0028525,FBgn0028700,FBgn0030241,FBgn0032105,FBgn0034523,FBgn0035640,FBgn0040232,FBgn0040233,FBgn0087021,FBgn0260986,FBgn0260991,FBgn0263855	GO:0007059	25
cytoskeleton-dependent cytokinesis	0.041212786513299536	FBgn0000405,FBgn0002466,FBgn0003124,FBgn0004379,FBgn0004635,FBgn0011606,FBgn0011692,FBgn0024227,FBgn0026361,FBgn0031878,FBgn0032848,FBgn0034487,FBgn0086356,FBgn0260991,FBgn0261385,FBgn0266124	GO:0061640	16
tetrapyrrole metabolic process	0.04638998466109461	FBgn0010786,FBgn0020764,FBgn0021944,FBgn0033428,FBgn0034938,FBgn0036271,FBgn0266268	GO:0033013	7
pigment biosynthetic process	0.04805497045641592	FBgn0000527,FBgn0003965,FBgn0003996,FBgn0004034,FBgn0010786,FBgn0020764,FBgn0021944,FBgn0029823,FBgn0033428,FBgn0034938,FBgn0036271,FBgn0038105,FBgn0266268	GO:0046148	13
cellular component
GO term	p-value	genes	GO code	number of genes
mitochondrion	1.4915822553846547e-11	FBgn0001125,FBgn0001186,FBgn0001220,FBgn0002031,FBgn0003360,FBgn0003423,FBgn0003714,FBgn0004432,FBgn0010352,FBgn0010551,FBgn0011361,FBgn0011769,FBgn0013432,FBgn0013672,FBgn0013680,FBgn0014391,FBgn0014877,FBgn0015245,FBgn0016041,FBgn0020764,FBgn0021944,FBgn0022160,FBgn0026666,FBgn0026741,FBgn0027081,FBgn0027087,FBgn0027088,FBgn0027094,FBgn0027615,FBgn0028426,FBgn0029155,FBgn0030218,FBgn0030460,FBg…	GO:0005739	91
mitotic spindle	0.0000030537154638058845	FBgn0000405,FBgn0002924,FBgn0003124,FBgn0004378,FBgn0004379,FBgn0011692,FBgn0030241,FBgn0031878,FBgn0032848,FBgn0034487,FBgn0035640,FBgn0086356,FBgn0260986,FBgn0260991	GO:0072686	14
spindle midzone	0.000009296670331326958	FBgn0000147,FBgn0000405,FBgn0003124,FBgn0004379,FBgn0011606,FBgn0011692,FBgn0024227,FBgn0030241,FBgn0031878,FBgn0032105,FBgn0260986,FBgn0260991	GO:0051233	12
kinetochore	0.000011692766347882408	FBgn0001086,FBgn0003124,FBgn0004379,FBgn0024227,FBgn0027259,FBgn0032105,FBgn0034523,FBgn0035640,FBgn0040232,FBgn0087021,FBgn0260991,FBgn0263855,FBgn0264922,FBgn0266598	GO:0000776	14
mitochondrial matrix	0.000020648134650686342	FBgn0001220,FBgn0003714,FBgn0014877,FBgn0015245,FBgn0020764,FBgn0026741,FBgn0030692,FBgn0031660,FBgn0033208,FBgn0033907,FBgn0034259,FBgn0034579,FBgn0036173,FBgn0037138,FBgn0037637,FBgn0038307,FBgn0038678,FBgn0038961,FBgn0039159,FBgn0040389,FBgn0042112,FBgn0044030,FBgn0051450,FBgn0052281,FBgn0261955	GO:0005759	25
spindle	0.00003504941336293194	FBgn0000147,FBgn0000405,FBgn0001086,FBgn0002924,FBgn0003124,FBgn0004378,FBgn0004379,FBgn0010097,FBgn0011606,FBgn0011692,FBgn0024227,FBgn0030241,FBgn0031878,FBgn0032105,FBgn0032390,FBgn0032848,FBgn0034487,FBgn0035640,FBgn0037810,FBgn0086356,FBgn0260986,FBgn0260991	GO:0005819	22
condensed chromosome, centromeric region	0.00008709931633942745	FBgn0001086,FBgn0003124,FBgn0004379,FBgn0024227,FBgn0027259,FBgn0032105,FBgn0034523,FBgn0035640,FBgn0040232,FBgn0087021,FBgn0260991,FBgn0263855,FBgn0264922,FBgn0266598	GO:0000779	14
mitotic spindle midzone	0.002091367089548338	FBgn0003124,FBgn0004379,FBgn0011692,FBgn0030241,FBgn0031878,FBgn0260991	GO:1990023	6
chromosome, centromeric region	0.0025261599265668216	FBgn0000405,FBgn0001086,FBgn0003124,FBgn0004379,FBgn0015270,FBgn0024227,FBgn0027259,FBgn0032105,FBgn0034523,FBgn0035640,FBgn0040232,FBgn0087021,FBgn0260991,FBgn0263855,FBgn0264922,FBgn0266598	GO:0000775	16
cytoplasm	0.002897497573148117	FBgn0000064,FBgn0000146,FBgn0000147,FBgn0000158,FBgn0000404,FBgn0000405,FBgn0000414,FBgn0000527,FBgn0000579,FBgn0000711,FBgn0001092,FBgn0001125,FBgn0001186,FBgn0001220,FBgn0001258,FBgn0002031,FBgn0002466,FBgn0002924,FBgn0003071,FBgn0003074,FBgn0003124,FBgn0003360,FBgn0003423,FBgn0003714,FBgn0003885,FBgn0003996,FBgn0004034,FBgn0004057,FBgn0004106,FBgn0004378,FBgn0004379,FBgn0004432,FBgn0004635,FBg…	GO:0005737	269
microtubule	0.003741939865847505	FBgn0000147,FBgn0002924,FBgn0003124,FBgn0003885,FBgn0004378,FBgn0004379,FBgn0010097,FBgn0011692,FBgn0024227,FBgn0029881,FBgn0031878,FBgn0034487,FBgn0035640,FBgn0040232,FBgn0040233,FBgn0052318,FBgn0086356,FBgn0260986	GO:0005874	18
midbody	0.00466682420593456	FBgn0003124,FBgn0011606,FBgn0011692,FBgn0024227,FBgn0031878,FBgn0032848,FBgn0086356,FBgn0260991,FBgn0264922	GO:0030496	9
supramolecular complex	0.006246650883547089	FBgn0000064,FBgn0000146,FBgn0000147,FBgn0001086,FBgn0002924,FBgn0003124,FBgn0003885,FBgn0004378,FBgn0004379,FBgn0010097,FBgn0011606,FBgn0011692,FBgn0024227,FBgn0027259,FBgn0029881,FBgn0031878,FBgn0032105,FBgn0033921,FBgn0034487,FBgn0034523,FBgn0035499,FBgn0035640,FBgn0038961,FBgn0040232,FBgn0040233,FBgn0052318,FBgn0086356,FBgn0087021,FBgn0259219,FBgn0260986,FBgn0260991,FBgn0263855,FBgn0264922,FBg…	GO:0099080	36
meiotic spindle	0.015122092891664916	FBgn0002924,FBgn0010097,FBgn0024227,FBgn0032105,FBgn0032390,FBgn0260991	GO:0072687	6
organellar ribosome	0.017498398238604333	FBgn0003714,FBgn0026741,FBgn0030692,FBgn0031660,FBgn0033208,FBgn0033907,FBgn0034579,FBgn0038307,FBgn0038678,FBgn0039159,FBgn0040389,FBgn0042112,FBgn0044030,FBgn0051450	GO:0000313	14
mitochondrial ribosome	0.017498398238604333	FBgn0003714,FBgn0026741,FBgn0030692,FBgn0031660,FBgn0033208,FBgn0033907,FBgn0034579,FBgn0038307,FBgn0038678,FBgn0039159,FBgn0040389,FBgn0042112,FBgn0044030,FBgn0051450	GO:0005761	14
spindle microtubule	0.032846566098298925	FBgn0000147,FBgn0002924,FBgn0003124,FBgn0004378,FBgn0004379,FBgn0011692,FBgn0024227,FBgn0035640,FBgn0260986	GO:0005876	9
polymeric cytoskeletal fiber	0.04128962611558038	FBgn0000147,FBgn0002924,FBgn0003124,FBgn0003885,FBgn0004378,FBgn0004379,FBgn0010097,FBgn0011692,FBgn0024227,FBgn0029881,FBgn0031878,FBgn0034487,FBgn0035640,FBgn0040232,FBgn0040233,FBgn0052318,FBgn0086356,FBgn0259219,FBgn0260986	GO:0099513	19
condensed chromosome	0.04546415956475024	FBgn0001086,FBgn0003124,FBgn0004379,FBgn0024227,FBgn0027259,FBgn0028525,FBgn0032105,FBgn0034523,FBgn0035640,FBgn0040232,FBgn0087021,FBgn0260991,FBgn0263855,FBgn0264922,FBgn0266598	GO:0000793	15
molecular function
GO term	p-value	genes	GO code	number of genes
catalytic activity, acting on a tRNA	0.000007759142846129326	FBgn0010803,FBgn0026079,FBgn0027079,FBgn0027081,FBgn0027086,FBgn0027087,FBgn0027088,FBgn0027091,FBgn0027094,FBgn0028426,FBgn0029664,FBgn0031497,FBgn0034401,FBgn0037492,FBgn0039407,FBgn0039836,FBgn0052281,FBgn0085224,FBgn0086443,FBgn0284253	GO:0140101	20
aminoacyl-tRNA ligase activity	0.00002730946128506057	FBgn0010803,FBgn0027079,FBgn0027081,FBgn0027086,FBgn0027087,FBgn0027088,FBgn0027091,FBgn0027094,FBgn0029664,FBgn0031497,FBgn0034401,FBgn0086443,FBgn0284253	GO:0004812	13
ligase activity, forming carbon-oxygen bonds	0.00002730946128506057	FBgn0010803,FBgn0027079,FBgn0027081,FBgn0027086,FBgn0027087,FBgn0027088,FBgn0027091,FBgn0027094,FBgn0029664,FBgn0031497,FBgn0034401,FBgn0086443,FBgn0284253	GO:0016875	13
small molecule binding	0.00014891999669250396	FBgn0000147,FBgn0000527,FBgn0001092,FBgn0001125,FBgn0001186,FBgn0001220,FBgn0002466,FBgn0002924,FBgn0003071,FBgn0003074,FBgn0003124,FBgn0003423,FBgn0003885,FBgn0003996,FBgn0004057,FBgn0004106,FBgn0004378,FBgn0004379,FBgn0010097,FBgn0010352,FBgn0010549,FBgn0010803,FBgn0011225,FBgn0011606,FBgn0011692,FBgn0013279,FBgn0014073,FBgn0014877,FBgn0015245,FBgn0016675,FBgn0020386,FBgn0020764,FBgn0023529,FBg…	GO:0036094	90
catalytic activity	0.0038396321929552177	FBgn0000064,FBgn0000147,FBgn0000527,FBgn0000579,FBgn0000711,FBgn0001092,FBgn0001125,FBgn0001186,FBgn0001220,FBgn0001258,FBgn0002466,FBgn0002924,FBgn0003071,FBgn0003074,FBgn0003124,FBgn0003137,FBgn0003423,FBgn0003885,FBgn0003965,FBgn0003996,FBgn0004034,FBgn0004057,FBgn0004106,FBgn0004370,FBgn0004379,FBgn0004431,FBgn0004432,FBgn0004635,FBgn0004852,FBgn0010019,FBgn0010038,FBgn0010041,FBgn0010097,FBg…	GO:0003824	233
transferase activity, transferring alkyl or aryl (other than methyl) groups	0.005509489712191657	FBgn0010038,FBgn0010041,FBgn0010786,FBgn0025373,FBgn0029980,FBgn0034335,FBgn0036272,FBgn0037492,FBgn0038020,FBgn0053178,FBgn0063491,FBgn0063492,FBgn0063493,FBgn0063494	GO:0016765	14
adenyl nucleotide binding	0.007149807338267954	FBgn0000147,FBgn0001186,FBgn0001220,FBgn0002466,FBgn0002924,FBgn0003071,FBgn0003124,FBgn0003996,FBgn0004106,FBgn0004378,FBgn0004379,FBgn0010549,FBgn0010803,FBgn0011225,FBgn0011606,FBgn0011692,FBgn0013279,FBgn0014073,FBgn0014877,FBgn0015245,FBgn0020386,FBgn0023529,FBgn0024227,FBgn0027079,FBgn0027081,FBgn0027086,FBgn0027087,FBgn0027088,FBgn0027091,FBgn0027094,FBgn0029664,FBgn0030746,FBgn0030747,FBg…	GO:0030554	58
ATP binding	0.01020642655530964	FBgn0000147,FBgn0001186,FBgn0001220,FBgn0002466,FBgn0002924,FBgn0003071,FBgn0003124,FBgn0003996,FBgn0004106,FBgn0004378,FBgn0004379,FBgn0010549,FBgn0010803,FBgn0011225,FBgn0011606,FBgn0011692,FBgn0013279,FBgn0014073,FBgn0015245,FBgn0020386,FBgn0023529,FBgn0024227,FBgn0027079,FBgn0027081,FBgn0027086,FBgn0027087,FBgn0027088,FBgn0027091,FBgn0027094,FBgn0029664,FBgn0030746,FBgn0030747,FBgn0030864,FBg…	GO:0005524	56
aminoacyl-tRNA editing activity	0.023259551428988202	FBgn0027079,FBgn0027081,FBgn0027086,FBgn0027094,FBgn0029664,FBgn0284253	GO:0002161	6
adenyl ribonucleotide binding	0.024957936304397337	FBgn0000147,FBgn0001186,FBgn0001220,FBgn0002466,FBgn0002924,FBgn0003071,FBgn0003124,FBgn0003996,FBgn0004106,FBgn0004378,FBgn0004379,FBgn0010549,FBgn0010803,FBgn0011225,FBgn0011606,FBgn0011692,FBgn0013279,FBgn0014073,FBgn0015245,FBgn0020386,FBgn0023529,FBgn0024227,FBgn0027079,FBgn0027081,FBgn0027086,FBgn0027087,FBgn0027088,FBgn0027091,FBgn0027094,FBgn0029664,FBgn0030746,FBgn0030747,FBgn0030864,FBg…	GO:0032559	56
nucleotide binding	0.03581723397773178	FBgn0000147,FBgn0001092,FBgn0001186,FBgn0001220,FBgn0002466,FBgn0002924,FBgn0003071,FBgn0003124,FBgn0003423,FBgn0003885,FBgn0003996,FBgn0004057,FBgn0004106,FBgn0004378,FBgn0004379,FBgn0010097,FBgn0010549,FBgn0010803,FBgn0011225,FBgn0011606,FBgn0011692,FBgn0013279,FBgn0014073,FBgn0014877,FBgn0015245,FBgn0020386,FBgn0023529,FBgn0024227,FBgn0026361,FBgn0027079,FBgn0027081,FBgn0027086,FBgn0027087,FBg…	GO:0000166	74
nucleoside phosphate binding	0.03581723397773178	FBgn0000147,FBgn0001092,FBgn0001186,FBgn0001220,FBgn0002466,FBgn0002924,FBgn0003071,FBgn0003124,FBgn0003423,FBgn0003885,FBgn0003996,FBgn0004057,FBgn0004106,FBgn0004378,FBgn0004379,FBgn0010097,FBgn0010549,FBgn0010803,FBgn0011225,FBgn0011606,FBgn0011692,FBgn0013279,FBgn0014073,FBgn0014877,FBgn0015245,FBgn0020386,FBgn0023529,FBgn0024227,FBgn0026361,FBgn0027079,FBgn0027081,FBgn0027086,FBgn0027087,FBg…	GO:1901265	74
ligase activity	0.03608667074610299	FBgn0000527,FBgn0010803,FBgn0013672,FBgn0014391,FBgn0027079,FBgn0027081,FBgn0027086,FBgn0027087,FBgn0027088,FBgn0027091,FBgn0027094,FBgn0029664,FBgn0030305,FBgn0031497,FBgn0032781,FBgn0034401,FBgn0040319,FBgn0086443,FBgn0270926,FBgn0284253	GO:0016874	20
plus-end-directed microtubule motor activity	0.04140369521515745	FBgn0004378,FBgn0004379,FBgn0011606,FBgn0040232,FBgn0040233,FBgn0052318	GO:0008574	6

## Sheet: inf KD downreg
biological process
GO term	p-value	genes	GO code	number of genes
small molecule metabolic process	0.0029925926911441047	FBgn0000565,FBgn0000568,FBgn0001089,FBgn0001142,FBgn0003169,FBgn0003308,FBgn0010329,FBgn0011754,FBgn0011770,FBgn0013323,FBgn0014427,FBgn0017558,FBgn0020385,FBgn0020513,FBgn0022710,FBgn0022774,FBgn0023129,FBgn0023507,FBgn0023550,FBgn0027348,FBgn0027611,FBgn0027843,FBgn0028916,FBgn0029924,FBgn0030029,FBgn0030362,FBgn0030587,FBgn0030594,FBgn0030653,FBgn0030968,FBgn0031478,FBgn0031489,FBgn0031682,FBg…	GO:0044281	76
taxis	0.014360127238981928	FBgn0000490,FBgn0000504,FBgn0001085,FBgn0001114,FBgn0003053,FBgn0003169,FBgn0003435,FBgn0004369,FBgn0010105,FBgn0010350,FBgn0010415,FBgn0010473,FBgn0011259,FBgn0013323,FBgn0014019,FBgn0014396,FBgn0016061,FBgn0016797,FBgn0025697,FBgn0027280,FBgn0029123,FBgn0032629,FBgn0033159,FBgn0034072,FBgn0035142,FBgn0037163,FBgn0053087,FBgn0060296,FBgn0086655,FBgn0261046,FBgn0261549,FBgn0261723,FBgn0262018,FBg…	GO:0042330	40
response to external stimulus	0.01704587630528644	FBgn0000482,FBgn0000490,FBgn0000504,FBgn0000568,FBgn0001085,FBgn0001114,FBgn0003023,FBgn0003053,FBgn0003169,FBgn0003435,FBgn0003882,FBgn0003997,FBgn0004369,FBgn0004592,FBgn0010105,FBgn0010350,FBgn0010415,FBgn0010473,FBgn0011259,FBgn0012037,FBgn0013323,FBgn0013995,FBgn0014019,FBgn0014396,FBgn0014865,FBgn0015924,FBgn0016061,FBgn0016797,FBgn0023000,FBgn0025625,FBgn0025697,FBgn0026144,FBgn0026319,FBg…	GO:0022610	90
biological adhesion	0.042952093139888146	FBgn0000071,FBgn0000180,FBgn0000244,FBgn0000546,FBgn0001085,FBgn0003053,FBgn0003373,FBgn0003375,FBgn0003377,FBgn0004592,FBgn0010473,FBgn0015229,FBgn0017590,FBgn0020269,FBgn0024189,FBgn0026721,FBgn0031150,FBgn0032629,FBgn0032666,FBgn0036822,FBgn0037963,FBgn0050046,FBgn0052183,FBgn0243514,FBgn0260745,FBgn0261046,FBgn0262018,FBgn0264273,FBgn0266084,FBgn0267001	GO:0009605	30
cellular component
GO term	p-value	genes	GO code	number of genes
cell periphery	6.155247686720764e-12	FBgn0000024,FBgn0000037,FBgn0000071,FBgn0000180,FBgn0000299,FBgn0001085,FBgn0001114,FBgn0001255,FBgn0002973,FBgn0003046,FBgn0003091,FBgn0003169,FBgn0003319,FBgn0003373,FBgn0003375,FBgn0003377,FBgn0003882,FBgn0003997,FBgn0004242,FBgn0004369,FBgn0004592,FBgn0004622,FBgn0004841,FBgn0010105,FBgn0010435,FBgn0010473,FBgn0010497,FBgn0010905,FBgn0011286,FBgn0011589,FBgn0011603,FBgn0011828,FBgn0012037,FBg…	GO:0071944	167
plasma membrane	8.723400197561184e-9	FBgn0000024,FBgn0000037,FBgn0000071,FBgn0000180,FBgn0001085,FBgn0001255,FBgn0003091,FBgn0003169,FBgn0003319,FBgn0003882,FBgn0003997,FBgn0004242,FBgn0004369,FBgn0004622,FBgn0004841,FBgn0010105,FBgn0010435,FBgn0010473,FBgn0010497,FBgn0011286,FBgn0011589,FBgn0011603,FBgn0012037,FBgn0013953,FBgn0014019,FBgn0015229,FBgn0015400,FBgn0016797,FBgn0017590,FBgn0020445,FBgn0022710,FBgn0023000,FBgn0024189,FBg…	GO:0005886	133
membrane	1.3399558248722394e-7	FBgn0000024,FBgn0000037,FBgn0000071,FBgn0000180,FBgn0000482,FBgn0001085,FBgn0001255,FBgn0001967,FBgn0003091,FBgn0003169,FBgn0003319,FBgn0003882,FBgn0003997,FBgn0004242,FBgn0004369,FBgn0004622,FBgn0004797,FBgn0004841,FBgn0004859,FBgn0010105,FBgn0010329,FBgn0010350,FBgn0010415,FBgn0010435,FBgn0010473,FBgn0010497,FBgn0011259,FBgn0011286,FBgn0011589,FBgn0011591,FBgn0011603,FBgn0012037,FBgn0013953,FBg…	GO:0016020	217
intrinsic component of plasma membrane	0.000004083421218775635	FBgn0000037,FBgn0001085,FBgn0003169,FBgn0004622,FBgn0004841,FBgn0010435,FBgn0010473,FBgn0011589,FBgn0011603,FBgn0013953,FBgn0014019,FBgn0015400,FBgn0016797,FBgn0022710,FBgn0023000,FBgn0024189,FBgn0027843,FBgn0028491,FBgn0031016,FBgn0031760,FBgn0031936,FBgn0031937,FBgn0032123,FBgn0032946,FBgn0033127,FBgn0033134,FBgn0033159,FBgn0033257,FBgn0033313,FBgn0034083,FBgn0034275,FBgn0034996,FBgn0035385,FBg…	GO:0031226	60
integral component of plasma membrane	0.000021986083180660567	FBgn0000037,FBgn0001085,FBgn0003169,FBgn0004622,FBgn0004841,FBgn0010435,FBgn0010473,FBgn0011589,FBgn0011603,FBgn0013953,FBgn0014019,FBgn0015400,FBgn0016797,FBgn0022710,FBgn0023000,FBgn0024189,FBgn0028491,FBgn0031016,FBgn0031760,FBgn0031936,FBgn0031937,FBgn0032123,FBgn0032946,FBgn0033127,FBgn0033134,FBgn0033159,FBgn0033257,FBgn0033313,FBgn0034083,FBgn0034275,FBgn0034996,FBgn0035385,FBgn0035610,FBg…	GO:0005887	57
intrinsic component of membrane	0.00010214328649599719	FBgn0000037,FBgn0000180,FBgn0001085,FBgn0001967,FBgn0003169,FBgn0004242,FBgn0004622,FBgn0004841,FBgn0010435,FBgn0010473,FBgn0010497,FBgn0011259,FBgn0011286,FBgn0011589,FBgn0011591,FBgn0011603,FBgn0013953,FBgn0014019,FBgn0015229,FBgn0015400,FBgn0016797,FBgn0020248,FBgn0022710,FBgn0023000,FBgn0023549,FBgn0024189,FBgn0025631,FBgn0025632,FBgn0026391,FBgn0026397,FBgn0027843,FBgn0028491,FBgn0028563,FBg…	GO:0031224	123
integral component of membrane	0.000414153467147663	FBgn0000037,FBgn0000180,FBgn0001085,FBgn0001967,FBgn0003169,FBgn0004242,FBgn0004622,FBgn0004841,FBgn0010435,FBgn0010473,FBgn0010497,FBgn0011259,FBgn0011286,FBgn0011589,FBgn0011591,FBgn0011603,FBgn0013953,FBgn0014019,FBgn0015229,FBgn0015400,FBgn0016797,FBgn0020248,FBgn0022710,FBgn0023000,FBgn0023549,FBgn0024189,FBgn0025631,FBgn0025632,FBgn0026391,FBgn0026397,FBgn0028491,FBgn0028563,FBgn0028916,FBg…	GO:0016021	119
molecular function
GO term	p-value	genes	GO code	number of genes
oxidoreductase activity	0.00028814275576495503	FBgn0000565,FBgn0002036,FBgn0003308,FBgn0010226,FBgn0010329,FBgn0011828,FBgn0015035,FBgn0020385,FBgn0023507,FBgn0023550,FBgn0025454,FBgn0027657,FBgn0029924,FBgn0030029,FBgn0030484,FBgn0030485,FBgn0030587,FBgn0030594,FBgn0030876,FBgn0030968,FBgn0031693,FBgn0031694,FBgn0031824,FBgn0031860,FBgn0032350,FBgn0032405,FBgn0032693,FBgn0033188,FBgn0033367,FBgn0033451,FBgn0033518,FBgn0033520,FBgn0033521,FBg…	GO:0016491	68
G protein-coupled receptor activity	0.01210555351467903	FBgn0000037,FBgn0004622,FBgn0004841,FBgn0014019,FBgn0023000,FBgn0025631,FBgn0025632,FBgn0033313,FBgn0034996,FBgn0035132,FBgn0035385,FBgn0035610,FBgn0035789,FBgn0036934,FBgn0039747,FBgn0039818,FBgn0050018,FBgn0052843,FBgn0250910,FBgn0266429	GO:0004930	20

## Sheet: inf vs ctl upreg
biological process
GO term	p-value	genes	GO code	number of genes
response to stimulus	2.6548842295334533e-14	FBgn0000017,FBgn0000146,FBgn0000158,FBgn0000216,FBgn0000253,FBgn0000273,FBgn0000276,FBgn0000394,FBgn0000395,FBgn0000414,FBgn0000473,FBgn0000533,FBgn0000547,FBgn0000635,FBgn0000636,FBgn0000711,FBgn0000723,FBgn0001078,FBgn0001104,FBgn0001230,FBgn0001257,FBgn0001987,FBgn0002466,FBgn0002576,FBgn0002592,FBgn0002868,FBgn0002869,FBgn0002921,FBgn0002930,FBgn0003053,FBgn0003071,FBgn0003090,FBgn0003093,FBg…	GO:0050896	396
cell communication	2.67027080736621e-12	FBgn0000017,FBgn0000158,FBgn0000216,FBgn0000253,FBgn0000273,FBgn0000303,FBgn0000394,FBgn0000395,FBgn0000414,FBgn0000533,FBgn0000547,FBgn0000635,FBgn0000711,FBgn0000723,FBgn0001078,FBgn0001104,FBgn0001257,FBgn0001987,FBgn0002466,FBgn0002592,FBgn0002921,FBgn0002930,FBgn0003053,FBgn0003093,FBgn0003205,FBgn0003206,FBgn0003209,FBgn0003218,FBgn0003463,FBgn0003495,FBgn0003557,FBgn0003660,FBgn0004106,FBg…	GO:0007154	268
signaling	4.83695204135431e-12	FBgn0000017,FBgn0000158,FBgn0000216,FBgn0000253,FBgn0000273,FBgn0000303,FBgn0000394,FBgn0000395,FBgn0000414,FBgn0000533,FBgn0000547,FBgn0000635,FBgn0000711,FBgn0000723,FBgn0001078,FBgn0001104,FBgn0001257,FBgn0001987,FBgn0002466,FBgn0002592,FBgn0002921,FBgn0002930,FBgn0003053,FBgn0003093,FBgn0003205,FBgn0003206,FBgn0003209,FBgn0003218,FBgn0003463,FBgn0003495,FBgn0003557,FBgn0003660,FBgn0004106,FBg…	GO:0023052	262
response to external stimulus	1.4266809070500396e-11	FBgn0000017,FBgn0000146,FBgn0000158,FBgn0000253,FBgn0000276,FBgn0000414,FBgn0000635,FBgn0000636,FBgn0000723,FBgn0001230,FBgn0001257,FBgn0002921,FBgn0002930,FBgn0003053,FBgn0003090,FBgn0003205,FBgn0003218,FBgn0003495,FBgn0004055,FBgn0004368,FBgn0004369,FBgn0004370,FBgn0004431,FBgn0004456,FBgn0004507,FBgn0004552,FBgn0004611,FBgn0004657,FBgn0004852,FBgn0005619,FBgn0005636,FBgn0010051,FBgn0010246,FBg…	GO:0009605	173
regulation of biological quality	8.61138349825914e-9	FBgn0000017,FBgn0000253,FBgn0000303,FBgn0000547,FBgn0000635,FBgn0000723,FBgn0001078,FBgn0001083,FBgn0001092,FBgn0001987,FBgn0002868,FBgn0002869,FBgn0002921,FBgn0003053,FBgn0003071,FBgn0003074,FBgn0003090,FBgn0003205,FBgn0003209,FBgn0003310,FBgn0003525,FBgn0003660,FBgn0004242,FBgn0004456,FBgn0004552,FBgn0004611,FBgn0004636,FBgn0004657,FBgn0004908,FBgn0010051,FBgn0010238,FBgn0010329,FBgn0010379,FBg…	GO:0065008	194
cytoskeleton organization	3.598589869487147e-8	FBgn0000017,FBgn0000163,FBgn0000253,FBgn0000256,FBgn0000273,FBgn0000547,FBgn0000723,FBgn0001104,FBgn0001941,FBgn0002466,FBgn0002924,FBgn0003016,FBgn0003090,FBgn0003124,FBgn0003319,FBgn0003475,FBgn0003525,FBgn0003886,FBgn0003890,FBgn0004378,FBgn0004379,FBgn0004380,FBgn0004381,FBgn0004456,FBgn0004657,FBgn0004908,FBgn0010246,FBgn0010314,FBgn0010397,FBgn0010434,FBgn0010620,FBgn0011225,FBgn0011692,FBg…	GO:0007010	114
signal transduction	1.072640564479817e-7	FBgn0000158,FBgn0000216,FBgn0000253,FBgn0000273,FBgn0000394,FBgn0000395,FBgn0000414,FBgn0000533,FBgn0000547,FBgn0000635,FBgn0000711,FBgn0000723,FBgn0001078,FBgn0001104,FBgn0001257,FBgn0001987,FBgn0002466,FBgn0002592,FBgn0002930,FBgn0003053,FBgn0003093,FBgn0003205,FBgn0003206,FBgn0003209,FBgn0003218,FBgn0003463,FBgn0003495,FBgn0003557,FBgn0004106,FBgn0004197,FBgn0004368,FBgn0004370,FBgn0004380,FBg…	GO:0007165	219
system development	8.353385379844776e-7	FBgn0000017,FBgn0000083,FBgn0000163,FBgn0000253,FBgn0000273,FBgn0000395,FBgn0000414,FBgn0000547,FBgn0000635,FBgn0000636,FBgn0000711,FBgn0000723,FBgn0001078,FBgn0001083,FBgn0001090,FBgn0001104,FBgn0001125,FBgn0001987,FBgn0002466,FBgn0002576,FBgn0002592,FBgn0002609,FBgn0002921,FBgn0002941,FBgn0003053,FBgn0003090,FBgn0003124,FBgn0003205,FBgn0003209,FBgn0003310,FBgn0003319,FBgn0003463,FBgn0003495,FBg…	GO:0048731	231
multicellular organismal process	0.0000012260610299795586	FBgn0000017,FBgn0000083,FBgn0000146,FBgn0000158,FBgn0000163,FBgn0000253,FBgn0000256,FBgn0000273,FBgn0000394,FBgn0000395,FBgn0000405,FBgn0000414,FBgn0000533,FBgn0000547,FBgn0000635,FBgn0000636,FBgn0000711,FBgn0000723,FBgn0001078,FBgn0001083,FBgn0001090,FBgn0001104,FBgn0001125,FBgn0001230,FBgn0001257,FBgn0001941,FBgn0001987,FBgn0002466,FBgn0002576,FBgn0002592,FBgn0002609,FBgn0002719,FBgn0002921,FBg…	GO:0032501	431
actin filament-based process	0.0000017445069918000781	FBgn0000017,FBgn0000253,FBgn0000256,FBgn0000273,FBgn0000547,FBgn0000723,FBgn0001104,FBgn0002466,FBgn0003016,FBgn0003124,FBgn0003319,FBgn0003475,FBgn0004456,FBgn0004657,FBgn0010246,FBgn0010397,FBgn0010434,FBgn0010620,FBgn0011225,FBgn0011692,FBgn0013733,FBgn0014011,FBgn0014141,FBgn0015513,FBgn0020510,FBgn0024238,FBgn0024277,FBgn0025391,FBgn0025631,FBgn0026179,FBgn0026374,FBgn0029903,FBgn0031090,FBg…	GO:0030029	67
cell adhesion	0.0000020507394828797407	FBgn0000163,FBgn0000547,FBgn0000635,FBgn0000636,FBgn0001083,FBgn0001987,FBgn0003053,FBgn0004397,FBgn0004456,FBgn0004569,FBgn0004636,FBgn0004657,FBgn0010238,FBgn0010395,FBgn0010434,FBgn0010620,FBgn0015229,FBgn0020510,FBgn0025879,FBgn0026403,FBgn0027558,FBgn0028427,FBgn0028482,FBgn0028645,FBgn0031150,FBgn0033710,FBgn0034005,FBgn0034199,FBgn0034723,FBgn0034880,FBgn0035049,FBgn0035498,FBgn0036688,FBg…	GO:0007155	52
localization	0.000002581891720408351	FBgn0000017,FBgn0000083,FBgn0000146,FBgn0000163,FBgn0000253,FBgn0000256,FBgn0000273,FBgn0000405,FBgn0000414,FBgn0000711,FBgn0001104,FBgn0001230,FBgn0001257,FBgn0001987,FBgn0002921,FBgn0002924,FBgn0003053,FBgn0003090,FBgn0003124,FBgn0003205,FBgn0003209,FBgn0003218,FBgn0003310,FBgn0003463,FBgn0003475,FBgn0003557,FBgn0003660,FBgn0004106,FBgn0004110,FBgn0004167,FBgn0004242,FBgn0004378,FBgn0004379,FBg…	GO:0051179	308
tissue development	0.0000032628464351521503	FBgn0000017,FBgn0000083,FBgn0000146,FBgn0000163,FBgn0000256,FBgn0000273,FBgn0000395,FBgn0000414,FBgn0000547,FBgn0000635,FBgn0000711,FBgn0000723,FBgn0001078,FBgn0001083,FBgn0001987,FBgn0002576,FBgn0003053,FBgn0003090,FBgn0003124,FBgn0003205,FBgn0003209,FBgn0003310,FBgn0003319,FBgn0003463,FBgn0003475,FBgn0003525,FBgn0003557,FBgn0004106,FBgn0004110,FBgn0004197,FBgn0004368,FBgn0004370,FBgn0004456,FBg…	GO:0009888	153
anatomical structure development	0.000006659341390840333	FBgn0000017,FBgn0000083,FBgn0000146,FBgn0000158,FBgn0000163,FBgn0000253,FBgn0000256,FBgn0000273,FBgn0000394,FBgn0000395,FBgn0000405,FBgn0000414,FBgn0000533,FBgn0000547,FBgn0000635,FBgn0000636,FBgn0000711,FBgn0000723,FBgn0001078,FBgn0001083,FBgn0001090,FBgn0001104,FBgn0001125,FBgn0001230,FBgn0001257,FBgn0001987,FBgn0002466,FBgn0002576,FBgn0002592,FBgn0002609,FBgn0002719,FBgn0002921,FBgn0002941,FBg…	GO:0048856	334
biological adhesion	0.000007870516526004627	FBgn0000163,FBgn0000547,FBgn0000635,FBgn0000636,FBgn0001083,FBgn0001987,FBgn0003053,FBgn0004397,FBgn0004456,FBgn0004569,FBgn0004636,FBgn0004657,FBgn0010238,FBgn0010395,FBgn0010434,FBgn0010620,FBgn0015229,FBgn0020510,FBgn0025879,FBgn0026403,FBgn0027558,FBgn0028427,FBgn0028482,FBgn0028645,FBgn0031150,FBgn0033710,FBgn0034005,FBgn0034199,FBgn0034723,FBgn0034880,FBgn0035049,FBgn0035498,FBgn0036688,FBg…	GO:0022610	52
actin cytoskeleton organization	0.000012886610399570783	FBgn0000017,FBgn0000256,FBgn0000273,FBgn0000547,FBgn0000723,FBgn0001104,FBgn0002466,FBgn0003016,FBgn0003124,FBgn0003319,FBgn0003475,FBgn0004456,FBgn0004657,FBgn0010246,FBgn0010397,FBgn0010434,FBgn0010620,FBgn0011225,FBgn0011692,FBgn0013733,FBgn0014011,FBgn0014141,FBgn0015513,FBgn0020510,FBgn0024238,FBgn0024277,FBgn0025391,FBgn0025631,FBgn0026179,FBgn0026374,FBgn0029903,FBgn0032848,FBgn0033504,FBg…	GO:0030036	63
developmental process	0.000016334357669078172	FBgn0000017,FBgn0000083,FBgn0000146,FBgn0000158,FBgn0000163,FBgn0000216,FBgn0000253,FBgn0000256,FBgn0000273,FBgn0000394,FBgn0000395,FBgn0000405,FBgn0000414,FBgn0000533,FBgn0000547,FBgn0000635,FBgn0000636,FBgn0000711,FBgn0000723,FBgn0001078,FBgn0001083,FBgn0001090,FBgn0001104,FBgn0001125,FBgn0001230,FBgn0001257,FBgn0001941,FBgn0001987,FBgn0002466,FBgn0002576,FBgn0002592,FBgn0002609,FBgn0002719,FBg…	GO:0032502	356
multicellular organism development	0.000029471569157032803	FBgn0000017,FBgn0000083,FBgn0000146,FBgn0000158,FBgn0000163,FBgn0000253,FBgn0000256,FBgn0000273,FBgn0000395,FBgn0000405,FBgn0000414,FBgn0000533,FBgn0000547,FBgn0000635,FBgn0000636,FBgn0000711,FBgn0000723,FBgn0001078,FBgn0001083,FBgn0001090,FBgn0001104,FBgn0001125,FBgn0001230,FBgn0001257,FBgn0001987,FBgn0002466,FBgn0002576,FBgn0002592,FBgn0002609,FBgn0002719,FBgn0002921,FBgn0002941,FBgn0003046,FBg…	GO:0007275	293
tube development	0.00003305126799476687	FBgn0000083,FBgn0000163,FBgn0000273,FBgn0000395,FBgn0000547,FBgn0000635,FBgn0000711,FBgn0001078,FBgn0001083,FBgn0001987,FBgn0002576,FBgn0003053,FBgn0003090,FBgn0003124,FBgn0003205,FBgn0003209,FBgn0003310,FBgn0003319,FBgn0003463,FBgn0003525,FBgn0003557,FBgn0004110,FBgn0004197,FBgn0004368,FBgn0004370,FBgn0004456,FBgn0004569,FBgn0004636,FBgn0004657,FBgn0004858,FBgn0004893,FBgn0005613,FBgn0010246,FBg…	GO:0035295	112
biological process involved in interspecies interaction between organisms	0.00005763644707452702	FBgn0000146,FBgn0000158,FBgn0000276,FBgn0000723,FBgn0002930,FBgn0003205,FBgn0003495,FBgn0004431,FBgn0004507,FBgn0010246,FBgn0010395,FBgn0011676,FBgn0011695,FBgn0012051,FBgn0014011,FBgn0014033,FBgn0015765,FBgn0015789,FBgn0015795,FBgn0016078,FBgn0025583,FBgn0026323,FBgn0027066,FBgn0028396,FBgn0028430,FBgn0028984,FBgn0030925,FBgn0031090,FBgn0031561,FBgn0031888,FBgn0032638,FBgn0033304,FBgn0033483,FBg…	GO:0044419	90
response to biotic stimulus	0.000060829972930935364	FBgn0000146,FBgn0000158,FBgn0000276,FBgn0000723,FBgn0002930,FBgn0003205,FBgn0003495,FBgn0004431,FBgn0004507,FBgn0010246,FBgn0010395,FBgn0011676,FBgn0011695,FBgn0012051,FBgn0014011,FBgn0014033,FBgn0015765,FBgn0016078,FBgn0025583,FBgn0026323,FBgn0027066,FBgn0028396,FBgn0028430,FBgn0028984,FBgn0030925,FBgn0031561,FBgn0031888,FBgn0032638,FBgn0033304,FBgn0033483,FBgn0033980,FBgn0034070,FBgn0034162,FBg…	GO:0009607	84
response to external biotic stimulus	0.000060829972930935364	FBgn0000146,FBgn0000158,FBgn0000276,FBgn0000723,FBgn0002930,FBgn0003205,FBgn0003495,FBgn0004431,FBgn0004507,FBgn0010246,FBgn0010395,FBgn0011676,FBgn0011695,FBgn0012051,FBgn0014011,FBgn0014033,FBgn0015765,FBgn0016078,FBgn0025583,FBgn0026323,FBgn0027066,FBgn0028396,FBgn0028430,FBgn0028984,FBgn0030925,FBgn0031561,FBgn0031888,FBgn0032638,FBgn0033304,FBgn0033483,FBgn0033980,FBgn0034070,FBgn0034162,FBg…	GO:0043207	84
response to other organism	0.000060829972930935364	FBgn0000146,FBgn0000158,FBgn0000276,FBgn0000723,FBgn0002930,FBgn0003205,FBgn0003495,FBgn0004431,FBgn0004507,FBgn0010246,FBgn0010395,FBgn0011676,FBgn0011695,FBgn0012051,FBgn0014011,FBgn0014033,FBgn0015765,FBgn0016078,FBgn0025583,FBgn0026323,FBgn0027066,FBgn0028396,FBgn0028430,FBgn0028984,FBgn0030925,FBgn0031561,FBgn0031888,FBgn0032638,FBgn0033304,FBgn0033483,FBgn0033980,FBgn0034070,FBgn0034162,FBg…	GO:0051707	84
immune system process	0.00006406239396361601	FBgn0000146,FBgn0000158,FBgn0000276,FBgn0000723,FBgn0002576,FBgn0002930,FBgn0003205,FBgn0003495,FBgn0004110,FBgn0004197,FBgn0004507,FBgn0004636,FBgn0004657,FBgn0010379,FBgn0010395,FBgn0011286,FBgn0013770,FBgn0014011,FBgn0014033,FBgn0014141,FBgn0015765,FBgn0016078,FBgn0026323,FBgn0026616,FBgn0027066,FBgn0028396,FBgn0028430,FBgn0028514,FBgn0028984,FBgn0030925,FBgn0031888,FBgn0032095,FBgn0032149,FBg…	GO:0002376	81
imaginal disc development	0.00012025961686394255	FBgn0000083,FBgn0000273,FBgn0000395,FBgn0000547,FBgn0000635,FBgn0000711,FBgn0001078,FBgn0001083,FBgn0001987,FBgn0002576,FBgn0003053,FBgn0003090,FBgn0003205,FBgn0003310,FBgn0003319,FBgn0003463,FBgn0003525,FBgn0003557,FBgn0004197,FBgn0004456,FBgn0004569,FBgn0004636,FBgn0004657,FBgn0004858,FBgn0004893,FBgn0005613,FBgn0010246,FBgn0010314,FBgn0010434,FBgn0011225,FBgn0011676,FBgn0011706,FBgn0013343,FBg…	GO:0007444	92
epithelium development	0.00012249337206980836	FBgn0000017,FBgn0000083,FBgn0000146,FBgn0000163,FBgn0000256,FBgn0000273,FBgn0000395,FBgn0000414,FBgn0000547,FBgn0000635,FBgn0000711,FBgn0000723,FBgn0001078,FBgn0001083,FBgn0001987,FBgn0002576,FBgn0003053,FBgn0003090,FBgn0003124,FBgn0003205,FBgn0003209,FBgn0003310,FBgn0003319,FBgn0003463,FBgn0003475,FBgn0003525,FBgn0003557,FBgn0004106,FBgn0004110,FBgn0004197,FBgn0004368,FBgn0004370,FBgn0004456,FBg…	GO:0060429	138
biological regulation	0.0001697237237144705	FBgn0000017,FBgn0000146,FBgn0000158,FBgn0000163,FBgn0000216,FBgn0000253,FBgn0000273,FBgn0000303,FBgn0000394,FBgn0000395,FBgn0000405,FBgn0000414,FBgn0000533,FBgn0000547,FBgn0000635,FBgn0000711,FBgn0000723,FBgn0001078,FBgn0001083,FBgn0001092,FBgn0001104,FBgn0001257,FBgn0001987,FBgn0002466,FBgn0002576,FBgn0002592,FBgn0002609,FBgn0002719,FBgn0002868,FBgn0002869,FBgn0002921,FBgn0002924,FBgn0002930,FBg…	GO:0065007	499
defense response	0.0002464759092641338	FBgn0000146,FBgn0000158,FBgn0000276,FBgn0000723,FBgn0002930,FBgn0003205,FBgn0003495,FBgn0004431,FBgn0004507,FBgn0010246,FBgn0010395,FBgn0012051,FBgn0014011,FBgn0014033,FBgn0015765,FBgn0016078,FBgn0025583,FBgn0026323,FBgn0027066,FBgn0028430,FBgn0028984,FBgn0030925,FBgn0031888,FBgn0032638,FBgn0033304,FBgn0033483,FBgn0033980,FBgn0034070,FBgn0034162,FBgn0034328,FBgn0034329,FBgn0034331,FBgn0034511,FBg…	GO:0006952	77
cell-matrix adhesion	0.00026446184059510347	FBgn0004456,FBgn0004657,FBgn0010395,FBgn0026403,FBgn0028427,FBgn0034005,FBgn0034880,FBgn0035498,FBgn0036688,FBgn0036985,FBgn0051004,FBgn0265991,FBgn0284435	GO:0007160	13
response to bacterium	0.00033751156349550327	FBgn0000146,FBgn0000158,FBgn0000276,FBgn0003495,FBgn0004431,FBgn0004507,FBgn0010246,FBgn0011676,FBgn0014011,FBgn0014033,FBgn0015765,FBgn0016078,FBgn0025583,FBgn0026323,FBgn0028396,FBgn0031561,FBgn0032638,FBgn0033304,FBgn0033483,FBgn0033980,FBgn0034070,FBgn0034162,FBgn0034328,FBgn0034329,FBgn0035498,FBgn0035806,FBgn0035975,FBgn0037906,FBgn0038149,FBgn0038838,FBgn0039102,FBgn0039801,FBgn0040104,FBg…	GO:0009617	55
tissue morphogenesis	0.00041535932865805397	FBgn0000017,FBgn0000163,FBgn0000273,FBgn0000395,FBgn0000414,FBgn0000547,FBgn0000635,FBgn0000711,FBgn0000723,FBgn0001078,FBgn0001083,FBgn0001987,FBgn0003053,FBgn0003090,FBgn0003205,FBgn0003209,FBgn0003310,FBgn0003463,FBgn0003525,FBgn0003557,FBgn0004110,FBgn0004197,FBgn0004368,FBgn0004370,FBgn0004456,FBgn0004569,FBgn0004636,FBgn0004657,FBgn0004893,FBgn0004919,FBgn0010238,FBgn0010246,FBgn0010314,FBg…	GO:0048729	96
regulation of cell communication	0.0004227450934205394	FBgn0000158,FBgn0000216,FBgn0000253,FBgn0000273,FBgn0000394,FBgn0000395,FBgn0000414,FBgn0000533,FBgn0000547,FBgn0000635,FBgn0000711,FBgn0001257,FBgn0001987,FBgn0002466,FBgn0002592,FBgn0002930,FBgn0003053,FBgn0003205,FBgn0003209,FBgn0003218,FBgn0003463,FBgn0003495,FBgn0003557,FBgn0004242,FBgn0004368,FBgn0004370,FBgn0004380,FBgn0004552,FBgn0004569,FBgn0004611,FBgn0004622,FBgn0004636,FBgn0010051,FBg…	GO:0010646	136
regulation of signaling	0.0004227450934205394	FBgn0000158,FBgn0000216,FBgn0000253,FBgn0000273,FBgn0000394,FBgn0000395,FBgn0000414,FBgn0000533,FBgn0000547,FBgn0000635,FBgn0000711,FBgn0001257,FBgn0001987,FBgn0002466,FBgn0002592,FBgn0002930,FBgn0003053,FBgn0003205,FBgn0003209,FBgn0003218,FBgn0003463,FBgn0003495,FBgn0003557,FBgn0004242,FBgn0004368,FBgn0004370,FBgn0004380,FBgn0004552,FBgn0004569,FBgn0004611,FBgn0004622,FBgn0004636,FBgn0010051,FBg…	GO:0023051	136
animal organ development	0.0005100935007351599	FBgn0000017,FBgn0000083,FBgn0000163,FBgn0000253,FBgn0000273,FBgn0000394,FBgn0000395,FBgn0000414,FBgn0000547,FBgn0000635,FBgn0000711,FBgn0001078,FBgn0001083,FBgn0001104,FBgn0001987,FBgn0002466,FBgn0002576,FBgn0002592,FBgn0002921,FBgn0002941,FBgn0003053,FBgn0003090,FBgn0003124,FBgn0003205,FBgn0003209,FBgn0003310,FBgn0003319,FBgn0003463,FBgn0003495,FBgn0003525,FBgn0003557,FBgn0004110,FBgn0004197,FBg…	GO:0048513	162
establishment of localization	0.0005805395779745173	FBgn0000017,FBgn0000083,FBgn0000163,FBgn0000253,FBgn0000273,FBgn0000405,FBgn0000414,FBgn0000711,FBgn0001104,FBgn0001230,FBgn0002921,FBgn0002924,FBgn0003090,FBgn0003124,FBgn0003218,FBgn0003310,FBgn0003463,FBgn0003475,FBgn0003557,FBgn0003660,FBgn0004167,FBgn0004242,FBgn0004378,FBgn0004379,FBgn0004380,FBgn0004381,FBgn0004387,FBgn0004552,FBgn0004636,FBgn0004908,FBgn0010051,FBgn0010246,FBgn0010379,FBg…	GO:0051234	241
supramolecular fiber organization	0.0007181921015970044	FBgn0000017,FBgn0000256,FBgn0000547,FBgn0000723,FBgn0003016,FBgn0003124,FBgn0003319,FBgn0003475,FBgn0004379,FBgn0004456,FBgn0004657,FBgn0010246,FBgn0010397,FBgn0011225,FBgn0013733,FBgn0014011,FBgn0014141,FBgn0015589,FBgn0020510,FBgn0024238,FBgn0025391,FBgn0026374,FBgn0029903,FBgn0030268,FBgn0033504,FBgn0035209,FBgn0035533,FBgn0036059,FBgn0036257,FBgn0036309,FBgn0036985,FBgn0037750,FBgn0037884,FBg…	GO:0097435	55
cell-substrate adhesion	0.0008013587585744091	FBgn0004456,FBgn0004657,FBgn0010395,FBgn0026403,FBgn0027558,FBgn0028427,FBgn0034005,FBgn0034880,FBgn0035498,FBgn0036688,FBgn0036985,FBgn0051004,FBgn0052528,FBgn0265991,FBgn0284435	GO:0031589	15
morphogenesis of an epithelium	0.001320802745867704	FBgn0000017,FBgn0000163,FBgn0000273,FBgn0000395,FBgn0000414,FBgn0000547,FBgn0000635,FBgn0000711,FBgn0000723,FBgn0001078,FBgn0001083,FBgn0001987,FBgn0003053,FBgn0003090,FBgn0003205,FBgn0003209,FBgn0003310,FBgn0003463,FBgn0003525,FBgn0003557,FBgn0004110,FBgn0004197,FBgn0004368,FBgn0004370,FBgn0004456,FBgn0004569,FBgn0004636,FBgn0004657,FBgn0004893,FBgn0010238,FBgn0010246,FBgn0010314,FBgn0010350,FBg…	GO:0002009	92
epithelial tube morphogenesis	0.0018151121031267287	FBgn0000163,FBgn0000273,FBgn0000395,FBgn0000547,FBgn0000635,FBgn0000711,FBgn0001078,FBgn0001083,FBgn0001987,FBgn0003090,FBgn0003205,FBgn0003209,FBgn0003310,FBgn0003463,FBgn0003525,FBgn0003557,FBgn0004197,FBgn0004368,FBgn0004370,FBgn0004456,FBgn0004569,FBgn0004636,FBgn0004657,FBgn0004893,FBgn0010246,FBgn0010314,FBgn0010350,FBgn0010434,FBgn0011225,FBgn0011706,FBgn0013733,FBgn0013764,FBgn0015513,FBg…	GO:0060562	77
tube morphogenesis	0.002246406657195467	FBgn0000163,FBgn0000273,FBgn0000395,FBgn0000547,FBgn0000635,FBgn0000711,FBgn0001078,FBgn0001083,FBgn0001987,FBgn0003090,FBgn0003205,FBgn0003209,FBgn0003310,FBgn0003463,FBgn0003525,FBgn0003557,FBgn0004110,FBgn0004197,FBgn0004368,FBgn0004370,FBgn0004456,FBgn0004569,FBgn0004636,FBgn0004657,FBgn0004893,FBgn0010246,FBgn0010314,FBgn0010350,FBgn0010434,FBgn0011225,FBgn0011706,FBgn0013733,FBgn0013764,FBg…	GO:0035239	82
anatomical structure morphogenesis	0.0023024917798883725	FBgn0000017,FBgn0000146,FBgn0000158,FBgn0000163,FBgn0000253,FBgn0000256,FBgn0000273,FBgn0000395,FBgn0000414,FBgn0000533,FBgn0000547,FBgn0000635,FBgn0000636,FBgn0000711,FBgn0000723,FBgn0001078,FBgn0001083,FBgn0001987,FBgn0002466,FBgn0002576,FBgn0002921,FBgn0003053,FBgn0003090,FBgn0003205,FBgn0003209,FBgn0003310,FBgn0003463,FBgn0003475,FBgn0003495,FBgn0003525,FBgn0003557,FBgn0003886,FBgn0004055,FBg…	GO:0009653	196
instar larval or pupal morphogenesis	0.0031635745237214162	FBgn0000253,FBgn0000273,FBgn0000395,FBgn0000547,FBgn0000635,FBgn0000711,FBgn0001078,FBgn0001083,FBgn0001987,FBgn0003090,FBgn0003205,FBgn0003310,FBgn0003463,FBgn0003525,FBgn0003557,FBgn0004197,FBgn0004456,FBgn0004569,FBgn0004636,FBgn0004657,FBgn0004893,FBgn0010051,FBgn0010246,FBgn0010314,FBgn0010434,FBgn0011225,FBgn0011706,FBgn0013733,FBgn0013764,FBgn0015513,FBgn0016081,FBgn0020251,FBgn0020307,FBg…	GO:0048707	74
neurogenesis	0.00319609073776165	FBgn0000017,FBgn0000163,FBgn0000253,FBgn0000273,FBgn0000414,FBgn0000547,FBgn0000635,FBgn0000636,FBgn0000723,FBgn0001078,FBgn0001083,FBgn0001090,FBgn0001104,FBgn0001987,FBgn0002576,FBgn0002609,FBgn0003053,FBgn0003090,FBgn0003124,FBgn0003205,FBgn0003310,FBgn0003495,FBgn0004055,FBgn0004106,FBgn0004197,FBgn0004368,FBgn0004369,FBgn0004370,FBgn0004456,FBgn0004569,FBgn0004636,FBgn0004657,FBgn0004858,FBg…	GO:0022008	123
nervous system development	0.0033482253927129314	FBgn0000017,FBgn0000163,FBgn0000253,FBgn0000273,FBgn0000414,FBgn0000547,FBgn0000635,FBgn0000636,FBgn0000723,FBgn0001078,FBgn0001083,FBgn0001090,FBgn0001104,FBgn0001125,FBgn0001987,FBgn0002466,FBgn0002576,FBgn0002609,FBgn0002921,FBgn0003053,FBgn0003090,FBgn0003124,FBgn0003205,FBgn0003209,FBgn0003310,FBgn0003495,FBgn0004055,FBgn0004106,FBgn0004110,FBgn0004197,FBgn0004368,FBgn0004369,FBgn0004370,FBg…	GO:0007399	146
cell-cell adhesion	0.0035742927492601086	FBgn0000163,FBgn0000547,FBgn0000635,FBgn0000636,FBgn0001083,FBgn0003053,FBgn0004456,FBgn0004569,FBgn0004636,FBgn0004657,FBgn0010238,FBgn0010395,FBgn0010620,FBgn0015229,FBgn0025879,FBgn0028482,FBgn0028645,FBgn0031150,FBgn0034005,FBgn0034199,FBgn0034723,FBgn0034880,FBgn0038498,FBgn0039431,FBgn0040104,FBgn0040388,FBgn0260442,FBgn0261053,FBgn0262018,FBgn0263289,FBgn0264089,FBgn0267001,FBgn0285925	GO:0098609	33
response to chemical	0.004373354570298383	FBgn0000017,FBgn0000253,FBgn0000273,FBgn0000394,FBgn0000395,FBgn0000414,FBgn0000473,FBgn0000635,FBgn0000636,FBgn0000723,FBgn0001078,FBgn0001230,FBgn0001257,FBgn0001987,FBgn0002868,FBgn0002869,FBgn0003053,FBgn0003071,FBgn0003093,FBgn0003205,FBgn0003310,FBgn0003463,FBgn0003495,FBgn0004055,FBgn0004242,FBgn0004368,FBgn0004369,FBgn0004370,FBgn0004456,FBgn0004507,FBgn0004552,FBgn0004622,FBgn0004636,FBg…	GO:0042221	158
imaginal disc morphogenesis	0.00454949850409519	FBgn0000273,FBgn0000395,FBgn0000547,FBgn0000635,FBgn0000711,FBgn0001078,FBgn0001083,FBgn0001987,FBgn0003090,FBgn0003205,FBgn0003310,FBgn0003463,FBgn0003525,FBgn0003557,FBgn0004197,FBgn0004456,FBgn0004569,FBgn0004636,FBgn0004657,FBgn0004893,FBgn0010246,FBgn0010314,FBgn0010434,FBgn0011225,FBgn0011706,FBgn0013733,FBgn0013764,FBgn0015513,FBgn0016081,FBgn0020251,FBgn0020307,FBgn0020493,FBgn0024277,FBg…	GO:0007560	67
post-embryonic animal organ morphogenesis	0.00454949850409519	FBgn0000273,FBgn0000395,FBgn0000547,FBgn0000635,FBgn0000711,FBgn0001078,FBgn0001083,FBgn0001987,FBgn0003090,FBgn0003205,FBgn0003310,FBgn0003463,FBgn0003525,FBgn0003557,FBgn0004197,FBgn0004456,FBgn0004569,FBgn0004636,FBgn0004657,FBgn0004893,FBgn0010246,FBgn0010314,FBgn0010434,FBgn0011225,FBgn0011706,FBgn0013733,FBgn0013764,FBgn0015513,FBgn0016081,FBgn0020251,FBgn0020307,FBgn0020493,FBgn0024277,FBg…	GO:0048563	67
integrin-mediated signaling pathway	0.0051060395692308	FBgn0004456,FBgn0004657,FBgn0010395,FBgn0028427,FBgn0034005,FBgn0034880,FBgn0035498,FBgn0036688,FBgn0260660	GO:0007229	9
post-embryonic animal organ development	0.0053360651077634415	FBgn0000273,FBgn0000395,FBgn0000547,FBgn0000635,FBgn0000711,FBgn0001078,FBgn0001083,FBgn0001987,FBgn0002576,FBgn0003090,FBgn0003205,FBgn0003310,FBgn0003463,FBgn0003495,FBgn0003525,FBgn0003557,FBgn0004197,FBgn0004456,FBgn0004569,FBgn0004636,FBgn0004657,FBgn0004893,FBgn0010246,FBgn0010314,FBgn0010434,FBgn0011225,FBgn0011706,FBgn0013733,FBgn0013764,FBgn0015513,FBgn0016081,FBgn0020251,FBgn0020307,FBg…	GO:0048569	75
post-embryonic animal morphogenesis	0.005818419752238333	FBgn0000253,FBgn0000273,FBgn0000395,FBgn0000547,FBgn0000635,FBgn0000711,FBgn0001078,FBgn0001083,FBgn0001987,FBgn0003090,FBgn0003205,FBgn0003310,FBgn0003463,FBgn0003525,FBgn0003557,FBgn0004197,FBgn0004456,FBgn0004569,FBgn0004636,FBgn0004657,FBgn0004893,FBgn0010051,FBgn0010246,FBgn0010314,FBgn0010434,FBgn0011225,FBgn0011706,FBgn0013733,FBgn0013764,FBgn0015513,FBgn0016081,FBgn0020251,FBgn0020307,FBg…	GO:0009886	75
movement of cell or subcellular component	0.007909638920341161	FBgn0000017,FBgn0000163,FBgn0000253,FBgn0000405,FBgn0000414,FBgn0000635,FBgn0000636,FBgn0000723,FBgn0001987,FBgn0002924,FBgn0003053,FBgn0003090,FBgn0003205,FBgn0003495,FBgn0004055,FBgn0004110,FBgn0004368,FBgn0004369,FBgn0004370,FBgn0004378,FBgn0004379,FBgn0004380,FBgn0004381,FBgn0004387,FBgn0004456,FBgn0004636,FBgn0004657,FBgn0005636,FBgn0010246,FBgn0010379,FBgn0010395,FBgn0010768,FBgn0011225,FBg…	GO:0006928	107
metamorphosis	0.008065680091478534	FBgn0000253,FBgn0000273,FBgn0000395,FBgn0000547,FBgn0000635,FBgn0000711,FBgn0001078,FBgn0001083,FBgn0001987,FBgn0003090,FBgn0003205,FBgn0003310,FBgn0003463,FBgn0003525,FBgn0003557,FBgn0004110,FBgn0004197,FBgn0004456,FBgn0004569,FBgn0004636,FBgn0004657,FBgn0004893,FBgn0010051,FBgn0010246,FBgn0010314,FBgn0010434,FBgn0011225,FBgn0011695,FBgn0011706,FBgn0013733,FBgn0013764,FBgn0015513,FBgn0016081,FBg…	GO:0007552	76
immune response	0.008760550425830708	FBgn0000146,FBgn0000158,FBgn0000276,FBgn0000723,FBgn0002930,FBgn0003495,FBgn0004507,FBgn0010395,FBgn0013770,FBgn0014011,FBgn0014033,FBgn0015765,FBgn0016078,FBgn0026323,FBgn0027066,FBgn0028430,FBgn0028984,FBgn0030925,FBgn0031888,FBgn0032095,FBgn0033483,FBgn0033874,FBgn0034070,FBgn0034199,FBgn0034328,FBgn0034512,FBgn0035806,FBgn0035975,FBgn0037906,FBgn0038391,FBgn0039102,FBgn0040104,FBgn0040322,FBg…	GO:0006955	58
cell differentiation	0.010311725862929668	FBgn0000017,FBgn0000146,FBgn0000158,FBgn0000163,FBgn0000216,FBgn0000253,FBgn0000256,FBgn0000273,FBgn0000405,FBgn0000414,FBgn0000533,FBgn0000547,FBgn0000635,FBgn0000636,FBgn0000711,FBgn0000723,FBgn0001078,FBgn0001083,FBgn0001090,FBgn0001104,FBgn0001987,FBgn0002576,FBgn0002592,FBgn0002609,FBgn0002941,FBgn0003053,FBgn0003090,FBgn0003124,FBgn0003205,FBgn0003310,FBgn0003463,FBgn0003475,FBgn0003495,FBg…	GO:0030154	208
export from cell	0.010516215440766159	FBgn0002921,FBgn0003310,FBgn0003660,FBgn0004242,FBgn0004378,FBgn0004552,FBgn0004636,FBgn0004908,FBgn0010051,FBgn0010379,FBgn0011225,FBgn0011288,FBgn0013342,FBgn0013343,FBgn0015776,FBgn0015789,FBgn0015795,FBgn0023479,FBgn0027335,FBgn0027558,FBgn0028552,FBgn0030230,FBgn0030412,FBgn0030613,FBgn0031090,FBgn0031460,FBgn0032005,FBgn0032946,FBgn0033876,FBgn0034140,FBgn0034199,FBgn0034389,FBgn0036643,FBg…	GO:0140352	47
transport	0.011150978898023124	FBgn0000017,FBgn0000083,FBgn0000253,FBgn0000273,FBgn0000414,FBgn0000711,FBgn0001230,FBgn0002921,FBgn0002924,FBgn0003090,FBgn0003124,FBgn0003218,FBgn0003310,FBgn0003475,FBgn0003557,FBgn0003660,FBgn0004167,FBgn0004242,FBgn0004378,FBgn0004380,FBgn0004381,FBgn0004387,FBgn0004552,FBgn0004636,FBgn0004908,FBgn0010051,FBgn0010246,FBgn0010379,FBgn0010395,FBgn0010434,FBgn0011225,FBgn0011232,FBgn0011286,FBg…	GO:0006810	228
cellular developmental process	0.01169541900679649	FBgn0000017,FBgn0000146,FBgn0000158,FBgn0000163,FBgn0000216,FBgn0000253,FBgn0000256,FBgn0000273,FBgn0000405,FBgn0000414,FBgn0000533,FBgn0000547,FBgn0000635,FBgn0000636,FBgn0000711,FBgn0000723,FBgn0001078,FBgn0001083,FBgn0001090,FBgn0001104,FBgn0001987,FBgn0002576,FBgn0002592,FBgn0002609,FBgn0002941,FBgn0003053,FBgn0003090,FBgn0003124,FBgn0003205,FBgn0003310,FBgn0003463,FBgn0003475,FBgn0003495,FBg…	GO:0048869	210
animal organ morphogenesis	0.012295407137775006	FBgn0000163,FBgn0000253,FBgn0000273,FBgn0000395,FBgn0000414,FBgn0000547,FBgn0000635,FBgn0000711,FBgn0001078,FBgn0001083,FBgn0001987,FBgn0002576,FBgn0002921,FBgn0003053,FBgn0003090,FBgn0003205,FBgn0003209,FBgn0003310,FBgn0003463,FBgn0003525,FBgn0003557,FBgn0004110,FBgn0004197,FBgn0004456,FBgn0004569,FBgn0004636,FBgn0004657,FBgn0004858,FBgn0004893,FBgn0005636,FBgn0010051,FBgn0010238,FBgn0010246,FBg…	GO:0009887	106
regulation of localization	0.015178160667184967	FBgn0000017,FBgn0000146,FBgn0000253,FBgn0000273,FBgn0001104,FBgn0001257,FBgn0001987,FBgn0003053,FBgn0003090,FBgn0003310,FBgn0003557,FBgn0004106,FBgn0004242,FBgn0004378,FBgn0004380,FBgn0004552,FBgn0004636,FBgn0004657,FBgn0010051,FBgn0010350,FBgn0010379,FBgn0011225,FBgn0011286,FBgn0013343,FBgn0014011,FBgn0014396,FBgn0015513,FBgn0015589,FBgn0015776,FBgn0015789,FBgn0016034,FBgn0023479,FBgn0030286,FBg…	GO:0032879	83
defense response to other organism	0.019119093351448797	FBgn0000146,FBgn0000158,FBgn0000276,FBgn0000723,FBgn0002930,FBgn0003205,FBgn0003495,FBgn0004431,FBgn0004507,FBgn0010246,FBgn0010395,FBgn0012051,FBgn0014011,FBgn0014033,FBgn0015765,FBgn0016078,FBgn0026323,FBgn0027066,FBgn0028430,FBgn0028984,FBgn0030925,FBgn0031888,FBgn0032638,FBgn0033304,FBgn0033483,FBgn0033980,FBgn0034070,FBgn0034162,FBgn0034328,FBgn0034511,FBgn0035236,FBgn0035498,FBgn0035806,FBg…	GO:0098542	69
intracellular signal transduction	0.02357025711068531	FBgn0000253,FBgn0000273,FBgn0000547,FBgn0000711,FBgn0001104,FBgn0001257,FBgn0002466,FBgn0003053,FBgn0003093,FBgn0003205,FBgn0003206,FBgn0003209,FBgn0004106,FBgn0004569,FBgn0004611,FBgn0004636,FBgn0004852,FBgn0010379,FBgn0011676,FBgn0011706,FBgn0014011,FBgn0014396,FBgn0015513,FBgn0015765,FBgn0015789,FBgn0015795,FBgn0016131,FBgn0020930,FBgn0023416,FBgn0023540,FBgn0024150,FBgn0024227,FBgn0024277,FBg…	GO:0035556	96
instar larval or pupal development	0.024781627707805873	FBgn0000253,FBgn0000273,FBgn0000395,FBgn0000547,FBgn0000635,FBgn0000711,FBgn0001078,FBgn0001083,FBgn0001987,FBgn0003090,FBgn0003205,FBgn0003310,FBgn0003463,FBgn0003525,FBgn0003557,FBgn0004197,FBgn0004456,FBgn0004569,FBgn0004636,FBgn0004657,FBgn0004852,FBgn0004893,FBgn0010051,FBgn0010246,FBgn0010314,FBgn0010434,FBgn0011225,FBgn0011706,FBgn0013733,FBgn0013764,FBgn0015513,FBgn0015589,FBgn0016081,FBg…	GO:0002165	84
cell-cell junction organization	0.02745970959440498	FBgn0000163,FBgn0001104,FBgn0001987,FBgn0002921,FBgn0004167,FBgn0004636,FBgn0010238,FBgn0010434,FBgn0011225,FBgn0014011,FBgn0016078,FBgn0024361,FBgn0025631,FBgn0033032,FBgn0035049,FBgn0035533,FBgn0036433,FBgn0036945,FBgn0051004,FBgn0259734,FBgn0263289,FBgn0265413	GO:0045216	22
trans-synaptic signaling	0.032978628264197896	FBgn0000017,FBgn0000273,FBgn0000303,FBgn0000635,FBgn0002921,FBgn0003660,FBgn0004242,FBgn0004611,FBgn0004622,FBgn0004636,FBgn0004908,FBgn0010379,FBgn0011288,FBgn0013342,FBgn0013343,FBgn0015903,FBgn0016672,FBgn0019985,FBgn0028552,FBgn0030230,FBgn0030412,FBgn0030613,FBgn0032422,FBgn0032897,FBgn0032899,FBgn0033483,FBgn0033872,FBgn0033876,FBgn0033926,FBgn0034389,FBgn0036643,FBgn0036697,FBgn0037447,FBg…	GO:0099537	54
synaptic signaling	0.03347672520970404	FBgn0000017,FBgn0000273,FBgn0000303,FBgn0000635,FBgn0002921,FBgn0003660,FBgn0004242,FBgn0004611,FBgn0004622,FBgn0004636,FBgn0004908,FBgn0010379,FBgn0011288,FBgn0013342,FBgn0013343,FBgn0015903,FBgn0015926,FBgn0016672,FBgn0019985,FBgn0028552,FBgn0030230,FBgn0030412,FBgn0030613,FBgn0032422,FBgn0032897,FBgn0032899,FBgn0033483,FBgn0033872,FBgn0033876,FBgn0033926,FBgn0034389,FBgn0036643,FBgn0036697,FBg…	GO:0099536	55
homeostatic process	0.03521057329920919	FBgn0000253,FBgn0001078,FBgn0001092,FBgn0002868,FBgn0002869,FBgn0002921,FBgn0003053,FBgn0003071,FBgn0003074,FBgn0003205,FBgn0004456,FBgn0004552,FBgn0004611,FBgn0004657,FBgn0010051,FBgn0010238,FBgn0010379,FBgn0010387,FBgn0010395,FBgn0010620,FBgn0011286,FBgn0014396,FBgn0015776,FBgn0015872,FBgn0023179,FBgn0023479,FBgn0024986,FBgn0026787,FBgn0028480,FBgn0028704,FBgn0029131,FBgn0029155,FBgn0030904,FBg…	GO:0042592	75
post-embryonic development	0.044767634041781114	FBgn0000253,FBgn0000273,FBgn0000395,FBgn0000547,FBgn0000635,FBgn0000711,FBgn0001078,FBgn0001083,FBgn0001987,FBgn0002576,FBgn0003090,FBgn0003205,FBgn0003310,FBgn0003463,FBgn0003495,FBgn0003525,FBgn0003557,FBgn0004197,FBgn0004456,FBgn0004569,FBgn0004636,FBgn0004657,FBgn0004852,FBgn0004893,FBgn0010051,FBgn0010246,FBgn0010314,FBgn0010434,FBgn0011225,FBgn0011706,FBgn0013733,FBgn0013764,FBgn0015513,FBg…	GO:0009791	92
regulation of transport	0.04870333552159266	FBgn0000017,FBgn0000253,FBgn0000273,FBgn0003310,FBgn0004242,FBgn0004378,FBgn0004380,FBgn0004552,FBgn0004636,FBgn0010051,FBgn0010379,FBgn0011225,FBgn0013343,FBgn0014396,FBgn0015589,FBgn0015776,FBgn0015789,FBgn0023479,FBgn0030286,FBgn0030412,FBgn0031460,FBgn0032005,FBgn0032422,FBgn0032499,FBgn0032897,FBgn0032899,FBgn0033872,FBgn0034140,FBgn0034199,FBgn0034389,FBgn0036257,FBgn0038890,FBgn0039044,FBg…	GO:0051049	54
cell surface receptor signaling pathway	0.04982560407947132	FBgn0000158,FBgn0000216,FBgn0000273,FBgn0000394,FBgn0000395,FBgn0000414,FBgn0000533,FBgn0000547,FBgn0000635,FBgn0000711,FBgn0000723,FBgn0001257,FBgn0001987,FBgn0002592,FBgn0002930,FBgn0003053,FBgn0003205,FBgn0003463,FBgn0003495,FBgn0003557,FBgn0004197,FBgn0004368,FBgn0004370,FBgn0004380,FBgn0004456,FBgn0004507,FBgn0004569,FBgn0004636,FBgn0004657,FBgn0010379,FBgn0010395,FBgn0011692,FBgn0013272,FBg…	GO:0007166	102
cellular component
GO term	p-value	genes	GO code	number of genes
plasma membrane	2.938879027162364e-22	FBgn0000017,FBgn0000163,FBgn0000253,FBgn0000273,FBgn0000547,FBgn0000635,FBgn0000636,FBgn0000723,FBgn0001104,FBgn0001230,FBgn0001941,FBgn0001987,FBgn0002921,FBgn0003090,FBgn0003093,FBgn0003205,FBgn0003206,FBgn0003209,FBgn0003218,FBgn0003310,FBgn0003319,FBgn0003660,FBgn0004055,FBgn0004167,FBgn0004197,FBgn0004242,FBgn0004368,FBgn0004369,FBgn0004397,FBgn0004456,FBgn0004622,FBgn0004636,FBgn0004657,FBg…	GO:0005886	245
cell periphery	1.2220838587774182e-21	FBgn0000017,FBgn0000083,FBgn0000163,FBgn0000253,FBgn0000256,FBgn0000273,FBgn0000547,FBgn0000635,FBgn0000636,FBgn0000723,FBgn0001104,FBgn0001230,FBgn0001941,FBgn0001987,FBgn0002466,FBgn0002921,FBgn0002924,FBgn0003046,FBgn0003090,FBgn0003093,FBgn0003137,FBgn0003205,FBgn0003206,FBgn0003209,FBgn0003218,FBgn0003310,FBgn0003319,FBgn0003475,FBgn0003557,FBgn0003660,FBgn0004055,FBgn0004167,FBgn0004197,FBg…	GO:0071944	287
membrane	3.0320930093662124e-16	FBgn0000017,FBgn0000163,FBgn0000253,FBgn0000273,FBgn0000547,FBgn0000635,FBgn0000636,FBgn0000723,FBgn0001104,FBgn0001230,FBgn0001941,FBgn0001987,FBgn0002921,FBgn0003090,FBgn0003093,FBgn0003205,FBgn0003206,FBgn0003209,FBgn0003218,FBgn0003310,FBgn0003319,FBgn0003475,FBgn0003660,FBgn0004055,FBgn0004167,FBgn0004197,FBgn0004242,FBgn0004368,FBgn0004369,FBgn0004397,FBgn0004456,FBgn0004622,FBgn0004636,FBg…	GO:0016020	382
extracellular region	1.118493185761772e-8	FBgn0000276,FBgn0000394,FBgn0000395,FBgn0000533,FBgn0001257,FBgn0002930,FBgn0003137,FBgn0003463,FBgn0003495,FBgn0004431,FBgn0004552,FBgn0004569,FBgn0010329,FBgn0010406,FBgn0011225,FBgn0011283,FBgn0011692,FBgn0011695,FBgn0013770,FBgn0014141,FBgn0020414,FBgn0020415,FBgn0020416,FBgn0022700,FBgn0023179,FBgn0023479,FBgn0025583,FBgn0025879,FBgn0026403,FBgn0028396,FBgn0028514,FBgn0028517,FBgn0028526,FBg…	GO:0005576	158
supramolecular fiber	1.1863663005144216e-7	FBgn0000256,FBgn0002924,FBgn0003124,FBgn0003886,FBgn0003890,FBgn0004378,FBgn0004379,FBgn0004380,FBgn0004381,FBgn0004387,FBgn0004657,FBgn0010397,FBgn0011286,FBgn0011692,FBgn0013733,FBgn0014141,FBgn0014869,FBgn0015589,FBgn0019968,FBgn0023540,FBgn0024227,FBgn0024238,FBgn0025391,FBgn0027066,FBgn0029903,FBgn0030268,FBgn0031037,FBgn0031878,FBgn0032243,FBgn0033926,FBgn0035499,FBgn0038206,FBgn0039250,FBg…	GO:0099512	50
supramolecular polymer	2.032516784894029e-7	FBgn0000256,FBgn0002924,FBgn0003124,FBgn0003886,FBgn0003890,FBgn0004378,FBgn0004379,FBgn0004380,FBgn0004381,FBgn0004387,FBgn0004657,FBgn0010397,FBgn0011286,FBgn0011692,FBgn0013733,FBgn0014141,FBgn0014869,FBgn0015589,FBgn0019968,FBgn0023540,FBgn0024227,FBgn0024238,FBgn0025391,FBgn0027066,FBgn0029903,FBgn0030268,FBgn0031037,FBgn0031878,FBgn0032243,FBgn0033926,FBgn0035499,FBgn0038206,FBgn0039250,FBg…	GO:0099081	50
extracellular space	0.00003671992582970307	FBgn0000276,FBgn0000394,FBgn0000533,FBgn0001257,FBgn0002930,FBgn0003463,FBgn0003495,FBgn0004431,FBgn0004552,FBgn0004569,FBgn0010329,FBgn0010406,FBgn0013770,FBgn0020415,FBgn0022700,FBgn0023179,FBgn0025879,FBgn0026403,FBgn0028396,FBgn0028514,FBgn0028517,FBgn0028984,FBgn0030349,FBgn0030521,FBgn0030775,FBgn0030778,FBgn0030880,FBgn0030904,FBgn0031089,FBgn0031461,FBgn0031470,FBgn0031471,FBgn0031561,FBg…	GO:0005615	105
anchoring junction	0.000042393497796177975	FBgn0000017,FBgn0000163,FBgn0000547,FBgn0000636,FBgn0000723,FBgn0001083,FBgn0001987,FBgn0002921,FBgn0004397,FBgn0004456,FBgn0004657,FBgn0010238,FBgn0010395,FBgn0010434,FBgn0013733,FBgn0016078,FBgn0024361,FBgn0025631,FBgn0027106,FBgn0028427,FBgn0032731,FBgn0033032,FBgn0035085,FBgn0035498,FBgn0035539,FBgn0036688,FBgn0036945,FBgn0039431,FBgn0051004,FBgn0052528,FBgn0085354,FBgn0087007,FBgn0260442,FBg…	GO:0070161	38
polymeric cytoskeletal fiber	0.000049527310305462425	FBgn0000256,FBgn0002924,FBgn0003124,FBgn0003886,FBgn0003890,FBgn0004378,FBgn0004379,FBgn0004380,FBgn0004381,FBgn0004387,FBgn0010397,FBgn0011692,FBgn0013733,FBgn0014141,FBgn0015589,FBgn0019968,FBgn0024227,FBgn0024238,FBgn0027066,FBgn0029903,FBgn0030268,FBgn0031878,FBgn0032243,FBgn0038206,FBgn0039250,FBgn0040232,FBgn0050069,FBgn0051363,FBgn0052318,FBgn0086356,FBgn0260986,FBgn0263197,FBgn0264489,FBg…	GO:0099513	35
cell junction	0.00005692584932991269	FBgn0000017,FBgn0000163,FBgn0000303,FBgn0000547,FBgn0000635,FBgn0000636,FBgn0000723,FBgn0001083,FBgn0001987,FBgn0002921,FBgn0003660,FBgn0004242,FBgn0004397,FBgn0004456,FBgn0004657,FBgn0010238,FBgn0010395,FBgn0010434,FBgn0011288,FBgn0013342,FBgn0013343,FBgn0013733,FBgn0015789,FBgn0015795,FBgn0016078,FBgn0024361,FBgn0025631,FBgn0027106,FBgn0028427,FBgn0029095,FBgn0029903,FBgn0030230,FBgn0030412,FBg…	GO:0030054	77
apical junction complex	0.00012307518336229773	FBgn0000163,FBgn0000636,FBgn0001083,FBgn0001987,FBgn0002921,FBgn0010238,FBgn0010434,FBgn0016078,FBgn0024361,FBgn0025631,FBgn0033032,FBgn0035085,FBgn0036945,FBgn0051004,FBgn0087007,FBgn0261053,FBgn0263289,FBgn0263346,FBgn0265991	GO:0043296	19
integral component of membrane	0.00029974418468302366	FBgn0000547,FBgn0000636,FBgn0001941,FBgn0001987,FBgn0002921,FBgn0003218,FBgn0003310,FBgn0003660,FBgn0004197,FBgn0004242,FBgn0004456,FBgn0004622,FBgn0004657,FBgn0004852,FBgn0010395,FBgn0011286,FBgn0011589,FBgn0013342,FBgn0013343,FBgn0013953,FBgn0014033,FBgn0015229,FBgn0015776,FBgn0015872,FBgn0016078,FBgn0019985,FBgn0020372,FBgn0020762,FBgn0023416,FBgn0024150,FBgn0024315,FBgn0024361,FBgn0025391,FBg…	GO:0016021	188
apical part of cell	0.00041253560494721223	FBgn0000017,FBgn0000163,FBgn0000635,FBgn0001104,FBgn0004167,FBgn0004197,FBgn0004368,FBgn0004370,FBgn0004397,FBgn0004456,FBgn0010620,FBgn0014141,FBgn0015589,FBgn0015872,FBgn0016078,FBgn0016081,FBgn0024238,FBgn0030529,FBgn0031090,FBgn0033033,FBgn0034408,FBgn0034883,FBgn0035432,FBgn0036518,FBgn0036805,FBgn0036985,FBgn0037832,FBgn0038412,FBgn0039232,FBgn0039620,FBgn0041087,FBgn0087007,FBgn0261260,FBg…	GO:0045177	38
intrinsic component of membrane	0.0004319735483880519	FBgn0000547,FBgn0000636,FBgn0001941,FBgn0001987,FBgn0002921,FBgn0003218,FBgn0003310,FBgn0003660,FBgn0004197,FBgn0004242,FBgn0004456,FBgn0004622,FBgn0004657,FBgn0004852,FBgn0010395,FBgn0011286,FBgn0011589,FBgn0013342,FBgn0013343,FBgn0013953,FBgn0014033,FBgn0015229,FBgn0015776,FBgn0015872,FBgn0016078,FBgn0019985,FBgn0020372,FBgn0020762,FBgn0023416,FBgn0024150,FBgn0024315,FBgn0024361,FBgn0025391,FBg…	GO:0031224	190
microtubule	0.0005241197166731658	FBgn0002924,FBgn0003124,FBgn0003886,FBgn0003890,FBgn0004378,FBgn0004379,FBgn0004380,FBgn0004381,FBgn0004387,FBgn0011692,FBgn0013733,FBgn0015589,FBgn0019968,FBgn0024227,FBgn0027066,FBgn0029903,FBgn0030268,FBgn0031878,FBgn0032243,FBgn0039250,FBgn0040232,FBgn0050069,FBgn0051363,FBgn0052318,FBgn0086356,FBgn0260986,FBgn0263197,FBgn0266417	GO:0005874	28
septate junction	0.0006563098088298893	FBgn0000636,FBgn0001987,FBgn0002921,FBgn0010238,FBgn0010434,FBgn0016078,FBgn0024361,FBgn0025631,FBgn0033032,FBgn0035085,FBgn0036945,FBgn0051004,FBgn0087007,FBgn0263289	GO:0005918	14
intrinsic component of plasma membrane	0.0007470010347734083	FBgn0000547,FBgn0000636,FBgn0001987,FBgn0002921,FBgn0003218,FBgn0004456,FBgn0004622,FBgn0004657,FBgn0004852,FBgn0010395,FBgn0011589,FBgn0013953,FBgn0014033,FBgn0015776,FBgn0016078,FBgn0019985,FBgn0020762,FBgn0023416,FBgn0024150,FBgn0024361,FBgn0027539,FBgn0028482,FBgn0028645,FBgn0028704,FBgn0029506,FBgn0029507,FBgn0029508,FBgn0030360,FBgn0031307,FBgn0031936,FBgn0031937,FBgn0032095,FBgn0032946,FBg…	GO:0031226	81
integral component of plasma membrane	0.0008113657142219483	FBgn0000547,FBgn0000636,FBgn0001987,FBgn0002921,FBgn0003218,FBgn0004456,FBgn0004622,FBgn0004657,FBgn0004852,FBgn0010395,FBgn0011589,FBgn0013953,FBgn0014033,FBgn0015776,FBgn0016078,FBgn0019985,FBgn0020762,FBgn0023416,FBgn0024150,FBgn0024361,FBgn0027539,FBgn0028482,FBgn0028645,FBgn0028704,FBgn0029506,FBgn0029507,FBgn0029508,FBgn0030360,FBgn0031307,FBgn0031936,FBgn0031937,FBgn0032095,FBgn0032946,FBg…	GO:0005887	79
supramolecular complex	0.0022346763508305154	FBgn0000146,FBgn0000256,FBgn0002924,FBgn0003124,FBgn0003886,FBgn0003890,FBgn0004378,FBgn0004379,FBgn0004380,FBgn0004381,FBgn0004387,FBgn0004657,FBgn0010397,FBgn0011286,FBgn0011692,FBgn0013733,FBgn0014141,FBgn0014869,FBgn0015589,FBgn0016034,FBgn0019968,FBgn0023540,FBgn0024227,FBgn0024238,FBgn0025391,FBgn0027066,FBgn0029903,FBgn0030268,FBgn0031037,FBgn0031878,FBgn0032243,FBgn0033889,FBgn0033921,FBg…	GO:0099080	59
mitotic spindle	0.0022351486039226837	FBgn0000253,FBgn0000405,FBgn0002924,FBgn0003124,FBgn0004378,FBgn0004379,FBgn0011692,FBgn0030268,FBgn0031878,FBgn0032848,FBgn0039250,FBgn0086356,FBgn0260986,FBgn0260991,FBgn0263197	GO:0072686	15
tight junction	0.0032270507908604192	FBgn0000636,FBgn0001987,FBgn0002921,FBgn0010238,FBgn0010434,FBgn0016078,FBgn0024361,FBgn0025631,FBgn0033032,FBgn0035085,FBgn0036945,FBgn0051004,FBgn0087007,FBgn0263289	GO:0070160	14
cell cortex	0.004061385175313128	FBgn0000017,FBgn0000083,FBgn0000163,FBgn0000256,FBgn0000547,FBgn0001104,FBgn0002466,FBgn0002924,FBgn0003475,FBgn0003557,FBgn0004197,FBgn0010246,FBgn0010379,FBgn0011225,FBgn0014011,FBgn0014141,FBgn0015795,FBgn0016081,FBgn0020304,FBgn0020510,FBgn0024238,FBgn0030268,FBgn0030574,FBgn0031090,FBgn0034408,FBgn0034970,FBgn0046687,FBgn0050147,FBgn0086347,FBgn0086356,FBgn0259246,FBgn0259923,FBgn0261385,FBg…	GO:0005938	37
cell-substrate junction	0.00437466402830801	FBgn0000017,FBgn0004397,FBgn0004456,FBgn0004657,FBgn0010395,FBgn0013733,FBgn0028427,FBgn0032731,FBgn0035498,FBgn0035539,FBgn0036688,FBgn0052528,FBgn0085354,FBgn0260442,FBgn0265991	GO:0030055	15
kinesin complex	0.008164908918048143	FBgn0002924,FBgn0004378,FBgn0004379,FBgn0004380,FBgn0004381,FBgn0004387,FBgn0011692,FBgn0030268,FBgn0032243,FBgn0036059,FBgn0052318	GO:0005871	11
myofibril	0.013197790380091062	FBgn0004657,FBgn0011286,FBgn0014141,FBgn0014869,FBgn0023540,FBgn0025391,FBgn0031037,FBgn0033926,FBgn0035499,FBgn0038206,FBgn0051374,FBgn0052311,FBgn0053519,FBgn0086708,FBgn0260442,FBgn0261565,FBgn0264489,FBgn0265487,FBgn0265991	GO:0030016	19
cytoskeleton	0.020522336199636063	FBgn0000253,FBgn0000256,FBgn0000405,FBgn0002466,FBgn0002924,FBgn0003016,FBgn0003124,FBgn0003886,FBgn0003890,FBgn0004167,FBgn0004378,FBgn0004379,FBgn0004380,FBgn0004381,FBgn0004387,FBgn0004397,FBgn0004908,FBgn0010246,FBgn0010397,FBgn0010434,FBgn0011225,FBgn0011692,FBgn0012051,FBgn0013733,FBgn0013765,FBgn0013812,FBgn0014011,FBgn0014141,FBgn0015589,FBgn0019968,FBgn0023540,FBgn0024227,FBgn0024238,FBg…	GO:0005856	79
vesicle	0.023557716193188114	FBgn0000547,FBgn0000636,FBgn0003310,FBgn0003475,FBgn0003660,FBgn0004242,FBgn0004387,FBgn0004919,FBgn0010051,FBgn0010246,FBgn0010329,FBgn0011225,FBgn0011232,FBgn0011286,FBgn0011676,FBgn0013342,FBgn0013343,FBgn0014011,FBgn0015789,FBgn0015795,FBgn0019968,FBgn0020762,FBgn0029608,FBgn0030230,FBgn0030286,FBgn0030349,FBgn0030412,FBgn0030613,FBgn0030904,FBgn0031090,FBgn0031457,FBgn0031460,FBgn0031598,FBg…	GO:0031982	73
contractile fiber	0.03773795790407311	FBgn0004657,FBgn0011286,FBgn0014141,FBgn0014869,FBgn0023540,FBgn0025391,FBgn0031037,FBgn0033926,FBgn0035499,FBgn0038206,FBgn0051374,FBgn0052311,FBgn0053519,FBgn0086708,FBgn0260442,FBgn0261565,FBgn0264489,FBgn0265487,FBgn0265991	GO:0043292	19
cell-cell junction	0.04769435574870405	FBgn0000017,FBgn0000163,FBgn0000547,FBgn0000636,FBgn0000723,FBgn0001083,FBgn0001987,FBgn0002921,FBgn0010238,FBgn0010434,FBgn0013733,FBgn0016078,FBgn0024361,FBgn0025631,FBgn0027106,FBgn0033032,FBgn0035085,FBgn0036945,FBgn0039431,FBgn0051004,FBgn0087007,FBgn0261053,FBgn0263289,FBgn0263346,FBgn0264489,FBgn0265991	GO:0005911	26
molecular function
GO term	p-value	genes	GO code	number of genes
cytoskeletal protein binding	0.00001759363037461924	FBgn0000083,FBgn0000253,FBgn0000256,FBgn0002924,FBgn0003016,FBgn0003475,FBgn0004167,FBgn0004378,FBgn0004379,FBgn0004380,FBgn0004381,FBgn0004387,FBgn0004397,FBgn0010246,FBgn0010434,FBgn0011225,FBgn0011692,FBgn0013733,FBgn0014141,FBgn0015589,FBgn0023540,FBgn0024238,FBgn0027066,FBgn0029095,FBgn0029903,FBgn0030268,FBgn0030412,FBgn0032243,FBgn0036059,FBgn0036309,FBgn0036849,FBgn0037525,FBgn0037750,FBg…	GO:0008092	65
serine-type peptidase activity	0.0004036802688673723	FBgn0000533,FBgn0003319,FBgn0019929,FBgn0023179,FBgn0023479,FBgn0027563,FBgn0028514,FBgn0028517,FBgn0028864,FBgn0030775,FBgn0030776,FBgn0030925,FBgn0031389,FBgn0031470,FBgn0031471,FBgn0031741,FBgn0032415,FBgn0032638,FBgn0032639,FBgn0033033,FBgn0033192,FBgn0033321,FBgn0033469,FBgn0034221,FBgn0035678,FBgn0036264,FBgn0036287,FBgn0038144,FBgn0038431,FBgn0038484,FBgn0038595,FBgn0039101,FBgn0039102,FBg…	GO:0008236	58
serine-type endopeptidase activity	0.00048789084077778414	FBgn0000533,FBgn0003319,FBgn0019929,FBgn0023179,FBgn0023479,FBgn0027563,FBgn0028514,FBgn0028517,FBgn0028864,FBgn0030775,FBgn0030776,FBgn0030925,FBgn0031389,FBgn0031470,FBgn0031471,FBgn0032415,FBgn0032638,FBgn0032639,FBgn0033033,FBgn0033192,FBgn0033321,FBgn0033469,FBgn0034221,FBgn0035678,FBgn0036264,FBgn0036287,FBgn0038144,FBgn0038431,FBgn0038484,FBgn0038595,FBgn0039101,FBgn0039102,FBgn0039108,FBg…	GO:0004252	55
lipid binding	0.0006789049152709081	FBgn0000083,FBgn0000163,FBgn0000723,FBgn0003218,FBgn0004167,FBgn0004197,FBgn0004242,FBgn0004387,FBgn0010051,FBgn0010246,FBgn0011706,FBgn0019985,FBgn0027569,FBgn0029608,FBgn0030230,FBgn0030529,FBgn0030749,FBgn0031457,FBgn0032005,FBgn0032191,FBgn0032775,FBgn0032888,FBgn0032935,FBgn0033996,FBgn0035533,FBgn0036309,FBgn0037884,FBgn0038198,FBgn0038659,FBgn0039056,FBgn0039801,FBgn0040322,FBgn0050339,FBg…	GO:0008289	43
serine hydrolase activity	0.0012761506204644116	FBgn0000533,FBgn0003319,FBgn0015575,FBgn0019929,FBgn0020545,FBgn0023179,FBgn0023479,FBgn0027563,FBgn0027584,FBgn0028514,FBgn0028517,FBgn0028864,FBgn0030775,FBgn0030776,FBgn0030925,FBgn0031389,FBgn0031470,FBgn0031471,FBgn0031741,FBgn0031990,FBgn0032264,FBgn0032415,FBgn0032638,FBgn0032639,FBgn0033033,FBgn0033192,FBgn0033321,FBgn0033469,FBgn0034221,FBgn0034736,FBgn0035678,FBgn0036053,FBgn0036264,FBg…	GO:0017171	65
microtubule binding	0.0019250465252675273	FBgn0000256,FBgn0002924,FBgn0003475,FBgn0004167,FBgn0004378,FBgn0004379,FBgn0004380,FBgn0004381,FBgn0004387,FBgn0011225,FBgn0011692,FBgn0013733,FBgn0015589,FBgn0027066,FBgn0029903,FBgn0030268,FBgn0032243,FBgn0036059,FBgn0037525,FBgn0039250,FBgn0040207,FBgn0040232,FBgn0050069,FBgn0051363,FBgn0052318,FBgn0260986,FBgn0260991,FBgn0261385,FBgn0263197,FBgn0264693	GO:0008017	30
molecular function regulator	0.002857335511786883	FBgn0000253,FBgn0000405,FBgn0002578,FBgn0002930,FBgn0003137,FBgn0003205,FBgn0003495,FBgn0004197,FBgn0004552,FBgn0004569,FBgn0004910,FBgn0010314,FBgn0010424,FBgn0014184,FBgn0015513,FBgn0015776,FBgn0020304,FBgn0020493,FBgn0024277,FBgn0025879,FBgn0026179,FBgn0030286,FBgn0030412,FBgn0030613,FBgn0030904,FBgn0031116,FBgn0031461,FBgn0031559,FBgn0031560,FBgn0031561,FBgn0031563,FBgn0031888,FBgn0031971,FBg…	GO:0098772	95
tubulin binding	0.0036525926834154346	FBgn0000256,FBgn0002924,FBgn0003475,FBgn0004167,FBgn0004378,FBgn0004379,FBgn0004380,FBgn0004381,FBgn0004387,FBgn0011225,FBgn0011692,FBgn0013733,FBgn0015589,FBgn0027066,FBgn0029903,FBgn0030268,FBgn0032243,FBgn0036059,FBgn0037525,FBgn0039250,FBgn0040207,FBgn0040232,FBgn0050069,FBgn0051363,FBgn0052318,FBgn0260986,FBgn0260991,FBgn0261385,FBgn0263197,FBgn0264693,FBgn0264694,FBgn0265512,FBgn0266417,FBg…	GO:0015631	34
cytoskeletal motor activity	0.006614044909839631	FBgn0002924,FBgn0004378,FBgn0004379,FBgn0004380,FBgn0004381,FBgn0004387,FBgn0010246,FBgn0011225,FBgn0011692,FBgn0013812,FBgn0019968,FBgn0030268,FBgn0032243,FBgn0040232,FBgn0040299,FBgn0052318,FBgn0086347	GO:0003774	17
integrin binding	0.008311379594249397	FBgn0004456,FBgn0004657,FBgn0010395,FBgn0033996,FBgn0034005,FBgn0034880,FBgn0035498,FBgn0036688,FBgn0260442,FBgn0261261	GO:0005178	10
actin binding	0.008930737753658222	FBgn0003016,FBgn0003475,FBgn0004167,FBgn0004397,FBgn0010246,FBgn0010434,FBgn0011225,FBgn0013733,FBgn0014141,FBgn0023540,FBgn0024238,FBgn0029095,FBgn0029903,FBgn0036309,FBgn0037750,FBgn0038206,FBgn0040299,FBgn0051374,FBgn0052264,FBgn0052311,FBgn0052528,FBgn0053519,FBgn0053556,FBgn0086347,FBgn0260442,FBgn0261385,FBgn0264489,FBgn0265991,FBgn0267795	GO:0003779	29
cell adhesion molecule binding	0.009640358167179707	FBgn0000547,FBgn0000635,FBgn0000636,FBgn0004456,FBgn0004657,FBgn0010395,FBgn0020510,FBgn0026179,FBgn0028482,FBgn0033996,FBgn0034005,FBgn0034880,FBgn0035498,FBgn0036688,FBgn0039431,FBgn0260442,FBgn0261261,FBgn0262018,FBgn0262869,FBgn0263038,FBgn0285925	GO:0050839	21
phospholipid binding	0.01752638823085	FBgn0000083,FBgn0000163,FBgn0000723,FBgn0003218,FBgn0004167,FBgn0004242,FBgn0004387,FBgn0010051,FBgn0010246,FBgn0011706,FBgn0027569,FBgn0029608,FBgn0030230,FBgn0030749,FBgn0031457,FBgn0032005,FBgn0032191,FBgn0032935,FBgn0033996,FBgn0035533,FBgn0036309,FBgn0037884,FBgn0038659,FBgn0039056,FBgn0050339,FBgn0086347,FBgn0259734,FBgn0260011,FBgn0261988,FBgn0266758,FBgn0284257	GO:0005543	31
peptidase inhibitor activity	0.019721933020617616	FBgn0002578,FBgn0002930,FBgn0003137,FBgn0025879,FBgn0031559,FBgn0031560,FBgn0031561,FBgn0031563,FBgn0032178,FBgn0033710,FBgn0034443,FBgn0034894,FBgn0036970,FBgn0038243,FBgn0039155,FBgn0041180,FBgn0041182,FBgn0041183,FBgn0051313,FBgn0051779,FBgn0063923,FBgn0085483,FBgn0261634,FBgn0264750	GO:0030414	24
enzyme regulator activity	0.02073552352411057	FBgn0000253,FBgn0000405,FBgn0002578,FBgn0002930,FBgn0003137,FBgn0003205,FBgn0004910,FBgn0010314,FBgn0010424,FBgn0014184,FBgn0015513,FBgn0020304,FBgn0024277,FBgn0025879,FBgn0026179,FBgn0030286,FBgn0030412,FBgn0030613,FBgn0031116,FBgn0031559,FBgn0031560,FBgn0031561,FBgn0031563,FBgn0031971,FBgn0032178,FBgn0032297,FBgn0032821,FBgn0033027,FBgn0033710,FBgn0034158,FBgn0034249,FBgn0034443,FBgn0034894,FBg…	GO:0030234	72
endopeptidase inhibitor activity	0.03658620796939746	FBgn0002578,FBgn0002930,FBgn0003137,FBgn0025879,FBgn0031559,FBgn0031560,FBgn0031561,FBgn0031563,FBgn0032178,FBgn0033710,FBgn0034443,FBgn0034894,FBgn0036970,FBgn0038243,FBgn0041180,FBgn0041182,FBgn0041183,FBgn0051313,FBgn0051779,FBgn0063923,FBgn0085483,FBgn0261634,FBgn0264750	GO:0004866	23

[truncated: 1 more sheets: inf vs ctl downreg]
